# Supplementary material for: Ni12 tetracubane cores with slow relaxation of magnetization and efficient charge utilization for photocatalytic hydrogen evolution
Source: J Mater Chem C Mater. 2022 Oct 18;10(45):17048–52. doi: 10.1039/d2tc03508a (PMC9686624; doi:10.1039/d2tc03508a)
Supplement: TC-010-D2TC03508A-s002 [file TC-010-D2TC03508A-s002.cif]

# Electronic Supplementary Material (ESI) for Journal of Materials Chemistry C.
# This journal is © The Royal Society of Chemistry 2022

####################################################################### 
# 
# This file contains crystal structure data downloaded from the 
# Cambridge Structural Database (CSD) hosted by the Cambridge 
# Crystallographic Data Centre (CCDC).
# 
# Full information about CCDC data access policies and citation 
# guidelines are available at http://www.ccdc.cam.ac.uk/access/V1 
# 
# Audit and citation data items may have been added by the CCDC. 
# Please retain this information to preserve the provenance of 
# this file and to allow appropriate attribution of the data. 
# 
#######################################################################

data_elta_ni12w30_p-1
_database_code_depnum_ccdc_archive 'CCDC 2102166'
loop_
_audit_author_name
_audit_author_address
'Elias Tanuhadi'
;University of Vienna
Austria
;
_audit_update_record             
;
2021-08-09 deposited with the CCDC.	2022-10-18 downloaded from the CCDC.
;
_audit_creation_date             2020-07-28
_audit_creation_method           
;
Olex2 1.2
(compiled 2018.05.29 svn.r3508 for OlexSys, GUI svn.r5506)
;
_shelx_SHELXL_version_number     2018/3
_chemical_name_common            ?
_chemical_name_systematic        ?
_chemical_formula_moiety         '0.25(K44.4 Na18 Ni48 O674 P16 W120), 13(O)'
_chemical_formula_sum            'K11.10 Na4.50 Ni12 O181.50 P4 W30'
_chemical_formula_weight         9785.37
_chemical_melting_point          ?
loop_
_atom_type_symbol
_atom_type_description
_atom_type_scat_dispersion_real
_atom_type_scat_dispersion_imag
_atom_type_scat_source
K K 0.2009 0.2494 'International Tables Vol C Tables 4.2.6.8 and 6.1.1.4'
Na Na 0.0362 0.0249 'International Tables Vol C Tables 4.2.6.8 and 6.1.1.4'
Ni Ni 0.3393 1.1124 'International Tables Vol C Tables 4.2.6.8 and 6.1.1.4'
O O 0.0106 0.0060 'International Tables Vol C Tables 4.2.6.8 and 6.1.1.4'
P P 0.1023 0.0942 'International Tables Vol C Tables 4.2.6.8 and 6.1.1.4'
W W -0.8490 6.8722 'International Tables Vol C Tables 4.2.6.8 and 6.1.1.4'

_shelx_space_group_comment       
;
The symmetry employed for this shelxl refinement is uniquely defined
by the following loop, which should always be used as a source of
symmetry information in preference to the above space-group names.
They are only intended as comments.
;
_space_group_crystal_system      triclinic
_space_group_IT_number           2
_space_group_name_H-M_alt        'P -1'
_space_group_name_Hall           '-P 1'
loop_
_space_group_symop_operation_xyz
'x, y, z'
'-x, -y, -z'

_cell_length_a                   22.0527(5)
_cell_length_b                   22.7367(5)
_cell_length_c                   35.1499(7)
_cell_angle_alpha                85.0088(8)
_cell_angle_beta                 84.9745(8)
_cell_angle_gamma                81.5541(8)
_cell_volume                     17317.0(6)
_cell_formula_units_Z            4
_cell_measurement_reflns_used    9622
_cell_measurement_temperature    100(2)
_cell_measurement_theta_max      29.970
_cell_measurement_theta_min      2.249
_shelx_estimated_absorpt_T_max   0.564
_shelx_estimated_absorpt_T_min   0.222
_exptl_absorpt_coefficient_mu    21.541
_exptl_absorpt_correction_T_max  0.7460
_exptl_absorpt_correction_T_min  0.4094
_exptl_absorpt_correction_type   multi-scan
_exptl_absorpt_process_details   
'SADABS-2016/2 (Bruker,2016/2) was used for absorption correction. wR2(int) was 0.1334 before and 0.0620 after correction. The Ratio of minimum to maximum transmission is 0.5488. The \l/2 correction factor is Not present.'
_exptl_absorpt_special_details   ?
_exptl_crystal_colour            'clear light green'
_exptl_crystal_colour_lustre     clear
_exptl_crystal_colour_modifier   light
_exptl_crystal_colour_primary    green
_exptl_crystal_density_diffrn    3.753
_exptl_crystal_density_meas      ?
_exptl_crystal_density_method    ?
_exptl_crystal_description       block
_exptl_crystal_F_000             17314
_exptl_crystal_recrystallization_method 'evaporation from aqueous solution'
_exptl_crystal_size_max          0.1
_exptl_crystal_size_mid          0.07
_exptl_crystal_size_min          0.03
_exptl_transmission_factor_max   ?
_exptl_transmission_factor_min   ?
_diffrn_reflns_av_R_equivalents  0.0644
_diffrn_reflns_av_unetI/netI     0.0278
_diffrn_reflns_Laue_measured_fraction_full 0.999
_diffrn_reflns_Laue_measured_fraction_max 0.999
_diffrn_reflns_limit_h_max       26
_diffrn_reflns_limit_h_min       -26
_diffrn_reflns_limit_k_max       27
_diffrn_reflns_limit_k_min       -27
_diffrn_reflns_limit_l_max       42
_diffrn_reflns_limit_l_min       -42
_diffrn_reflns_number            729078
_diffrn_reflns_point_group_measured_fraction_full 0.999
_diffrn_reflns_point_group_measured_fraction_max 0.999
_diffrn_reflns_theta_full        25.242
_diffrn_reflns_theta_max         25.350
_diffrn_reflns_theta_min         2.130
_diffrn_ambient_temperature      100.0
_diffrn_detector_area_resol_mean ?
_diffrn_measured_fraction_theta_full 0.999
_diffrn_measured_fraction_theta_max 0.999
_diffrn_measurement_device_type  'Bruker APEX-II CCD'
_diffrn_measurement_method       '\f and \w scans'
_diffrn_radiation_type           MoK\a
_diffrn_radiation_wavelength     0.71073
_diffrn_source                   ?
_diffrn_standards_number         0
_reflns_Friedel_coverage         0.000
_reflns_Friedel_fraction_full    .
_reflns_Friedel_fraction_max     .
_reflns_number_gt                53713
_reflns_number_total             63391
_reflns_special_details          
;
 Reflections were merged by SHELXL according to the crystal
 class for the calculation of statistics and refinement.
 
 Structure factors included contributions from the .fab file.
 
 _reflns_Friedel_fraction is defined as the number of unique
 Friedel pairs measured divided by the number that would be
 possible theoretically, ignoring centric projections and
 systematic absences.
;
_reflns_threshold_expression     'I > 2\s(I)'
_computing_cell_refinement       'SAINT V8.38A (?, 2016)'
_computing_data_collection       ?
_computing_data_reduction        'SAINT V8.38A (?, 2016)'
_computing_molecular_graphics    'Olex2 (Dolomanov et al., 2009)'
_computing_publication_material  'Olex2 (Dolomanov et al., 2009)'
_computing_structure_refinement  'XL (Sheldrick, 2008)'
_computing_structure_solution    'ShelXS (Sheldrick, 2008)'
_refine_diff_density_max         5.530
_refine_diff_density_min         -3.572
_refine_diff_density_rms         0.308
_refine_ls_extinction_coef       .
_refine_ls_extinction_method     none
_refine_ls_goodness_of_fit_ref   1.048
_refine_ls_hydrogen_treatment    undef
_refine_ls_matrix_type           full
_refine_ls_number_parameters     4291
_refine_ls_number_reflns         63391
_refine_ls_number_restraints     96
_refine_ls_R_factor_all          0.0526
_refine_ls_R_factor_gt           0.0422
_refine_ls_restrained_S_all      1.049
_refine_ls_shift/su_max          0.002
_refine_ls_shift/su_mean         0.000
_refine_ls_structure_factor_coef Fsqd
_refine_ls_weighting_details     
'w=1/[\s^2^(Fo^2^)+(0.0376P)^2^+709.3864P] where P=(Fo^2^+2Fc^2^)/3'
_refine_ls_weighting_scheme      calc
_refine_ls_wR_factor_gt          0.0993
_refine_ls_wR_factor_ref         0.1055
_refine_special_details          ?
_olex2_refinement_description    
;
1. Uiso/Uaniso restraints and constraints
Uanis(K6) \\sim Ueq: with sigma of 0.01 and sigma for terminal atoms of 0.02
Uanis(O292) \\sim Ueq, Uanis(O347) \\sim Ueq, Uanis(O338) \\sim Ueq, Uanis(O18)
\\sim Ueq, Uanis(O16) \\sim Ueq, Uanis(O309) \\sim Ueq, Uanis(O256) \\sim Ueq,
Uanis(O254) \\sim Ueq, Uanis(O296) \\sim Ueq, Uanis(O31) \\sim Ueq, Uanis(O357)
\\sim Ueq, Uanis(O343) \\sim Ueq, Uanis(O257) \\sim Ueq, Uanis(O17) \\sim Ueq:
with sigma of 0.01 and sigma for terminal atoms of 0.02
Uanis(O301) \\sim Ueq: with sigma of 0.01 and sigma for terminal atoms of 0.02
Uanis(O321) = Uanis(O324)
Uanis(O288) = Uanis(O291) = Uanis(O289)
Uanis(O267) = Uanis(O269) = Uanis(O273) = Uanis(O11) = Uanis(O281)
Uanis(O349) = Uanis(O2) = Uanis(O312)
Uanis(O264) = Uanis(O329) = Uanis(O327) = Uanis(O14) = Uanis(O328) = Uanis(O32)
= Uanis(O280) = Uanis(O31) = Uanis(O347) = Uanis(O11) = Uanis(O337)
2. Others
 Fixed Sof: K3(0.5) K13(0.5) K16(0.5) K20(0.7) O15(0.5) O330(0.5)
;
_atom_sites_solution_hydrogens   .
_atom_sites_solution_primary     direct
_atom_sites_solution_secondary   ?
loop_
_atom_site_label
_atom_site_type_symbol
_atom_site_fract_x
_atom_site_fract_y
_atom_site_fract_z
_atom_site_U_iso_or_equiv
_atom_site_adp_type
_atom_site_occupancy
_atom_site_site_symmetry_order
_atom_site_calc_flag
_atom_site_refinement_flags_posn
_atom_site_refinement_flags_adp
_atom_site_refinement_flags_occupancy
_atom_site_disorder_assembly
_atom_site_disorder_group
K0AA K 0.47940(16) 0.86728(19) 0.15280(11) 0.0477(9) Uani 1 1 d . . . . .
W1 W 0.73978(3) 0.21639(2) 0.35853(2) 0.02773(12) Uani 1 1 d . . . . .
Ni1 Ni 0.81800(7) 0.43672(7) 0.41201(5) 0.0211(3) Uani 1 1 d . . . . .
K1 K 0.500000 1.000000 0.000000 0.0264(9) Uani 1 2 d S T P . .
P1 P 0.71904(14) 0.34035(13) 0.41973(10) 0.0180(6) Uani 1 1 d . . . . .
Na1 Na 0.9040(4) 0.8736(4) -0.0496(2) 0.060(2) Uani 1 1 d . . . . .
O1 O 0.7654(4) 0.2946(4) 0.3980(3) 0.0224(19) Uani 1 1 d . . . . .
W2 W 0.61148(2) 0.34131(2) 0.34613(2) 0.02269(11) Uani 1 1 d . . . . .
Ni2 Ni 0.70585(7) 0.45393(7) 0.47597(5) 0.0184(3) Uani 1 1 d . . . . .
K2 K 1.000000 0.500000 0.500000 0.0257(9) Uani 1 2 d S T P . .
P2 P 0.78776(15) 0.48085(16) 0.71305(10) 0.0245(7) Uani 1 1 d . . . . .
Na2 Na 0.6740(5) 1.2092(6) -0.1301(4) 0.124(5) Uani 1 1 d . . . . .
O2 O 0.6404(17) 0.112(2) 0.6584(10) 0.244(11) Uani 1 1 d . . . . .
W3 W 0.60828(2) 0.23501(2) 0.43312(2) 0.02298(11) Uani 1 1 d . . . . .
Ni3 Ni 0.81619(7) 0.34618(7) 0.48577(5) 0.0207(3) Uani 1 1 d . . . . .
K3 K 1.0032(7) 0.9585(8) -0.3220(7) 0.153(8) Uani 0.5 1 d . . . . .
P3 P 0.75691(15) 0.82258(14) 0.45620(10) 0.0214(7) Uani 1 1 d . . . . .
Na3 Na 0.6786(4) 0.6884(4) -0.0437(2) 0.062(2) Uani 1 1 d . . . . .
O3 O 0.7540(4) 0.3796(4) 0.4407(3) 0.0199(18) Uani 1 1 d . . . . .
W4 W 0.59556(2) 0.45832(2) 0.40615(2) 0.02075(11) Uani 1 1 d . . . . .
Ni4 Ni 0.82853(7) 0.47655(7) 0.49122(5) 0.0190(3) Uani 1 1 d . . . . .
K4 K 0.52841(15) 0.86974(15) -0.13672(11) 0.0398(8) Uani 1 1 d . . . . .
P4 P 0.71167(13) 0.55608(13) 0.53584(9) 0.0172(6) Uani 1 1 d . . . . .
Na4 Na 1.0375(5) 0.8791(5) 0.0383(3) 0.091(3) Uani 1 1 d . . . . .
O4 O 0.6789(4) 0.3786(3) 0.3905(2) 0.0186(18) Uani 1 1 d . . . . .
O4AA O 0.5591(4) 0.1852(4) 0.4283(3) 0.032(2) Uani 1 1 d . . . . .
W5 W 0.59330(2) 0.35266(2) 0.49151(2) 0.01998(11) Uani 1 1 d . . . . .
Ni5 Ni 0.86251(7) 0.42142(7) 0.63691(5) 0.0223(3) Uani 1 1 d . . . . .
K5 K 0.51323(17) 0.74672(17) 0.01552(13) 0.0523(10) Uani 1 1 d . . . . .
P5 P 0.71739(14) 1.23159(14) 0.08294(10) 0.0196(7) Uani 1 1 d . . . . .
Na5 Na 0.9387(2) 1.1705(3) 0.20896(18) 0.0409(15) Uani 1 1 d . . . . .
O5 O 0.8165(8) 0.0498(7) 0.4956(5) 0.089(5) Uani 1 1 d . . . . .
W6 W 0.71220(2) 0.23741(2) 0.50158(2) 0.02324(11) Uani 1 1 d . . . . .
Ni6 Ni 0.86378(7) 0.55820(7) 0.64570(5) 0.0218(3) Uani 1 1 d . . . . .
K6 K 0.4552(5) 0.6698(6) 0.2440(4) 0.184(4) Uani 1 1 d . U . . .
P6 P 0.77459(15) 0.96983(15) -0.18604(10) 0.0219(7) Uani 1 1 d . . . . .
Na6 Na 0.7966(4) 0.5637(5) 0.2658(3) 0.099(4) Uani 1 1 d . . . A 1
O6 O 0.6797(4) 0.2794(4) 0.3397(3) 0.027(2) Uani 1 1 d . . . . .
O6AA O 0.8994(5) 0.3212(5) 0.3118(3) 0.039(3) Uani 1 1 d . . . . .
O6BA O 0.6769(4) 0.3064(4) 0.4486(3) 0.0190(18) Uani 1 1 d . . . . .
W7 W 0.84103(2) 0.22029(2) 0.42830(2) 0.02752(12) Uani 1 1 d . . . . .
Ni7 Ni 0.73974(7) 0.51283(7) 0.62533(5) 0.0217(3) Uani 1 1 d . . . . .
K7 K 0.6208(4) 0.4769(5) 0.2534(3) 0.185(6) Uani 1 1 d . . . . .
P7 P 0.74873(14) 0.73254(14) 0.11615(9) 0.0184(6) Uani 1 1 d . . . . .
Na7 Na 0.7391(4) 0.3160(4) 0.2637(3) 0.077(3) Uani 1 1 d . . . . .
O7 O 0.9767(11) 1.2763(14) 0.1895(8) 0.154(10) Uani 1 1 d . . . . .
O7AA O 0.5620(4) 0.3260(4) 0.3146(3) 0.030(2) Uani 1 1 d . . . . .
O7BA O 0.6799(4) 0.5275(4) 0.5068(3) 0.0199(18) Uani 1 1 d . . . . .
W8 W 0.84198(2) 0.31889(2) 0.34839(2) 0.02784(12) Uani 1 1 d . . . . .
Ni8 Ni 0.84716(7) 0.51419(7) 0.56909(5) 0.0190(3) Uani 1 1 d . . . . .
K8 K 0.4511(3) 0.4982(3) 0.21566(19) 0.0927(18) Uani 1 1 d . . . . .
P8 P 0.79442(15) 0.97327(14) 0.00224(10) 0.0190(6) Uani 1 1 d . . . . .
Na8 Na 1.1312(4) 0.2857(3) 0.3489(2) 0.069(3) Uani 1 1 d . . . . .
O8 O 0.7980(5) 0.1787(4) 0.3914(3) 0.032(2) Uani 1 1 d . . . . .
W9 W 0.71582(2) 0.44182(2) 0.33682(2) 0.02434(11) Uani 1 1 d . . . . .
Ni9 Ni 0.82838(7) 0.69160(7) 0.43012(5) 0.0196(3) Uani 1 1 d . . . . .
K9 K 0.4496(4) 0.3299(5) 0.2158(4) 0.188(6) Uani 1 1 d . . . . .
Na9 Na 0.4927(2) 0.3526(2) 0.41643(17) 0.0296(12) Uani 1 1 d . . . . .
O9 O 0.3497(8) 0.2773(8) 0.2110(6) 0.100(6) Uani 1 1 d . . . . .
W10 W 0.70358(3) 0.55313(3) 0.79451(2) 0.03508(14) Uani 1 1 d . . . . .
Ni10 Ni 0.85641(7) 0.73593(7) 0.50885(5) 0.0210(3) Uani 1 1 d . . . . .
K10 K 0.97300(15) 0.41090(18) 0.34943(12) 0.0467(9) Uani 1 1 d . . . . .
O10 O 1.1228(10) 0.8115(10) 0.4641(7) 0.126(9) Uani 1 1 d . . . . .
W11 W 0.70353(3) 0.39115(3) 0.78452(2) 0.03711(15) Uani 1 1 d . . . . .
Ni11 Ni 0.72652(7) 0.69347(7) 0.50133(5) 0.0197(3) Uani 1 1 d . . . . .
K11 K 0.97772(17) 0.67153(17) 0.36137(12) 0.0463(9) Uani 1 1 d . . . . .
W12 W 0.84630(3) 0.44629(3) 0.80782(2) 0.03644(14) Uani 1 1 d . . . . .
Ni12 Ni 0.83934(7) 0.60641(7) 0.50108(5) 0.0181(3) Uani 1 1 d . . . . .
K12 K 1.02565(18) 0.7526(2) 0.51045(14) 0.0580(11) Uani 1 1 d . . . . .
O12 O 0.7100(7) 0.3756(8) 0.5838(5) 0.085(5) Uani 1 1 d . . . . .
W13 W 0.65132(2) 0.58504(3) 0.70386(2) 0.02869(12) Uani 1 1 d . . . . .
Ni13 Ni 0.64533(7) 1.18756(7) 0.01329(5) 0.0222(3) Uani 1 1 d . . . . .
K13 K 0.8177(6) 0.0663(5) 0.2995(4) 0.091(4) Uani 0.5 1 d . . . . .
O13 O 0.5644(4) 0.4060(4) 0.3704(3) 0.0207(18) Uani 1 1 d . . . . .
W14 W 0.65148(3) 0.42612(3) 0.69364(2) 0.03189(13) Uani 1 1 d . . . . .
Ni14 Ni 0.63907(7) 1.11786(7) 0.09474(5) 0.0224(3) Uani 1 1 d . . . . .
K14 K 0.73161(16) 0.10265(14) 0.44266(11) 0.0408(8) Uani 1 1 d . . . . .
W15 W 0.78341(3) 0.32681(3) 0.70542(2) 0.03214(13) Uani 1 1 d . . . . .
Ni15 Ni 0.76590(8) 1.10248(7) 0.04174(5) 0.0240(4) Uani 1 1 d . . . . .
K15 K 0.6032(2) 0.4541(2) 0.57065(19) 0.0779(16) Uani 1 1 d . . . . .
W16 W 0.92345(3) 0.38008(3) 0.72853(2) 0.03092(13) Uani 1 1 d . . . . .
Ni16 Ni 0.65746(7) 1.05181(7) 0.02256(5) 0.0206(3) Uani 1 1 d . . . . .
K16 K 0.6368(7) 0.1037(8) 0.5781(6) 0.148(8) Uani 0.5 1 d . . . . .
O16 O 0.6522(18) 0.2580(16) 0.6584(11) 0.212(14) Uani 1 1 d . U . . .
W17 W 0.92427(3) 0.52998(3) 0.73774(2) 0.02972(13) Uani 1 1 d . . . . .
Ni17 Ni 0.67833(7) 1.04878(7) -0.12620(5) 0.0226(3) Uani 1 1 d . . . . .
K17 K 0.8457(4) 0.6217(3) 0.8249(2) 0.126(3) Uani 1 1 d . . . . .
W18 W 0.78378(3) 0.63479(3) 0.72457(2) 0.02818(12) Uani 1 1 d . . . . .
Ni18 Ni 0.68540(7) 0.90869(7) -0.11827(5) 0.0220(3) Uani 1 1 d . . . . .
K18 K 0.7514(3) 0.8157(2) 0.7164(2) 0.096(2) Uani 1 1 d . . . . .
W19 W 0.67841(3) 0.96382(3) 0.48887(2) 0.03939(16) Uani 1 1 d . . . . .
Ni19 Ni 0.79677(8) 0.96823(7) -0.09201(5) 0.0232(3) Uani 1 1 d . . . . .
K19 K 0.8610(3) 0.9729(2) 0.09128(17) 0.0754(14) Uani 1 1 d . . . . .
O19 O 1.0614(10) 0.9608(10) -0.4121(10) 0.159(12) Uani 1 1 d . . . . .
W20 W 0.79658(3) 0.96000(2) 0.40578(2) 0.03527(14) Uani 1 1 d . . . . .
Ni20 Ni 0.67526(7) 0.98076(7) -0.04805(5) 0.0205(3) Uani 1 1 d . . . . .
K20 K 0.8295(3) 0.7928(3) 0.28242(16) 0.0545(15) Uani 0.7 1 d . . . A .
O20 O 0.5321(4) 0.3701(4) 0.5242(3) 0.027(2) Uani 1 1 d . . . . .
W21 W 0.64470(3) 0.91141(3) 0.39631(2) 0.03878(15) Uani 1 1 d . . . . .
Ni21 Ni 0.65038(7) 0.85735(7) 0.11205(5) 0.0216(3) Uani 1 1 d . . . . .
K21 K 0.95363(17) 1.26411(17) 0.10907(13) 0.0494(9) Uani 1 1 d . . . . .
W22 W 0.64554(3) 0.82995(2) 0.53575(2) 0.03027(13) Uani 1 1 d . . . . .
Ni22 Ni 0.67207(8) 0.78224(7) 0.03944(5) 0.0219(3) Uani 1 1 d . . . . .
K22 K 0.7395(4) 0.1506(3) 0.6968(2) 0.116(3) Uani 1 1 d . . . . .
O22 O 0.6443(4) 0.4024(4) 0.5002(3) 0.0207(18) Uani 1 1 d . . . . .
W23 W 0.78525(3) 0.87657(3) 0.54410(2) 0.03298(13) Uani 1 1 d . . . . .
Ni23 Ni 0.77843(7) 0.85395(7) 0.06089(5) 0.0217(3) Uani 1 1 d . . . . .
O23 O 0.7214(4) 0.1845(4) 0.5394(3) 0.033(2) Uani 1 1 d . . . . .
W24 W 0.90060(3) 0.87256(2) 0.46295(2) 0.02931(13) Uani 1 1 d . . . . .
Ni24 Ni 0.66434(7) 0.91787(7) 0.03172(5) 0.0194(3) Uani 1 1 d . . . . .
O24 O 0.7714(4) 0.2055(4) 0.4628(3) 0.029(2) Uani 1 1 d . . . . .
W25 W 0.86940(3) 0.82360(2) 0.37759(2) 0.02467(11) Uani 1 1 d . . . . .
O25 O 0.7597(4) 0.2898(4) 0.5109(3) 0.025(2) Uani 1 1 d . . . . .
W26 W 0.72000(3) 0.77552(2) 0.36829(2) 0.02632(12) Uani 1 1 d . . . . .
W27 W 0.61173(2) 0.77914(3) 0.44520(2) 0.02924(13) Uani 1 1 d . . . . .
O27 O 0.8796(4) 0.2524(4) 0.3807(3) 0.033(2) Uani 1 1 d . . . . .
W28 W 0.93879(2) 0.62584(2) 0.56593(2) 0.02413(11) Uani 1 1 d . . . . .
K28 K 1.0521(2) 0.8115(2) 0.17103(19) 0.0783(16) Uani 1 1 d . . . . .
O28 O 0.8581(4) 0.3725(4) 0.3783(3) 0.026(2) Uani 1 1 d . . . . .
W29 W 0.90470(2) 0.54933(2) 0.41665(2) 0.02257(11) Uani 1 1 d . . . . .
W30 W 0.91857(2) 0.37527(2) 0.54849(2) 0.02357(11) Uani 1 1 d . . . . .
O30 O 0.7747(4) 0.3715(4) 0.3279(3) 0.030(2) Uani 1 1 d . . . . .
W31 W 0.80675(3) 1.35483(2) 0.06526(2) 0.02808(12) Uani 1 1 d . . . . .
W32 W 0.65912(3) 1.36965(2) 0.12651(2) 0.02798(12) Uani 1 1 d . . . . .
W33 W 0.79720(3) 1.27227(2) 0.16135(2) 0.02888(12) Uani 1 1 d . . . . .
W34 W 0.58578(3) 1.32736(2) 0.05208(2) 0.02585(12) Uani 1 1 d . . . . .
O34 O 0.8573(4) 0.2778(4) 0.4553(3) 0.029(2) Uani 1 1 d . . . . .
W35 W 0.57618(2) 1.25045(2) 0.14070(2) 0.02560(12) Uani 1 1 d . . . . .
O35 O 0.4984(10) 1.0025(8) 0.1802(9) 0.153(12) Uani 1 1 d . . . . .
W36 W 0.71179(3) 1.15517(3) 0.17533(2) 0.02859(12) Uani 1 1 d . . . . .
O36 O 0.7704(4) 0.4174(4) 0.5112(3) 0.024(2) Uani 1 1 d . . . . .
W37 W 0.84795(3) 1.13959(2) 0.11892(2) 0.02821(12) Uani 1 1 d . . . . .
O37 O 0.8636(4) 0.4082(4) 0.4590(3) 0.0203(18) Uani 1 1 d . . . . .
W38 W 0.85805(3) 1.22072(2) 0.02464(2) 0.02828(12) Uani 1 1 d . . . . .
O38 O 0.9168(12) 0.6983(8) 0.8712(6) 0.123(8) Uani 1 1 d . . . . .
W39 W 0.73105(3) 1.31167(2) -0.00755(2) 0.02823(12) Uani 1 1 d . . . . .
O39 O 0.9184(6) 0.7037(6) 0.7686(5) 0.069(4) Uani 1 1 d . . . . .
W40 W 0.74367(3) 0.97394(3) -0.28669(2) 0.03547(14) Uani 1 1 d . . . . .
O40 O 0.8818(4) 0.4928(4) 0.3924(3) 0.028(2) Uani 1 1 d . . . . .
W41 W 0.88108(3) 0.87781(3) -0.24911(2) 0.03438(14) Uani 1 1 d . . . . .
K41 K 0.6875(6) 0.6802(6) 0.2713(3) 0.199(6) Uani 1 1 d . . . . .
W42 W 0.87426(3) 1.04340(3) -0.25835(2) 0.03556(14) Uani 1 1 d . . . . .
W43 W 0.64507(3) 1.05980(3) -0.22458(2) 0.03047(13) Uani 1 1 d . . . . .
O43 O 0.9137(4) 0.3649(4) 0.5990(3) 0.029(2) Uani 1 1 d . . . . .
W44 W 0.65014(3) 0.90667(3) -0.21625(2) 0.02856(12) Uani 1 1 d . . . . .
O44 O 0.9928(4) 0.3594(5) 0.5284(3) 0.039(3) Uani 1 1 d . . . . .
W45 W 0.78479(3) 0.81125(2) -0.17979(2) 0.02804(12) Uani 1 1 d . . . . .
O45 O 0.9837(5) 0.5472(5) 0.4125(4) 0.051(3) Uani 1 1 d . . . . .
W46 W 0.90479(3) 0.87574(3) -0.15261(2) 0.02928(12) Uani 1 1 d . . . . .
O46 O 0.8698(4) 0.6204(4) 0.3991(3) 0.031(2) Uani 1 1 d . . . . .
W47 W 0.89927(3) 1.03748(3) -0.16176(2) 0.02841(12) Uani 1 1 d . . . . .
O47 O 0.7492(4) 0.5377(4) 0.7277(3) 0.030(2) Uani 1 1 d . . . . .
W48 W 0.77373(3) 1.12641(3) -0.19562(2) 0.02995(13) Uani 1 1 d . . . . .
O48 O 0.8073(4) 0.4901(4) 0.6706(3) 0.028(2) Uani 1 1 d . . . . .
W49 W 0.71068(3) 0.60227(2) 0.17679(2) 0.02702(12) Uani 1 1 d . . . . .
O49 O 0.8443(4) 0.4656(4) 0.7364(3) 0.026(2) Uani 1 1 d . . . . .
W50 W 0.83393(3) 0.68600(3) 0.20032(2) 0.03004(13) Uani 1 1 d . . . . .
O50 O 0.7484(4) 0.4293(4) 0.7203(3) 0.030(2) Uani 1 1 d . . . . .
W51 W 0.85816(3) 0.59544(2) 0.11561(2) 0.02988(13) Uani 1 1 d . . . . .
O51 O 0.6820(5) 0.4752(5) 0.7916(3) 0.040(3) Uani 1 1 d . . . . .
W52 W 0.63255(3) 0.65084(2) 0.09565(2) 0.02566(12) Uani 1 1 d . . . . .
O52 O 0.7815(5) 0.5137(5) 0.8083(3) 0.038(2) Uani 1 1 d . . . . .
W53 W 0.60856(2) 0.73365(2) 0.17444(2) 0.02593(12) Uani 1 1 d . . . . .
O53 O 0.6691(5) 0.5735(5) 0.8375(3) 0.045(3) Uani 1 1 d . . . . .
W54 W 0.72971(3) 0.81566(3) 0.19795(2) 0.02758(12) Uani 1 1 d . . . . .
O54 O 0.7429(5) 0.6202(5) 0.7776(3) 0.035(2) Uani 1 1 d . . . . .
W55 W 0.86670(3) 0.81100(3) 0.14238(2) 0.02833(12) Uani 1 1 d . . . . .
O55 O 0.6411(5) 0.5802(5) 0.7605(3) 0.038(2) Uani 1 1 d . . . . .
W56 W 0.89016(3) 0.72174(2) 0.05943(2) 0.02896(13) Uani 1 1 d . . . . .
O56 O 0.6407(5) 0.4016(5) 0.7507(3) 0.038(3) Uani 1 1 d . . . . .
W57 W 0.77715(3) 0.64523(2) 0.03567(2) 0.02794(12) Uani 1 1 d . . . . .
O57 O 0.6693(5) 0.3580(6) 0.8247(3) 0.048(3) Uani 1 1 d . . . . .
W58 W 0.59885(2) 0.85781(2) -0.03812(2) 0.02226(11) Uani 1 1 d . . . . .
O58 O 0.7423(5) 0.3252(5) 0.7592(3) 0.038(3) Uani 1 1 d . . . . .
W59 W 0.56370(2) 0.99471(2) 0.09612(2) 0.02433(11) Uani 1 1 d . . . . .
O59 O 0.7818(5) 0.3999(5) 0.8016(3) 0.036(3) Uani 1 1 d . . . . .
W60 W 0.58164(2) 1.11728(2) -0.05451(2) 0.02448(11) Uani 1 1 d . . . . .
O60 O 0.8565(6) 0.4318(6) 0.8551(3) 0.050(3) Uani 1 1 d . . . . .
O61 O 0.9007(5) 0.3847(5) 0.7857(3) 0.040(3) Uani 1 1 d . . . . .
O62 O 0.9015(5) 0.5005(5) 0.7927(3) 0.039(3) Uani 1 1 d . . . . .
O63 O 0.6999(5) 0.6473(4) 0.7101(3) 0.033(2) Uani 1 1 d . . . . .
O64 O 0.5823(5) 0.6265(5) 0.6953(3) 0.041(3) Uani 1 1 d . . . . .
O65 O 0.6859(4) 0.5727(4) 0.6567(3) 0.026(2) Uani 1 1 d . . . . .
O66 O 0.6318(4) 0.5049(5) 0.7109(3) 0.036(2) Uani 1 1 d . . . . .
O67 O 0.5809(5) 0.4108(5) 0.6823(4) 0.047(3) Uani 1 1 d . . . . .
O68 O 0.6854(4) 0.4524(4) 0.6497(3) 0.028(2) Uani 1 1 d . . . . .
O69 O 0.6989(4) 0.3473(5) 0.6919(3) 0.035(2) Uani 1 1 d . . . . .
O70 O 0.7948(5) 0.2507(5) 0.7000(3) 0.045(3) Uani 1 1 d . . . . .
O71 O 0.8155(4) 0.3569(4) 0.6610(3) 0.028(2) Uani 1 1 d . . . . .
O72 O 0.8546(4) 0.3363(4) 0.7312(3) 0.036(2) Uani 1 1 d . . . . .
O73 O 0.9848(5) 0.3236(5) 0.7310(3) 0.043(3) Uani 1 1 d . . . . .
O74 O 0.9643(4) 0.4486(4) 0.7360(3) 0.032(2) Uani 1 1 d . . . . .
O75 O 0.9853(5) 0.5646(5) 0.7465(3) 0.041(3) Uani 1 1 d . . . . .
O76 O 0.8545(4) 0.5902(5) 0.7469(3) 0.032(2) Uani 1 1 d . . . . .
O77 O 0.9224(4) 0.5414(4) 0.6876(3) 0.029(2) Uani 1 1 d . . . . .
O78 O 0.7953(5) 0.7078(5) 0.7272(3) 0.038(2) Uani 1 1 d . . . . .
O79 O 0.8161(4) 0.6202(4) 0.6776(3) 0.026(2) Uani 1 1 d . . . . .
O80 O 0.9130(4) 0.6213(4) 0.6147(3) 0.032(2) Uani 1 1 d . . . . .
O81 O 0.9208(4) 0.3981(4) 0.6784(3) 0.027(2) Uani 1 1 d . . . . .
O82 O 0.9010(4) 0.4921(4) 0.6132(3) 0.0218(19) Uani 1 1 d . . . . .
O83 O 0.8006(4) 0.5694(4) 0.6071(3) 0.0228(19) Uani 1 1 d . . . . .
O84 O 0.8002(4) 0.4519(4) 0.5989(3) 0.0230(19) Uani 1 1 d . . . . .
O85 O 0.6942(4) 0.5309(4) 0.5763(3) 0.0220(19) Uani 1 1 d . . . . .
O86 O 0.9237(4) 0.7000(4) 0.5452(3) 0.032(2) Uani 1 1 d . . . . .
O87 O 1.0159(5) 0.5985(6) 0.5626(4) 0.055(3) Uani 1 1 d . . . . .
O88 O 0.8996(4) 0.5769(4) 0.5418(3) 0.0217(19) Uani 1 1 d . . . . .
O89 O 0.7841(3) 0.5431(3) 0.5274(2) 0.0171(17) Uani 1 1 d . . . . .
O90 O 0.7291(4) 0.8575(4) 0.4907(3) 0.027(2) Uani 1 1 d . . . . .
O91 O 0.8083(4) 0.8552(4) 0.4344(3) 0.025(2) Uani 1 1 d . . . . .
O92 O 0.7055(4) 0.8219(4) 0.4281(3) 0.025(2) Uani 1 1 d . . . . .
O93 O 0.7832(4) 0.7590(4) 0.4692(3) 0.0203(18) Uani 1 1 d . . . . .
O94 O 0.6267(5) 0.9194(4) 0.5206(3) 0.039(3) Uani 1 1 d . . . . .
O95 O 0.7344(6) 0.9538(4) 0.5267(3) 0.045(3) Uani 1 1 d . . . . .
O96 O 0.6449(6) 1.0363(5) 0.4938(4) 0.056(3) Uani 1 1 d . . . . .
O97 O 0.7458(5) 0.9762(4) 0.4522(3) 0.039(3) Uani 1 1 d . . . . .
O98 O 0.6412(5) 0.9432(4) 0.4457(3) 0.041(3) Uani 1 1 d . . . . .
O99 O 0.7978(5) 1.0308(4) 0.3849(3) 0.042(3) Uani 1 1 d . . . . .
O100 O 0.8410(5) 0.9128(4) 0.3688(3) 0.032(2) Uani 1 1 d . . . . .
O101 O 0.7224(5) 0.9404(4) 0.3881(3) 0.039(3) Uani 1 1 d . . . . .
O102 O 0.5989(6) 0.9657(5) 0.3714(4) 0.055(3) Uani 1 1 d . . . . .
O103 O 0.5890(5) 0.8609(5) 0.4178(3) 0.038(3) Uani 1 1 d . . . . .
O104 O 0.6724(5) 0.8588(5) 0.3588(3) 0.036(2) Uani 1 1 d . . . . .
O105 O 0.6072(4) 0.8239(4) 0.4895(3) 0.035(2) Uani 1 1 d . . . . .
O106 O 0.5860(5) 0.8270(5) 0.5705(3) 0.039(3) Uani 1 1 d . . . . .
O107 O 0.6828(4) 0.7563(4) 0.5351(3) 0.027(2) Uani 1 1 d . . . . .
O108 O 0.7059(5) 0.8564(5) 0.5648(3) 0.038(3) Uani 1 1 d . . . . .
O109 O 0.8106(6) 0.8987(5) 0.5848(3) 0.045(3) Uani 1 1 d . . . . .
O110 O 0.8191(4) 0.8006(4) 0.5437(3) 0.027(2) Uani 1 1 d . . . . .
O111 O 0.8445(5) 0.8999(4) 0.5042(3) 0.035(2) Uani 1 1 d . . . . .
O112 O 0.9681(5) 0.8940(5) 0.4738(3) 0.045(3) Uani 1 1 d . . . . .
O113 O 0.9054(4) 0.7973(4) 0.4821(3) 0.028(2) Uani 1 1 d . . . . .
O114 O 0.9240(5) 0.8502(4) 0.4110(3) 0.033(2) Uani 1 1 d . . . . .
O115 O 0.8646(5) 0.9502(4) 0.4346(3) 0.036(2) Uani 1 1 d . . . . .
O116 O 0.9167(5) 0.8166(4) 0.3363(3) 0.036(2) Uani 1 1 d . . . . .
O117 O 0.7908(4) 0.8174(4) 0.3602(3) 0.028(2) Uani 1 1 d . . . . .
O118 O 0.8768(4) 0.7504(4) 0.3997(3) 0.024(2) Uani 1 1 d . . . . .
O119 O 0.6421(4) 0.7588(4) 0.3937(3) 0.029(2) Uani 1 1 d . . . . .
O120 O 0.7636(4) 0.7146(4) 0.3926(3) 0.026(2) Uani 1 1 d . . . . .
O121 O 0.7163(5) 0.7513(5) 0.3236(3) 0.035(2) Uani 1 1 d . . . . .
O122 O 0.5405(4) 0.7559(5) 0.4483(3) 0.038(3) Uani 1 1 d . . . . .
O123 O 0.6580(4) 0.7171(4) 0.4668(3) 0.0241(19) Uani 1 1 d . . . . .
O124 O 0.8016(4) 0.6766(4) 0.5316(3) 0.0218(19) Uani 1 1 d . . . . .
O125 O 0.6922(4) 0.6242(4) 0.5333(2) 0.0186(18) Uani 1 1 d . . . . .
O126 O 0.7769(4) 0.6400(4) 0.4641(2) 0.0192(18) Uani 1 1 d . . . . .
O127 O 0.8839(4) 0.6710(4) 0.4729(3) 0.0212(19) Uani 1 1 d . . . . .
O128 O 0.7596(4) 1.2651(4) 0.0539(3) 0.025(2) Uani 1 1 d . . . . .
O129 O 0.6602(4) 1.2756(4) 0.0950(3) 0.025(2) Uani 1 1 d . . . . .
O130 O 0.6978(4) 1.1793(4) 0.0648(3) 0.0226(19) Uani 1 1 d . . . . .
O131 O 0.7536(4) 1.2091(4) 0.1187(3) 0.026(2) Uani 1 1 d . . . . .
O132 O 0.8416(5) 1.4181(4) 0.0664(3) 0.035(2) Uani 1 1 d . . . . .
O133 O 0.7275(5) 1.3798(4) 0.0903(3) 0.031(2) Uani 1 1 d . . . . .
O134 O 0.6496(5) 1.4368(4) 0.1471(3) 0.035(2) Uani 1 1 d . . . . .
O135 O 0.5999(4) 1.3290(4) 0.1542(3) 0.030(2) Uani 1 1 d . . . . .
O136 O 0.6079(4) 1.3873(4) 0.0858(3) 0.028(2) Uani 1 1 d . . . . .
O137 O 0.7716(5) 1.3701(4) 0.0190(3) 0.036(2) Uani 1 1 d . . . . .
O138 O 0.7247(5) 1.3512(5) -0.0509(3) 0.042(3) Uani 1 1 d . . . . .
O139 O 0.8158(5) 1.2714(4) -0.0138(3) 0.036(2) Uani 1 1 d . . . . .
O140 O 0.6978(4) 1.2462(4) -0.0133(3) 0.028(2) Uani 1 1 d . . . . .
O141 O 0.6581(4) 1.3458(4) 0.0216(3) 0.028(2) Uani 1 1 d . . . . .
O142 O 0.5273(5) 1.3728(4) 0.0301(3) 0.039(3) Uani 1 1 d . . . . .
O143 O 0.5877(4) 1.2587(4) 0.0317(3) 0.029(2) Uani 1 1 d . . . . .
O144 O 0.5410(4) 1.3003(4) 0.0988(3) 0.024(2) Uani 1 1 d . . . . .
O145 O 0.5125(5) 1.2477(5) 0.1722(3) 0.039(3) Uani 1 1 d . . . . .
O146 O 0.5798(4) 1.1847(4) 0.1166(3) 0.028(2) Uani 1 1 d . . . . .
O147 O 0.6434(4) 1.2168(4) 0.1713(3) 0.032(2) Uani 1 1 d . . . . .
O148 O 0.6820(4) 1.1119(4) 0.1437(3) 0.0238(19) Uani 1 1 d . . . . .
O149 O 0.6970(5) 1.1204(5) 0.2195(3) 0.038(2) Uani 1 1 d . . . . .
O150 O 0.7957(4) 1.1189(4) 0.1636(3) 0.031(2) Uani 1 1 d . . . . .
O151 O 0.7529(5) 1.2205(4) 0.1935(3) 0.033(2) Uani 1 1 d . . . . .
O152 O 0.7199(5) 1.3233(4) 0.1562(3) 0.032(2) Uani 1 1 d . . . . .
O153 O 0.8227(4) 1.3132(4) 0.1142(3) 0.032(2) Uani 1 1 d . . . . .
O154 O 0.8300(5) 1.3070(5) 0.1941(3) 0.041(3) Uani 1 1 d . . . . .
O155 O 0.8586(4) 1.2087(4) 0.1497(3) 0.033(2) Uani 1 1 d . . . . .
O156 O 0.9157(5) 1.0950(4) 0.1296(3) 0.037(2) Uani 1 1 d . . . . .
O157 O 0.9297(4) 1.2043(4) 0.0010(3) 0.034(2) Uani 1 1 d . . . . .
O158 O 0.8150(4) 1.0971(4) 0.0881(3) 0.029(2) Uani 1 1 d . . . . .
O159 O 0.8214(4) 1.1590(4) 0.0174(3) 0.028(2) Uani 1 1 d . . . . .
O160 O 0.8735(4) 1.1914(4) 0.0769(3) 0.031(2) Uani 1 1 d . . . . .
O161 O 0.5962(5) 1.1817(4) -0.0338(3) 0.036(2) Uani 1 1 d . . . . .
O162 O 0.6030(4) 1.1237(4) 0.0438(3) 0.0217(19) Uani 1 1 d . . . . .
O163 O 0.5865(5) 1.0541(4) 0.1177(3) 0.033(2) Uani 1 1 d . . . . .
O164 O 0.7020(4) 1.0575(4) 0.0696(3) 0.025(2) Uani 1 1 d . . . . .
O165 O 0.8120(4) 1.0314(4) 0.0143(3) 0.034(2) Uani 1 1 d . . . . .
O166 O 0.7071(4) 1.1169(4) 0.0003(3) 0.0226(19) Uani 1 1 d . . . . .
O167 O 0.6032(4) 0.9895(4) 0.0491(3) 0.024(2) Uani 1 1 d . . . . .
O168 O 0.6147(4) 1.0513(4) -0.0268(3) 0.025(2) Uani 1 1 d . . . . .
O169 O 0.7211(4) 0.9792(4) 0.0018(2) 0.0225(19) Uani 1 1 d . . . . .
O170 O 0.6150(5) 1.1160(4) -0.1018(3) 0.033(2) Uani 1 1 d . . . . .
O171 O 0.5036(5) 1.1135(5) -0.0529(3) 0.044(3) Uani 1 1 d . . . . .
O172 O 0.4861(5) 1.0114(5) 0.0901(4) 0.046(3) Uani 1 1 d . . . . .
O173 O 0.5812(5) 0.9274(4) 0.1239(3) 0.033(2) Uani 1 1 d . . . . .
O174 O 0.7258(4) 0.9747(4) -0.2153(3) 0.027(2) Uani 1 1 d . . . . .
O175 O 0.8138(4) 1.0213(4) -0.1959(3) 0.029(2) Uani 1 1 d . . . . .
O176 O 0.7436(4) 0.9726(4) -0.1454(3) 0.0227(19) Uani 1 1 d . . . . .
O177 O 0.8173(4) 0.9100(4) -0.1901(3) 0.027(2) Uani 1 1 d . . . . .
O178 O 0.7465(5) 0.9741(6) -0.3355(3) 0.047(3) Uani 1 1 d . . . . .
O179 O 0.6830(5) 1.0380(5) -0.2776(3) 0.038(2) Uani 1 1 d . . . . .
O180 O 0.8073(5) 0.9105(5) -0.2743(3) 0.038(3) Uani 1 1 d . . . . .
O181 O 0.6873(5) 0.9210(5) -0.2708(3) 0.040(3) Uani 1 1 d . . . . .
O182 O 0.8038(5) 1.0249(5) -0.2807(3) 0.037(2) Uani 1 1 d . . . . .
O183 O 0.8980(4) 0.9587(5) -0.2548(3) 0.037(2) Uani 1 1 d . . . . .
O184 O 0.8276(5) 1.1151(5) -0.2451(3) 0.039(3) Uani 1 1 d . . . . .
O185 O 0.9182(5) 1.0654(5) -0.2982(3) 0.047(3) Uani 1 1 d . . . . .
O186 O 0.9267(5) 0.8473(6) -0.2863(3) 0.047(3) Uani 1 1 d . . . . .
O187 O 0.9249(4) 1.0461(5) -0.2193(3) 0.034(2) Uani 1 1 d . . . . .
O188 O 0.9316(4) 0.8623(4) -0.2089(3) 0.034(2) Uani 1 1 d . . . . .
O189 O 0.8386(4) 0.8139(5) -0.2297(3) 0.036(2) Uani 1 1 d . . . . .
O190 O 0.7129(5) 1.1054(5) -0.2258(3) 0.036(2) Uani 1 1 d . . . . .
O191 O 0.7598(5) 1.2032(4) -0.1994(3) 0.040(3) Uani 1 1 d . . . . .
O192 O 0.8518(5) 1.1147(4) -0.1730(3) 0.034(2) Uani 1 1 d . . . . .
O193 O 0.7304(4) 1.1073(4) -0.1524(3) 0.027(2) Uani 1 1 d . . . . .
O194 O 0.6339(4) 1.0565(4) -0.1739(3) 0.028(2) Uani 1 1 d . . . . .
O195 O 0.6088(4) 0.9869(4) -0.2274(3) 0.029(2) Uani 1 1 d . . . . .
O196 O 0.5849(5) 1.1133(5) -0.2390(3) 0.044(3) Uani 1 1 d . . . . .
O197 O 0.7206(5) 0.8458(5) -0.2122(3) 0.034(2) Uani 1 1 d . . . . .
O198 O 0.6399(4) 0.9112(4) -0.1661(3) 0.028(2) Uani 1 1 d . . . . .
O199 O 0.5923(5) 0.8668(5) -0.2249(3) 0.039(3) Uani 1 1 d . . . . .
O200 O 0.9639(5) 1.0619(5) -0.1474(3) 0.038(3) Uani 1 1 d . . . . .
O201 O 0.9246(4) 0.9544(4) -0.1677(3) 0.032(2) Uani 1 1 d . . . . .
O202 O 0.8551(4) 1.0223(4) -0.1182(3) 0.026(2) Uani 1 1 d . . . . .
O203 O 0.9715(5) 0.8400(5) -0.1344(3) 0.042(3) Uani 1 1 d . . . . .
O204 O 0.8620(4) 0.8087(4) -0.1569(3) 0.030(2) Uani 1 1 d . . . . .
O205 O 0.8592(4) 0.9006(4) -0.1115(3) 0.027(2) Uani 1 1 d . . . . .
O206 O 0.7781(5) 0.7364(5) -0.1762(3) 0.040(3) Uani 1 1 d . . . . .
O207 O 0.7396(4) 0.8369(4) -0.1385(3) 0.029(2) Uani 1 1 d . . . . .
O208 O 0.6363(4) 0.9836(4) -0.0983(3) 0.0238(19) Uani 1 1 d . . . . .
O209 O 0.7285(4) 1.0350(4) -0.0803(3) 0.025(2) Uani 1 1 d . . . . .
O210 O 0.8244(4) 0.9606(5) -0.0376(3) 0.030(2) Uani 1 1 d . . . . .
O211 O 0.7334(4) 0.9142(4) -0.0734(3) 0.0231(19) Uani 1 1 d . . . . .
O212 O 0.6281(4) 0.8554(4) -0.0862(3) 0.030(2) Uani 1 1 d . . . . .
O213 O 0.6206(4) 0.9219(4) -0.0183(3) 0.0215(19) Uani 1 1 d . . . . .
O214 O 0.5192(5) 0.8637(5) -0.0355(3) 0.040(3) Uani 1 1 d . . . . .
O215 O 0.6274(5) 0.7916(4) -0.0111(3) 0.037(3) Uani 1 1 d . . . . .
O216 O 0.6975(4) 0.6960(4) 0.1326(3) 0.026(2) Uani 1 1 d . . . . .
O217 O 0.7978(4) 0.6921(4) 0.0923(3) 0.026(2) Uani 1 1 d . . . . .
O218 O 0.7799(4) 0.7532(4) 0.1493(3) 0.027(2) Uani 1 1 d . . . . .
O219 O 0.7211(4) 0.7865(4) 0.0912(3) 0.0223(19) Uani 1 1 d . . . . .
O220 O 0.6453(4) 0.6525(4) 0.1986(3) 0.032(2) Uani 1 1 d . . . . .
O221 O 0.7646(5) 0.6432(4) 0.2011(3) 0.030(2) Uani 1 1 d . . . . .
O222 O 0.7104(5) 0.5389(5) 0.2067(3) 0.036(2) Uani 1 1 d . . . . .
O223 O 0.6630(5) 0.5890(4) 0.1384(3) 0.031(2) Uani 1 1 d . . . . .
O224 O 0.7820(4) 0.5811(4) 0.1422(3) 0.027(2) Uani 1 1 d . . . . .
O225 O 0.9043(5) 0.5296(4) 0.1253(3) 0.039(3) Uani 1 1 d . . . . .
O226 O 0.8253(5) 0.5821(4) 0.0705(3) 0.031(2) Uani 1 1 d . . . . .
O227 O 0.9134(4) 0.6413(4) 0.0870(3) 0.034(2) Uani 1 1 d . . . . .
O228 O 0.8669(4) 0.6391(4) 0.1585(3) 0.030(2) Uani 1 1 d . . . . .
O229 O 0.8720(5) 0.6487(5) 0.2378(3) 0.041(3) Uani 1 1 d . . . . .
O230 O 0.7817(5) 0.7455(4) 0.2251(3) 0.034(2) Uani 1 1 d . . . . .
O231 O 0.8868(5) 0.7418(4) 0.1820(3) 0.035(2) Uani 1 1 d . . . . .
O232 O 0.7091(5) 0.8553(5) 0.2373(3) 0.043(3) Uani 1 1 d . . . . .
O233 O 0.6695(5) 0.7624(4) 0.2016(3) 0.032(2) Uani 1 1 d . . . . .
O234 O 0.5438(5) 0.7456(5) 0.2053(3) 0.037(2) Uani 1 1 d . . . . .
O235 O 0.5819(4) 0.6849(4) 0.1384(3) 0.028(2) Uani 1 1 d . . . . .
O236 O 0.5815(5) 0.6104(4) 0.0787(3) 0.035(2) Uani 1 1 d . . . . .
O237 O 0.6240(4) 0.7187(4) 0.0668(3) 0.026(2) Uani 1 1 d . . . . .
O238 O 0.7084(5) 0.6219(4) 0.0689(3) 0.031(2) Uani 1 1 d . . . . .
O239 O 0.7779(5) 0.6041(4) -0.0031(3) 0.042(3) Uani 1 1 d . . . . .
O240 O 0.8555(4) 0.6741(4) 0.0252(3) 0.029(2) Uani 1 1 d . . . . .
O241 O 0.7331(4) 0.7136(4) 0.0217(3) 0.029(2) Uani 1 1 d . . . . .
O242 O 0.9603(4) 0.7283(5) 0.0344(3) 0.038(3) Uani 1 1 d . . . . .
O243 O 0.8441(4) 0.7882(4) 0.0437(3) 0.027(2) Uani 1 1 d . . . . .
O244 O 0.9005(4) 0.7525(4) 0.1065(3) 0.030(2) Uani 1 1 d . . . . .
O245 O 0.9285(5) 0.8475(5) 0.1474(3) 0.041(3) Uani 1 1 d . . . . .
O246 O 0.8266(4) 0.8558(4) 0.1065(3) 0.029(2) Uani 1 1 d . . . . .
O247 O 0.8091(5) 0.8406(4) 0.1836(3) 0.034(2) Uani 1 1 d . . . . .
O248 O 0.6920(4) 0.8608(4) 0.1605(3) 0.028(2) Uani 1 1 d . . . . .
O249 O 0.6015(4) 0.7981(4) 0.1419(3) 0.024(2) Uani 1 1 d . . . . .
O250 O 0.6190(4) 0.8538(4) 0.0602(2) 0.0205(18) Uani 1 1 d . . . . .
O251 O 0.7058(4) 0.9089(4) 0.0811(3) 0.024(2) Uani 1 1 d . . . . .
O252 O 0.7241(4) 0.8457(4) 0.0193(3) 0.0239(19) Uani 1 1 d . . . . .
O253 O 0.8163(4) 0.9228(4) 0.0315(3) 0.033(2) Uani 1 1 d . . . . .
O254 O 0.9447(14) 1.2067(12) 0.2822(8) 0.158(10) Uani 1 1 d . U . . .
O256 O 0.9694(10) 1.0540(9) 0.2350(7) 0.116(7) Uani 1 1 d . U . . .
O257 O 0.9879(14) 1.0818(14) -0.3755(8) 0.174(11) Uani 1 1 d . U . . .
O258 O 0.7544(8) 0.9245(9) 0.3023(4) 0.089(5) Uani 1 1 d . . . . .
O260 O 0.8396(10) 0.9160(13) 0.2349(8) 0.162(13) Uani 1 1 d . . . . .
O262 O 0.5617(9) 0.8898(9) 0.2108(5) 0.103(6) Uani 1 1 d . . . . .
O265 O 0.8723(7) 0.6866(7) 0.3171(4) 0.073(4) Uani 1 1 d . . . . .
O266 O 0.3420(7) 0.7620(7) 0.2487(5) 0.083(5) Uani 1 1 d . . . . .
O267 O 0.4688(10) 0.7502(10) 0.3002(6) 0.1142(18) Uani 1 1 d . . . . .
O268 O 0.9446(11) 0.5652(9) 0.3269(8) 0.160(12) Uani 1 1 d . . . . .
O269 O 0.5629(10) 0.6021(10) 0.2552(7) 0.1142(18) Uani 1 1 d . . . . .
O270 O 0.6165(9) 0.6018(7) 0.3222(5) 0.091(5) Uani 1 1 d . . . . .
O271 O 0.4408(16) 0.5438(12) 0.1412(6) 0.177(14) Uani 1 1 d . . . . .
O272 O 0.5669(5) 0.5247(6) 0.1820(5) 0.064(4) Uani 1 1 d . . . . .
O273 O 0.7252(10) 0.4161(10) 0.2166(6) 0.1142(18) Uani 1 1 d . . . . .
O274 O 0.4815(9) 0.4059(8) 0.1619(8) 0.124(8) Uani 1 1 d . . . . .
O275 O 0.5291(10) 0.3968(11) 0.2444(6) 0.129(9) Uani 1 1 d . . . . .
O276 O 0.6348(6) 0.3006(7) 0.2325(3) 0.059(4) Uani 1 1 d . . . . .
O279 O 0.7233(13) 0.6510(11) -0.1154(8) 0.155(11) Uani 1 1 d . . . . .
O281 O 0.5753(10) 0.7121(10) -0.0833(6) 0.1142(18) Uani 1 1 d . . . . .
O282 O 0.7534(13) 0.7501(10) -0.0751(6) 0.142(10) Uani 1 1 d . . . . .
O283 O 0.8257(7) 0.8118(7) -0.0357(4) 0.068(4) Uani 1 1 d . . . . .
O284 O 0.9377(6) 0.8708(5) 0.0170(4) 0.053(3) Uani 1 1 d . . . . .
O285 O 1.1418(8) 0.9043(7) 0.0556(4) 0.074(4) Uani 1 1 d . . . . .
O286 O 0.6239(5) 0.7725(5) -0.1436(4) 0.053(3) Uani 1 1 d . . . . .
O287 O 1.0474(10) 0.3082(10) 0.3125(7) 0.128(9) Uani 1 1 d . . . . .
O288 O 0.9887(11) 0.2996(11) 0.3964(6) 0.126(5) Uani 1 1 d . . . . .
O289 O 1.2245(11) 0.2722(11) 0.3904(6) 0.126(5) Uani 1 1 d . . . . .
O290 O 1.1028(19) 0.2128(19) 0.4006(10) 0.226(17) Uani 1 1 d . . . . .
O291 O 1.1561(11) 0.1812(11) 0.3455(6) 0.126(5) Uani 1 1 d . . . . .
O292 O 0.8834(16) 0.9733(16) -0.3616(10) 0.201(13) Uani 1 1 d . U . . .
O293 O 1.0882(12) 1.0344(9) -0.3082(6) 0.133(9) Uani 1 1 d . . . . .
O294 O 0.5987(13) 0.7822(17) 0.2798(7) 0.199(16) Uani 1 1 d . . . . .
O295 O 0.8694(4) 1.3009(4) 0.0433(3) 0.032(2) Uani 1 1 d . . . . .
O296 O 0.9406(11) 1.3886(11) 0.1186(8) 0.148(9) Uani 1 1 d . U . . .
O301 O 0.9852(8) 0.9268(8) -0.0706(5) 0.084(5) Uani 1 1 d . U . . .
O302 O 0.9087(6) 0.9790(6) 0.1656(5) 0.078(5) Uani 1 1 d . . . . .
O303 O 0.7507(10) 0.9822(8) 0.1348(4) 0.091(6) Uani 1 1 d . . . . .
O304 O 0.9899(9) 0.9487(9) 0.0770(6) 0.100(6) Uani 1 1 d . . . . .
O305 O 1.0593(7) 0.9542(7) -0.0129(5) 0.076(4) Uani 1 1 d . . . . .
O306 O 0.4381(9) 0.9064(10) -0.1964(5) 0.109(7) Uani 1 1 d . . . . .
O307 O 1.0290(5) 1.2237(6) 0.0479(4) 0.056(3) Uani 1 1 d . . . . .
O308 O 0.4895(6) 0.7724(6) 0.0980(4) 0.061(4) Uani 1 1 d . . . . .
O310 O 0.7542(10) 1.1748(10) -0.0744(6) 0.112(7) Uani 1 1 d . . . . .
O311 O 0.4585(14) 0.6566(15) 0.0579(8) 0.200(17) Uani 1 1 d . . . . .
O312 O 0.5177(17) 0.142(2) 0.6175(10) 0.244(11) Uani 1 1 d . . . . .
O313 O 0.4321(4) 0.3461(5) 0.4736(3) 0.041(3) Uani 1 1 d . . . . .
O314 O 0.5601(6) 0.1598(6) 0.5265(4) 0.067(4) Uani 1 1 d . . . . .
O318 O 0.4467(6) 0.2861(6) 0.3824(5) 0.071(5) Uani 1 1 d . . . . .
O319 O 0.4246(5) 0.4355(5) 0.3934(3) 0.040(3) Uani 1 1 d . . . . .
O320 O 0.6510(8) 0.0783(6) 0.3901(6) 0.089(6) Uani 1 1 d . . . . .
O321 O 0.8369(13) 0.0472(13) 0.2263(6) 0.154(7) Uani 1 1 d . . . . .
O322 O 0.5142(6) 0.4842(7) 0.3075(4) 0.069(4) Uani 1 1 d . . . . .
O323 O 0.4666(8) 0.6534(11) 0.1605(7) 0.129(8) Uani 1 1 d . . . . .
O324 O 0.8181(13) 0.1841(13) 0.2583(6) 0.154(7) Uani 1 1 d . . . . .
O325 O 0.8863(9) 0.1129(10) 0.3409(7) 0.131(9) Uani 1 1 d . . . . .
O326 O 0.7105(12) 0.0440(7) 0.3182(8) 0.134(9) Uani 1 1 d . . . . .
O331 O 1.0906(6) 0.7963(6) 0.2515(5) 0.077(5) Uani 1 1 d . . . . .
O332 O 0.8781(7) 0.4793(8) 0.3091(5) 0.083(5) Uani 1 1 d . . . . .
O333 O 1.0170(7) 0.6994(7) 0.1694(5) 0.085(5) Uani 1 1 d . . . . .
O334 O 1.0337(10) 0.7995(10) 0.0897(6) 0.113(7) Uani 1 1 d . . . . .
O335 O 1.1572(6) 0.7221(5) 0.1895(5) 0.069(4) Uani 1 1 d . . . . .
O336 O 0.9495(7) 0.7827(5) 0.2412(4) 0.065(4) Uani 1 1 d . . . . .
O338 O 1.0484(12) 0.7678(13) 0.3307(8) 0.157(9) Uani 1 1 d . U . . .
O339 O 1.0251(9) 0.7603(9) 0.4254(5) 0.112(7) Uani 1 1 d . . . . .
O341 O 0.5443(9) 0.5210(8) 0.5173(4) 0.101(7) Uani 1 1 d . . . . .
O343 O 0.6538(13) 0.7678(11) 0.7110(8) 0.156(10) Uani 1 1 d . U . . .
O344 O 0.9536(9) 0.8192(13) 0.5654(7) 0.134(9) Uani 1 1 d . . . . .
O348 O 0.5438(10) 0.3760(11) 0.6156(6) 0.125(8) Uani 1 1 d . . . . .
O349 O 0.7549(17) 0.040(2) 0.5796(10) 0.244(11) Uani 1 1 d . . . . .
O350 O 0.6459(4) 0.4810(4) 0.4360(3) 0.0212(18) Uani 1 1 d . . . . .
O351 O 0.7648(4) 0.4657(4) 0.3684(3) 0.027(2) Uani 1 1 d . . . . .
O352 O 0.5985(14) 0.6491(15) -0.0060(7) 0.209(18) Uani 1 1 d . . . . .
O353 O 0.6528(4) 0.1980(4) 0.4740(3) 0.028(2) Uani 1 1 d . . . . .
O354 O 0.6563(4) 0.3943(4) 0.3164(3) 0.027(2) Uani 1 1 d . . . . .
O355 O 0.7263(5) 0.4862(5) 0.2953(3) 0.035(2) Uani 1 1 d . . . . .
O356 O 0.5893(4) 0.2927(4) 0.3916(3) 0.024(2) Uani 1 1 d . . . . .
O357 O 0.9751(15) 0.5799(16) 0.8361(9) 0.193(13) Uani 1 1 d . U . . .
O358 O 0.7727(4) 0.4951(4) 0.4477(3) 0.0215(19) Uani 1 1 d . . . . .
O359 O 0.5621(4) 0.2883(4) 0.4656(3) 0.025(2) Uani 1 1 d . . . . .
O360 O 0.5348(4) 0.5149(4) 0.4069(3) 0.030(2) Uani 1 1 d . . . . .
O361 O 0.8738(4) 0.3268(4) 0.5301(3) 0.031(2) Uani 1 1 d . . . . .
O362 O 0.7318(5) 0.1606(4) 0.3301(3) 0.040(3) Uani 1 1 d . . . . .
O363 O 0.6778(4) 0.2065(4) 0.3994(3) 0.026(2) Uani 1 1 d . . . . .
O364 O 0.5686(4) 0.4008(4) 0.4451(3) 0.024(2) Uani 1 1 d . . . . .
O365 O 0.7996(5) 0.2546(4) 0.3293(3) 0.035(2) Uani 1 1 d . . . . .
O366 O 0.8967(5) 0.1619(4) 0.4397(3) 0.038(3) Uani 1 1 d . . . . .
O367 O 0.6368(4) 0.2849(4) 0.5200(3) 0.024(2) Uani 1 1 d . . . . .
O368 O 0.8905(4) 0.4518(4) 0.5332(3) 0.0224(19) Uani 1 1 d . . . . .
O369 O 0.6418(4) 0.4850(4) 0.3596(3) 0.026(2) Uani 1 1 d . . . . .
O370 O 0.8821(4) 0.5389(4) 0.4672(3) 0.0203(18) Uani 1 1 d . . . . .
O11 O 1.0320(10) 0.5120(10) 0.1370(6) 0.1142(18) Uani 1 1 d . . . . .
O14 O 0.4847(10) 1.1848(10) 0.3765(6) 0.1142(18) Uani 1 1 d . . . . .
O15 O 0.8605(15) 0.4968(16) 0.2224(12) 0.109(16) Uani 0.5 1 d . . . B 2
O17 O 0.7208(10) 0.5922(9) 0.3958(6) 0.119(7) Uani 1 1 d . U . . .
O18 O 0.4202(11) 0.7462(11) 0.4077(6) 0.130(8) Uani 1 1 d . U . . .
O264 O 1.1334(10) 0.7438(10) 0.3761(6) 0.1142(18) Uani 1 1 d . . . . .
O29 O 0.8006(8) 0.6333(10) 0.3471(6) 0.110(7) Uani 1 1 d . . . . .
O31 O 0.8925(10) 0.5049(10) 0.0116(7) 0.1142(18) Uani 1 1 d . U . . .
O32 O 1.0587(10) 0.6425(10) 0.0147(6) 0.1142(18) Uani 1 1 d . . . . .
O42 O 0.5104(8) 0.8268(9) 0.2586(6) 0.096(6) Uani 1 1 d . . . . .
O328 O 0.5085(10) 1.0817(10) 0.3829(6) 0.1142(18) Uani 1 1 d . . . . .
O259 O 0.6276(5) 0.9060(6) 0.2891(3) 0.051(3) Uani 1 1 d . . . . .
O261 O 0.9654(7) 0.9027(8) 0.2444(6) 0.093(6) Uani 1 1 d . . . . .
O277 O 0.8129(8) 0.4403(6) 0.1561(4) 0.070(4) Uani 1 1 d . . . . .
O278 O 0.6767(11) 0.4815(7) 0.0353(5) 0.108(7) Uani 1 1 d . . . . .
O280 O 0.9175(10) 0.6643(10) -0.0456(6) 0.1142(18) Uani 1 1 d . . . . .
O298 O 0.4156(16) 0.4168(13) 0.0941(10) 0.207(17) Uani 1 1 d . . . . .
O299 O 0.5326(8) 0.4998(7) 0.0852(5) 0.080(5) Uani 1 1 d . . . . .
O300 O 0.3979(15) 0.5609(16) 0.0410(9) 0.207(16) Uani 1 1 d . . . . .
O309 O 0.3516(16) 0.7088(16) 0.0961(10) 0.199(13) Uani 1 1 d . U . C 1
O327 O 0.5689(10) 1.1823(10) 0.3399(6) 0.1142(18) Uani 1 1 d . . . . .
O329 O 0.4734(10) 1.2665(10) 0.3186(7) 0.1142(18) Uani 1 1 d . . . . .
O330 O 0.4165(14) 1.1650(16) 0.3329(9) 0.081(10) Uani 0.5 1 d . . . . .
O337 O 0.9426(10) 0.9456(10) 0.5552(6) 0.1142(18) Uani 1 1 d . . . . .
O340 O 0.6754(5) 0.6688(4) 0.6047(3) 0.034(2) Uani 1 1 d . . . . .
O342 O 0.9142(14) 0.3741(13) 0.2343(8) 0.174(13) Uani 1 1 d . . . . .
O345 O 0.9634(7) 0.5543(6) 0.1988(4) 0.073(5) Uani 1 1 d . . . . .
O347 O 1.0308(10) 0.6229(10) 0.1095(6) 0.1142(18) Uani 1 1 d . U . . .

loop_
_atom_site_aniso_label
_atom_site_aniso_U_11
_atom_site_aniso_U_22
_atom_site_aniso_U_33
_atom_site_aniso_U_23
_atom_site_aniso_U_13
_atom_site_aniso_U_12
K0AA 0.0314(18) 0.058(2) 0.049(2) -0.0037(18) -0.0019(16) 0.0074(16)
W1 0.0237(3) 0.0161(3) 0.0417(3) -0.0054(2) 0.0056(2) 0.0001(2)
Ni1 0.0143(7) 0.0159(8) 0.0319(9) 0.0022(7) 0.0016(7) -0.0026(6)
K1 0.020(2) 0.023(2) 0.035(2) -0.0002(17) -0.0026(17) -0.0028(16)
P1 0.0095(14) 0.0113(14) 0.0329(18) 0.0000(13) 0.0007(13) -0.0023(11)
Na1 0.050(4) 0.058(5) 0.072(5) -0.005(4) -0.011(4) 0.000(4)
O1 0.014(4) 0.014(4) 0.038(5) -0.001(4) 0.003(4) -0.001(3)
W2 0.0210(3) 0.0182(2) 0.0285(3) -0.0033(2) -0.0003(2) -0.0017(2)
Ni2 0.0109(7) 0.0149(7) 0.0287(9) 0.0012(6) -0.0013(6) -0.0010(6)
K2 0.0132(18) 0.026(2) 0.037(2) 0.0030(17) -0.0023(16) -0.0025(15)
P2 0.0179(16) 0.0261(18) 0.0280(18) 0.0078(14) -0.0039(14) -0.0031(13)
Na2 0.069(6) 0.128(10) 0.189(13) -0.118(10) 0.051(7) -0.030(6)
O2 0.21(2) 0.34(3) 0.187(19) 0.045(19) -0.123(17) -0.03(2)
W3 0.0180(2) 0.0155(2) 0.0355(3) -0.0008(2) 0.0012(2) -0.00518(19)
Ni3 0.0120(7) 0.0139(7) 0.0350(9) 0.0021(7) -0.0016(7) -0.0002(6)
K3 0.076(9) 0.145(14) 0.24(2) -0.096(15) 0.065(11) -0.026(9)
P3 0.0203(16) 0.0116(15) 0.0310(18) -0.0006(13) 0.0003(14) 0.0005(12)
Na3 0.062(5) 0.061(5) 0.062(5) -0.018(4) -0.017(4) 0.010(4)
O3 0.013(4) 0.014(4) 0.033(5) 0.000(4) -0.003(4) -0.003(3)
W4 0.0170(2) 0.0148(2) 0.0299(3) -0.0021(2) -0.0041(2) 0.00132(19)
Ni4 0.0095(7) 0.0141(7) 0.0326(9) 0.0021(6) -0.0013(6) -0.0013(6)
K4 0.0261(16) 0.0369(18) 0.057(2) -0.0021(16) 0.0010(15) -0.0108(14)
P4 0.0084(14) 0.0142(15) 0.0279(17) 0.0027(13) 0.0002(12) -0.0018(11)
Na4 0.079(7) 0.100(8) 0.098(8) -0.015(6) -0.002(6) -0.026(6)
O4 0.017(4) 0.012(4) 0.026(5) 0.003(3) -0.001(4) 0.001(3)
O4AA 0.031(5) 0.021(5) 0.044(6) -0.002(4) 0.002(4) -0.010(4)
W5 0.0121(2) 0.0186(2) 0.0289(3) -0.0002(2) 0.0013(2) -0.00349(19)
Ni5 0.0133(7) 0.0192(8) 0.0325(9) 0.0056(7) -0.0011(7) -0.0011(6)
K5 0.0352(19) 0.041(2) 0.077(3) 0.0045(19) 0.0001(19) -0.0017(16)
P5 0.0143(15) 0.0131(15) 0.0316(18) -0.0038(13) 0.0009(13) -0.0031(12)
Na5 0.015(3) 0.064(4) 0.039(3) 0.001(3) -0.004(2) 0.008(3)
O5 0.102(13) 0.052(9) 0.117(14) 0.007(9) -0.049(11) -0.011(9)
W6 0.0172(2) 0.0155(2) 0.0359(3) 0.0057(2) -0.0005(2) -0.00384(19)
Ni6 0.0159(8) 0.0206(8) 0.0281(9) 0.0039(7) -0.0020(7) -0.0031(6)
K6 0.147(7) 0.187(8) 0.214(8) 0.051(7) -0.001(6) -0.054(6)
P6 0.0171(16) 0.0238(17) 0.0247(17) -0.0029(14) 0.0027(13) -0.0045(13)
Na6 0.071(6) 0.125(9) 0.102(7) 0.075(7) -0.034(5) -0.049(6)
O6 0.025(5) 0.023(5) 0.033(5) -0.002(4) 0.001(4) -0.003(4)
O6AA 0.031(6) 0.041(6) 0.039(6) 0.005(5) 0.014(5) -0.003(5)
O6BA 0.011(4) 0.013(4) 0.032(5) 0.003(4) 0.004(4) -0.005(3)
W7 0.0173(3) 0.0151(2) 0.0471(3) 0.0003(2) 0.0032(2) 0.0030(2)
Ni7 0.0124(7) 0.0238(8) 0.0274(9) 0.0044(7) -0.0003(6) -0.0016(6)
K7 0.142(7) 0.255(12) 0.174(9) 0.135(9) -0.088(7) -0.123(8)
P7 0.0165(15) 0.0141(15) 0.0254(17) -0.0006(13) -0.0046(13) -0.0038(12)
Na7 0.083(6) 0.077(6) 0.066(5) -0.023(5) 0.006(5) 0.005(5)
O7 0.101(17) 0.21(3) 0.15(2) -0.05(2) -0.047(16) 0.018(18)
O7AA 0.023(5) 0.034(5) 0.034(6) -0.008(4) -0.002(4) -0.003(4)
O7BA 0.011(4) 0.019(4) 0.032(5) -0.008(4) -0.003(4) -0.004(3)
W8 0.0192(3) 0.0222(3) 0.0397(3) -0.0024(2) 0.0091(2) -0.0017(2)
Ni8 0.0099(7) 0.0171(8) 0.0284(9) 0.0043(6) -0.0012(6) -0.0007(6)
K8 0.055(3) 0.121(5) 0.100(4) -0.008(4) 0.015(3) -0.019(3)
P8 0.0178(15) 0.0117(14) 0.0275(17) -0.0003(13) -0.0013(13) -0.0025(12)
Na8 0.074(5) 0.051(4) 0.061(5) 0.014(4) 0.021(4) 0.035(4)
O8 0.034(5) 0.013(4) 0.047(6) -0.001(4) 0.003(5) 0.002(4)
W9 0.0250(3) 0.0184(3) 0.0285(3) 0.0026(2) 0.0010(2) -0.0036(2)
Ni9 0.0165(8) 0.0129(7) 0.0283(9) 0.0006(6) 0.0006(6) -0.0011(6)
K9 0.101(6) 0.191(10) 0.287(14) -0.156(10) 0.052(7) -0.023(6)
Na9 0.016(3) 0.032(3) 0.042(3) -0.007(2) -0.001(2) -0.006(2)
O9 0.089(12) 0.087(12) 0.119(15) -0.058(11) -0.031(11) 0.045(10)
W10 0.0319(3) 0.0438(4) 0.0277(3) 0.0037(3) 0.0001(2) -0.0043(3)
Ni10 0.0168(8) 0.0161(8) 0.0302(9) 0.0007(7) -0.0002(7) -0.0050(6)
K10 0.0237(16) 0.056(2) 0.060(2) 0.0157(19) -0.0105(16) -0.0134(16)
O10 0.127(17) 0.118(16) 0.144(19) 0.072(14) -0.068(15) -0.066(14)
W11 0.0320(3) 0.0420(4) 0.0363(3) 0.0126(3) 0.0008(3) -0.0128(3)
Ni11 0.0131(7) 0.0139(7) 0.0307(9) 0.0013(6) 0.0004(6) -0.0004(6)
K11 0.0335(18) 0.044(2) 0.058(2) 0.0007(18) 0.0019(16) -0.0008(15)
W12 0.0342(3) 0.0395(3) 0.0349(3) 0.0127(3) -0.0094(3) -0.0078(3)
Ni12 0.0108(7) 0.0142(7) 0.0280(9) 0.0018(6) -0.0005(6) -0.0005(6)
K12 0.035(2) 0.056(2) 0.082(3) -0.002(2) -0.008(2) -0.0014(18)
O12 0.058(9) 0.099(12) 0.095(12) 0.030(10) 0.013(8) -0.035(9)
W13 0.0183(3) 0.0385(3) 0.0265(3) 0.0016(2) 0.0014(2) 0.0010(2)
Ni13 0.0218(8) 0.0141(8) 0.0307(9) -0.0035(7) 0.0010(7) -0.0037(6)
K13 0.102(9) 0.075(7) 0.087(8) 0.002(6) 0.014(7) 0.001(6)
O13 0.011(4) 0.021(4) 0.028(5) -0.002(4) 0.002(3) 0.000(3)
W14 0.0186(3) 0.0399(3) 0.0369(3) 0.0079(3) 0.0010(2) -0.0113(2)
Ni14 0.0193(8) 0.0163(8) 0.0320(9) -0.0025(7) 0.0009(7) -0.0057(6)
K14 0.0422(19) 0.0160(15) 0.061(2) -0.0015(14) 0.0054(17) -0.0005(13)
W15 0.0275(3) 0.0273(3) 0.0411(3) 0.0112(3) -0.0020(3) -0.0105(2)
Ni15 0.0214(8) 0.0149(8) 0.0373(10) -0.0053(7) -0.0004(7) -0.0062(6)
K15 0.052(3) 0.057(3) 0.129(5) -0.032(3) -0.021(3) 0.000(2)
W16 0.0244(3) 0.0263(3) 0.0404(3) 0.0127(2) -0.0087(2) -0.0033(2)
Ni16 0.0176(8) 0.0131(7) 0.0314(9) -0.0031(6) 0.0003(7) -0.0036(6)
K16 0.085(9) 0.143(14) 0.199(18) 0.106(13) -0.017(10) -0.026(9)
O16 0.23(2) 0.21(2) 0.22(2) -0.036(16) -0.054(17) -0.057(17)
W17 0.0245(3) 0.0295(3) 0.0355(3) 0.0073(2) -0.0101(2) -0.0060(2)
Ni17 0.0213(8) 0.0171(8) 0.0288(9) -0.0002(7) 0.0002(7) -0.0032(6)
K17 0.175(8) 0.080(4) 0.128(6) -0.028(4) -0.078(6) 0.015(5)
W18 0.0276(3) 0.0275(3) 0.0282(3) 0.0013(2) -0.0033(2) -0.0013(2)
Ni18 0.0206(8) 0.0169(8) 0.0286(9) -0.0029(7) 0.0002(7) -0.0030(6)
K18 0.082(4) 0.049(3) 0.152(6) -0.022(3) 0.029(4) -0.006(3)
W19 0.0481(4) 0.0140(3) 0.0509(4) -0.0031(3) 0.0122(3) 0.0038(2)
Ni19 0.0228(8) 0.0195(8) 0.0274(9) -0.0026(7) -0.0001(7) -0.0037(7)
K19 0.081(3) 0.056(3) 0.093(4) -0.007(3) -0.030(3) -0.008(2)
O19 0.080(14) 0.101(16) 0.30(4) 0.023(19) -0.032(18) -0.046(13)
W20 0.0486(4) 0.0122(3) 0.0422(4) 0.0011(2) 0.0071(3) -0.0032(2)
Ni20 0.0203(8) 0.0143(8) 0.0263(9) -0.0020(6) 0.0010(7) -0.0019(6)
K20 0.051(3) 0.080(4) 0.040(3) -0.015(3) -0.009(2) -0.023(3)
O20 0.017(4) 0.028(5) 0.036(5) 0.001(4) -0.003(4) -0.005(4)
W21 0.0388(3) 0.0205(3) 0.0514(4) 0.0086(3) -0.0042(3) 0.0085(2)
Ni21 0.0194(8) 0.0165(8) 0.0291(9) -0.0020(7) -0.0021(7) -0.0033(6)
K21 0.0353(19) 0.041(2) 0.071(3) -0.0047(19) -0.0013(18) -0.0030(16)
W22 0.0273(3) 0.0195(3) 0.0402(3) -0.0027(2) 0.0082(2) 0.0030(2)
Ni22 0.0236(8) 0.0144(8) 0.0282(9) -0.0016(7) -0.0049(7) -0.0029(6)
K22 0.141(6) 0.099(5) 0.122(6) 0.034(4) -0.046(5) -0.065(5)
O22 0.013(4) 0.017(4) 0.032(5) 0.000(4) -0.001(4) -0.006(3)
W23 0.0431(3) 0.0208(3) 0.0353(3) -0.0080(2) 0.0067(3) -0.0075(2)
Ni23 0.0178(8) 0.0156(8) 0.0313(9) 0.0016(7) -0.0023(7) -0.0024(6)
O23 0.029(5) 0.022(5) 0.046(6) 0.010(4) -0.002(5) -0.005(4)
W24 0.0350(3) 0.0201(3) 0.0350(3) -0.0033(2) 0.0029(2) -0.0136(2)
Ni24 0.0183(8) 0.0121(7) 0.0274(9) -0.0003(6) -0.0007(6) -0.0020(6)
O24 0.024(5) 0.014(4) 0.046(6) 0.003(4) -0.002(4) -0.001(4)
W25 0.0292(3) 0.0148(2) 0.0294(3) 0.0005(2) 0.0021(2) -0.0051(2)
O25 0.015(4) 0.020(5) 0.041(6) 0.005(4) -0.001(4) -0.007(4)
W26 0.0275(3) 0.0187(3) 0.0319(3) 0.0031(2) -0.0062(2) -0.0009(2)
W27 0.0179(3) 0.0246(3) 0.0422(3) 0.0048(2) -0.0038(2) 0.0039(2)
O27 0.022(5) 0.023(5) 0.050(6) -0.005(4) 0.006(4) 0.003(4)
W28 0.0154(2) 0.0252(3) 0.0320(3) 0.0050(2) -0.0036(2) -0.0069(2)
K28 0.058(3) 0.053(3) 0.128(5) 0.008(3) -0.033(3) -0.017(2)
O28 0.017(4) 0.022(5) 0.037(5) 0.001(4) 0.003(4) -0.005(4)
W29 0.0174(2) 0.0154(2) 0.0337(3) 0.0006(2) 0.0036(2) -0.00306(19)
W30 0.0129(2) 0.0198(3) 0.0368(3) 0.0024(2) -0.0030(2) 0.00001(19)
O30 0.033(5) 0.023(5) 0.033(5) -0.001(4) 0.003(4) -0.004(4)
W31 0.0274(3) 0.0167(3) 0.0414(3) -0.0042(2) 0.0027(2) -0.0092(2)
W32 0.0274(3) 0.0179(3) 0.0396(3) -0.0085(2) 0.0019(2) -0.0052(2)
W33 0.0284(3) 0.0224(3) 0.0381(3) -0.0067(2) -0.0045(2) -0.0074(2)
W34 0.0256(3) 0.0154(2) 0.0364(3) -0.0037(2) -0.0011(2) -0.0020(2)
O34 0.012(4) 0.023(5) 0.051(6) 0.006(4) -0.001(4) -0.003(4)
W35 0.0234(3) 0.0213(3) 0.0329(3) -0.0067(2) 0.0038(2) -0.0061(2)
O35 0.120(17) 0.051(10) 0.27(3) -0.019(14) 0.109(19) -0.018(11)
W36 0.0307(3) 0.0240(3) 0.0328(3) -0.0007(2) -0.0048(2) -0.0088(2)
O36 0.013(4) 0.022(5) 0.040(6) 0.002(4) -0.005(4) -0.005(4)
W37 0.0228(3) 0.0194(3) 0.0444(3) -0.0049(2) -0.0070(2) -0.0056(2)
O37 0.012(4) 0.013(4) 0.036(5) -0.003(4) 0.000(4) -0.002(3)
W38 0.0233(3) 0.0204(3) 0.0424(3) -0.0070(2) 0.0064(2) -0.0095(2)
O38 0.18(2) 0.056(11) 0.127(17) -0.007(11) -0.054(16) 0.022(12)
W39 0.0328(3) 0.0192(3) 0.0328(3) 0.0007(2) 0.0031(2) -0.0090(2)
O39 0.044(8) 0.051(8) 0.112(13) -0.019(8) -0.003(8) -0.002(6)
W40 0.0340(3) 0.0470(4) 0.0274(3) -0.0030(3) 0.0004(2) -0.0139(3)
O40 0.015(4) 0.025(5) 0.045(6) 0.003(4) 0.006(4) -0.008(4)
W41 0.0267(3) 0.0391(3) 0.0387(3) -0.0135(3) 0.0067(3) -0.0082(3)
K41 0.217(12) 0.296(15) 0.124(7) -0.080(9) 0.039(7) -0.162(11)
W42 0.0302(3) 0.0414(4) 0.0363(3) -0.0012(3) 0.0049(3) -0.0144(3)
W43 0.0270(3) 0.0329(3) 0.0312(3) 0.0056(2) -0.0043(2) -0.0067(2)
O43 0.017(5) 0.022(5) 0.046(6) 0.001(4) -0.008(4) 0.003(4)
W44 0.0244(3) 0.0329(3) 0.0299(3) -0.0035(2) -0.0016(2) -0.0086(2)
O44 0.013(5) 0.050(7) 0.051(7) -0.009(5) -0.003(4) 0.004(4)
W45 0.0239(3) 0.0232(3) 0.0378(3) -0.0103(2) 0.0018(2) -0.0038(2)
O45 0.025(6) 0.042(7) 0.085(9) -0.015(6) 0.022(6) -0.010(5)
W46 0.0201(3) 0.0260(3) 0.0419(3) -0.0080(2) -0.0014(2) -0.0012(2)
O46 0.030(5) 0.023(5) 0.034(6) 0.001(4) 0.008(4) 0.003(4)
W47 0.0217(3) 0.0272(3) 0.0377(3) -0.0038(2) 0.0006(2) -0.0090(2)
O47 0.024(5) 0.031(5) 0.034(6) 0.001(4) 0.000(4) -0.005(4)
W48 0.0275(3) 0.0250(3) 0.0372(3) 0.0053(2) 0.0005(2) -0.0092(2)
O48 0.021(5) 0.026(5) 0.035(5) 0.005(4) -0.001(4) -0.003(4)
W49 0.0291(3) 0.0197(3) 0.0337(3) 0.0052(2) -0.0084(2) -0.0089(2)
O49 0.022(5) 0.027(5) 0.029(5) 0.010(4) 0.000(4) -0.007(4)
W50 0.0296(3) 0.0272(3) 0.0355(3) 0.0054(2) -0.0121(2) -0.0101(2)
O50 0.019(5) 0.030(5) 0.040(6) 0.006(4) 0.001(4) -0.008(4)
W51 0.0275(3) 0.0189(3) 0.0416(3) 0.0037(2) -0.0066(2) 0.0010(2)
O51 0.037(6) 0.046(7) 0.035(6) 0.003(5) 0.010(5) -0.014(5)
W52 0.0279(3) 0.0156(2) 0.0356(3) 0.0015(2) -0.0096(2) -0.0079(2)
O52 0.034(6) 0.049(7) 0.029(6) 0.006(5) -0.004(4) -0.003(5)
W53 0.0232(3) 0.0228(3) 0.0326(3) 0.0026(2) -0.0018(2) -0.0088(2)
O53 0.046(7) 0.054(7) 0.032(6) 0.001(5) 0.007(5) -0.003(6)
W54 0.0309(3) 0.0257(3) 0.0288(3) -0.0020(2) -0.0057(2) -0.0108(2)
O54 0.033(6) 0.046(6) 0.025(5) -0.003(5) -0.004(4) -0.001(5)
W55 0.0235(3) 0.0254(3) 0.0381(3) 0.0056(2) -0.0100(2) -0.0099(2)
O55 0.029(5) 0.048(7) 0.038(6) 0.002(5) 0.000(5) -0.009(5)
W56 0.0204(3) 0.0222(3) 0.0412(3) 0.0043(2) 0.0005(2) 0.0014(2)
O56 0.034(6) 0.040(6) 0.040(6) 0.007(5) 0.001(5) -0.012(5)
W57 0.0326(3) 0.0157(3) 0.0342(3) -0.0026(2) -0.0042(2) 0.0021(2)
O57 0.042(7) 0.066(8) 0.036(6) 0.011(6) 0.001(5) -0.017(6)
W58 0.0216(3) 0.0168(2) 0.0287(3) -0.0002(2) -0.0026(2) -0.0041(2)
O58 0.032(6) 0.032(6) 0.050(7) 0.009(5) -0.006(5) -0.010(4)
W59 0.0212(3) 0.0163(2) 0.0356(3) -0.0032(2) 0.0025(2) -0.0047(2)
O59 0.034(6) 0.040(6) 0.036(6) 0.020(5) -0.009(5) -0.019(5)
W60 0.0224(3) 0.0181(3) 0.0327(3) -0.0038(2) -0.0016(2) -0.0010(2)
O60 0.056(8) 0.056(8) 0.040(7) 0.018(6) -0.018(6) -0.015(6)
O61 0.034(6) 0.041(6) 0.047(7) 0.014(5) -0.009(5) -0.013(5)
O62 0.032(6) 0.038(6) 0.044(6) 0.009(5) -0.005(5) -0.007(5)
O63 0.031(5) 0.032(6) 0.034(6) -0.002(4) 0.000(4) 0.004(4)
O64 0.026(5) 0.052(7) 0.041(6) -0.004(5) -0.002(5) 0.004(5)
O65 0.018(5) 0.029(5) 0.031(5) 0.004(4) -0.002(4) -0.002(4)
O66 0.022(5) 0.047(6) 0.036(6) 0.004(5) 0.004(4) -0.010(5)
O67 0.029(6) 0.048(7) 0.066(8) 0.007(6) -0.002(5) -0.018(5)
O68 0.019(5) 0.024(5) 0.041(6) 0.007(4) -0.003(4) -0.006(4)
O69 0.026(5) 0.038(6) 0.042(6) 0.012(5) 0.001(4) -0.017(4)
O70 0.041(6) 0.036(6) 0.057(7) 0.016(5) -0.004(5) -0.013(5)
O71 0.021(5) 0.026(5) 0.037(6) 0.002(4) -0.003(4) -0.009(4)
O72 0.028(5) 0.032(6) 0.046(6) 0.018(5) -0.012(5) -0.007(4)
O73 0.032(6) 0.037(6) 0.057(7) 0.019(5) -0.022(5) 0.001(5)
O74 0.029(5) 0.029(5) 0.039(6) 0.013(4) -0.009(4) -0.012(4)
O75 0.034(6) 0.038(6) 0.051(7) 0.007(5) -0.020(5) -0.006(5)
O76 0.026(5) 0.037(6) 0.033(6) 0.003(4) -0.008(4) -0.005(4)
O77 0.021(5) 0.026(5) 0.038(6) 0.002(4) -0.005(4) -0.003(4)
O78 0.036(6) 0.040(6) 0.038(6) -0.004(5) -0.009(5) -0.003(5)
O79 0.022(5) 0.026(5) 0.031(5) 0.002(4) -0.003(4) -0.003(4)
O80 0.029(5) 0.031(5) 0.039(6) 0.002(4) -0.004(4) -0.019(4)
O81 0.014(4) 0.027(5) 0.039(6) 0.004(4) 0.000(4) -0.001(4)
O82 0.013(4) 0.022(5) 0.030(5) -0.001(4) 0.000(4) -0.001(3)
O83 0.018(4) 0.022(5) 0.027(5) 0.005(4) -0.002(4) -0.001(4)
O84 0.014(4) 0.021(5) 0.032(5) 0.006(4) 0.001(4) -0.003(3)
O85 0.008(4) 0.023(5) 0.034(5) 0.007(4) -0.002(4) -0.002(3)
O86 0.019(5) 0.033(5) 0.043(6) 0.008(5) -0.008(4) -0.008(4)
O87 0.017(5) 0.074(9) 0.067(8) 0.023(7) -0.001(5) -0.003(5)
O88 0.012(4) 0.020(4) 0.033(5) 0.003(4) -0.002(4) -0.003(3)
O89 0.006(4) 0.013(4) 0.031(5) 0.003(3) 0.000(3) 0.000(3)
O90 0.032(5) 0.018(5) 0.028(5) -0.004(4) 0.007(4) 0.003(4)
O91 0.030(5) 0.011(4) 0.032(5) -0.001(4) 0.007(4) 0.002(4)
O92 0.023(5) 0.019(5) 0.032(5) 0.003(4) -0.006(4) 0.000(4)
O93 0.019(4) 0.013(4) 0.027(5) 0.002(4) -0.001(4) 0.003(3)
O94 0.040(6) 0.020(5) 0.050(7) 0.001(5) 0.018(5) 0.004(4)
O95 0.065(8) 0.019(5) 0.048(7) -0.011(5) 0.016(6) -0.002(5)
O96 0.065(8) 0.022(6) 0.075(9) -0.006(6) 0.008(7) 0.007(5)
O97 0.049(7) 0.012(5) 0.053(7) -0.007(4) 0.014(5) -0.002(4)
O98 0.038(6) 0.016(5) 0.063(8) -0.002(5) 0.002(5) 0.010(4)
O99 0.058(7) 0.010(5) 0.054(7) 0.005(4) 0.004(6) -0.005(5)
O100 0.039(6) 0.021(5) 0.034(6) 0.001(4) 0.006(4) -0.010(4)
O101 0.050(7) 0.021(5) 0.044(6) 0.005(5) -0.005(5) -0.004(5)
O102 0.063(8) 0.025(6) 0.068(9) 0.012(6) -0.002(7) 0.015(5)
O103 0.026(5) 0.031(6) 0.054(7) 0.000(5) -0.006(5) 0.007(4)
O104 0.037(6) 0.032(6) 0.037(6) 0.004(5) -0.011(5) 0.000(5)
O105 0.018(5) 0.028(5) 0.051(7) 0.003(5) 0.009(4) 0.009(4)
O106 0.044(6) 0.034(6) 0.035(6) -0.007(5) 0.009(5) 0.003(5)
O107 0.032(5) 0.018(5) 0.030(5) -0.002(4) 0.003(4) -0.001(4)
O108 0.046(6) 0.029(5) 0.038(6) -0.010(5) 0.012(5) -0.006(5)
O109 0.062(8) 0.038(6) 0.037(6) -0.012(5) 0.015(5) -0.017(6)
O110 0.027(5) 0.020(5) 0.033(5) -0.002(4) 0.005(4) -0.006(4)
O111 0.051(7) 0.016(5) 0.040(6) -0.005(4) 0.002(5) -0.012(4)
O112 0.055(7) 0.046(7) 0.041(6) 0.000(5) -0.001(5) -0.032(6)
O113 0.025(5) 0.023(5) 0.037(6) -0.001(4) 0.000(4) -0.007(4)
O114 0.040(6) 0.020(5) 0.040(6) 0.001(4) 0.005(5) -0.014(4)
O115 0.057(7) 0.014(5) 0.037(6) -0.001(4) 0.007(5) -0.014(4)
O116 0.042(6) 0.030(5) 0.035(6) 0.002(4) 0.005(5) -0.011(5)
O117 0.031(5) 0.019(5) 0.033(5) 0.005(4) -0.003(4) 0.001(4)
O118 0.017(4) 0.020(5) 0.035(5) -0.001(4) 0.001(4) -0.002(4)
O119 0.025(5) 0.028(5) 0.037(6) 0.006(4) -0.011(4) -0.006(4)
O120 0.033(5) 0.014(4) 0.031(5) -0.001(4) -0.002(4) -0.004(4)
O121 0.038(6) 0.036(6) 0.032(6) 0.000(5) -0.011(5) -0.004(5)
O122 0.013(5) 0.042(6) 0.055(7) 0.008(5) -0.006(4) 0.007(4)
O123 0.020(5) 0.021(5) 0.031(5) 0.000(4) -0.002(4) -0.002(4)
O124 0.014(4) 0.018(4) 0.031(5) 0.009(4) -0.001(4) -0.005(3)
O125 0.011(4) 0.016(4) 0.028(5) 0.000(4) -0.001(3) -0.001(3)
O126 0.015(4) 0.019(4) 0.023(5) 0.002(4) -0.006(3) 0.000(3)
O127 0.010(4) 0.017(4) 0.035(5) -0.001(4) 0.001(4) 0.001(3)
O128 0.018(4) 0.019(5) 0.038(5) -0.009(4) 0.003(4) -0.004(4)
O129 0.022(5) 0.015(4) 0.039(6) -0.004(4) 0.003(4) -0.007(4)
O130 0.021(4) 0.012(4) 0.036(5) -0.006(4) 0.000(4) -0.004(3)
O131 0.022(5) 0.022(5) 0.033(5) 0.004(4) -0.002(4) -0.004(4)
O132 0.038(6) 0.017(5) 0.051(7) -0.002(4) 0.000(5) -0.009(4)
O133 0.046(6) 0.018(5) 0.032(5) -0.008(4) 0.000(5) -0.011(4)
O134 0.039(6) 0.026(5) 0.045(6) -0.017(5) -0.004(5) -0.006(4)
O135 0.026(5) 0.020(5) 0.044(6) -0.008(4) 0.002(4) -0.002(4)
O136 0.026(5) 0.018(5) 0.040(6) -0.006(4) 0.002(4) 0.000(4)
O137 0.036(6) 0.017(5) 0.054(7) -0.005(4) 0.010(5) -0.011(4)
O138 0.042(6) 0.037(6) 0.046(7) 0.006(5) 0.002(5) -0.015(5)
O139 0.037(6) 0.031(5) 0.044(6) -0.011(5) 0.019(5) -0.021(5)
O140 0.027(5) 0.025(5) 0.033(5) -0.009(4) 0.004(4) -0.005(4)
O141 0.035(5) 0.022(5) 0.027(5) 0.002(4) -0.002(4) -0.001(4)
O142 0.044(6) 0.025(5) 0.046(7) 0.004(5) -0.007(5) 0.000(5)
O143 0.028(5) 0.019(5) 0.039(6) -0.006(4) 0.000(4) -0.001(4)
O144 0.018(4) 0.020(5) 0.035(5) -0.010(4) 0.005(4) -0.002(4)
O145 0.029(6) 0.042(6) 0.046(7) -0.007(5) 0.007(5) -0.008(5)
O146 0.029(5) 0.023(5) 0.031(5) 0.005(4) -0.004(4) -0.008(4)
O147 0.031(5) 0.034(6) 0.032(5) 0.004(4) 0.003(4) -0.010(4)
O148 0.018(4) 0.019(4) 0.035(5) -0.002(4) -0.005(4) -0.002(4)
O149 0.043(6) 0.039(6) 0.035(6) -0.006(5) -0.004(5) -0.011(5)
O150 0.024(5) 0.021(5) 0.048(6) 0.001(4) -0.011(4) -0.004(4)
O151 0.035(6) 0.026(5) 0.038(6) -0.001(4) -0.006(5) -0.009(4)
O152 0.038(6) 0.018(5) 0.044(6) -0.011(4) -0.003(5) -0.007(4)
O153 0.033(5) 0.019(5) 0.045(6) -0.010(4) 0.002(5) -0.012(4)
O154 0.036(6) 0.033(6) 0.057(7) -0.011(5) -0.007(5) -0.011(5)
O155 0.024(5) 0.028(5) 0.051(6) -0.008(5) -0.008(5) -0.010(4)
O156 0.030(6) 0.029(5) 0.054(7) -0.008(5) -0.009(5) -0.005(4)
O157 0.019(5) 0.027(5) 0.059(7) -0.008(5) 0.011(5) -0.016(4)
O158 0.026(5) 0.018(5) 0.044(6) -0.004(4) -0.002(4) -0.004(4)
O159 0.022(5) 0.023(5) 0.041(6) -0.015(4) 0.004(4) -0.008(4)
O160 0.022(5) 0.025(5) 0.051(6) -0.009(4) 0.001(4) -0.016(4)
O161 0.049(6) 0.014(5) 0.044(6) 0.000(4) -0.013(5) 0.002(4)
O162 0.019(4) 0.010(4) 0.035(5) -0.001(4) 0.004(4) -0.004(3)
O163 0.040(6) 0.026(5) 0.034(6) -0.001(4) 0.004(5) -0.014(4)
O164 0.021(5) 0.018(4) 0.039(6) -0.006(4) -0.001(4) -0.009(4)
O165 0.025(5) 0.025(5) 0.052(7) -0.013(5) 0.001(5) -0.003(4)
O166 0.019(4) 0.012(4) 0.037(5) -0.004(4) 0.003(4) -0.007(3)
O167 0.019(4) 0.013(4) 0.037(5) 0.003(4) 0.000(4) 0.000(3)
O168 0.024(5) 0.018(4) 0.033(5) -0.007(4) 0.002(4) -0.004(4)
O169 0.025(5) 0.018(4) 0.023(5) -0.001(4) 0.003(4) -0.002(4)
O170 0.031(5) 0.022(5) 0.044(6) 0.001(4) 0.000(5) 0.000(4)
O171 0.031(6) 0.043(7) 0.058(7) -0.004(6) -0.009(5) -0.007(5)
O172 0.033(6) 0.045(7) 0.062(8) -0.009(6) -0.002(5) -0.008(5)
O173 0.030(5) 0.029(5) 0.040(6) -0.006(4) 0.003(4) -0.001(4)
O174 0.025(5) 0.028(5) 0.026(5) 0.000(4) 0.005(4) -0.008(4)
O175 0.024(5) 0.026(5) 0.039(6) -0.003(4) 0.000(4) -0.010(4)
O176 0.024(5) 0.020(4) 0.024(5) -0.001(4) -0.005(4) 0.000(4)
O177 0.017(4) 0.023(5) 0.042(6) -0.008(4) 0.002(4) -0.003(4)
O178 0.049(7) 0.063(8) 0.034(6) -0.003(6) -0.006(5) -0.020(6)
O179 0.041(6) 0.050(7) 0.024(5) 0.004(5) -0.005(4) -0.013(5)
O180 0.035(6) 0.048(7) 0.034(6) -0.009(5) 0.012(5) -0.017(5)
O181 0.036(6) 0.050(7) 0.036(6) -0.010(5) -0.001(5) -0.013(5)
O182 0.032(6) 0.052(7) 0.031(6) -0.002(5) 0.003(4) -0.020(5)
O183 0.021(5) 0.049(7) 0.040(6) -0.007(5) 0.009(4) -0.008(5)
O184 0.044(6) 0.030(6) 0.042(6) 0.006(5) 0.001(5) -0.012(5)
O185 0.049(7) 0.055(7) 0.038(6) -0.002(5) 0.009(5) -0.017(6)
O186 0.042(7) 0.056(7) 0.044(7) -0.012(6) 0.004(5) -0.007(6)
O187 0.028(5) 0.039(6) 0.036(6) 0.005(5) 0.006(4) -0.013(4)
O188 0.025(5) 0.032(5) 0.045(6) -0.015(5) 0.004(4) -0.003(4)
O189 0.024(5) 0.037(6) 0.050(7) -0.022(5) 0.006(5) -0.004(4)
O190 0.036(6) 0.043(6) 0.028(5) 0.006(5) 0.002(4) -0.014(5)
O191 0.048(7) 0.022(5) 0.047(7) 0.017(5) 0.001(5) -0.012(5)
O192 0.031(5) 0.029(5) 0.046(6) 0.004(5) -0.007(5) -0.017(4)
O193 0.034(5) 0.020(5) 0.028(5) 0.001(4) -0.003(4) -0.005(4)
O194 0.024(5) 0.026(5) 0.036(6) 0.001(4) -0.005(4) -0.004(4)
O195 0.023(5) 0.037(6) 0.026(5) 0.001(4) -0.003(4) -0.004(4)
O196 0.039(6) 0.040(6) 0.052(7) 0.011(5) -0.009(5) -0.009(5)
O197 0.032(5) 0.036(6) 0.037(6) -0.007(5) 0.001(4) -0.012(4)
O198 0.022(5) 0.022(5) 0.041(6) -0.003(4) -0.004(4) -0.008(4)
O199 0.030(6) 0.050(7) 0.040(6) -0.005(5) -0.010(5) -0.012(5)
O200 0.024(5) 0.037(6) 0.054(7) -0.012(5) -0.001(5) -0.005(4)
O201 0.023(5) 0.033(5) 0.041(6) -0.005(5) -0.001(4) -0.006(4)
O202 0.026(5) 0.023(5) 0.030(5) -0.007(4) 0.000(4) -0.006(4)
O203 0.029(6) 0.038(6) 0.062(8) -0.008(5) -0.013(5) -0.002(5)
O204 0.028(5) 0.020(5) 0.043(6) -0.006(4) -0.002(4) -0.004(4)
O205 0.024(5) 0.018(5) 0.037(6) -0.004(4) -0.002(4) 0.002(4)
O206 0.036(6) 0.027(5) 0.056(7) -0.011(5) 0.009(5) 0.001(5)
O207 0.025(5) 0.025(5) 0.038(6) -0.005(4) -0.001(4) -0.006(4)
O208 0.030(5) 0.018(4) 0.023(5) -0.004(4) 0.001(4) -0.001(4)
O209 0.023(5) 0.028(5) 0.023(5) -0.002(4) -0.001(4) -0.002(4)
O210 0.023(5) 0.042(6) 0.024(5) -0.001(4) -0.003(4) -0.004(4)
O211 0.020(4) 0.019(4) 0.031(5) -0.005(4) 0.002(4) -0.003(4)
O212 0.032(5) 0.022(5) 0.038(6) -0.005(4) 0.002(4) -0.007(4)
O213 0.020(4) 0.017(4) 0.027(5) 0.001(4) -0.007(4) 0.000(3)
O214 0.029(6) 0.041(6) 0.050(7) -0.005(5) -0.002(5) -0.006(5)
O215 0.059(7) 0.013(5) 0.042(6) -0.004(4) -0.020(5) -0.005(4)
O216 0.025(5) 0.017(4) 0.035(5) 0.003(4) 0.000(4) -0.006(4)
O217 0.020(5) 0.019(5) 0.038(6) -0.001(4) 0.005(4) -0.003(4)
O218 0.030(5) 0.020(5) 0.034(5) 0.001(4) -0.011(4) -0.012(4)
O219 0.019(4) 0.018(4) 0.030(5) 0.001(4) -0.002(4) -0.001(3)
O220 0.030(5) 0.027(5) 0.039(6) 0.009(4) -0.001(4) -0.013(4)
O221 0.035(6) 0.022(5) 0.035(6) 0.007(4) -0.009(4) -0.011(4)
O222 0.042(6) 0.031(6) 0.038(6) 0.009(5) -0.009(5) -0.014(5)
O223 0.035(5) 0.020(5) 0.040(6) 0.003(4) -0.011(5) -0.011(4)
O224 0.025(5) 0.019(5) 0.038(6) 0.006(4) -0.009(4) -0.002(4)
O225 0.033(6) 0.027(5) 0.055(7) 0.004(5) -0.006(5) 0.006(4)
O226 0.041(6) 0.018(5) 0.034(6) -0.004(4) -0.003(4) 0.001(4)
O227 0.019(5) 0.029(5) 0.051(7) 0.003(5) -0.002(4) 0.004(4)
O228 0.026(5) 0.025(5) 0.038(6) 0.007(4) -0.008(4) -0.003(4)
O229 0.045(6) 0.042(6) 0.040(6) 0.006(5) -0.016(5) -0.016(5)
O230 0.039(6) 0.033(6) 0.032(6) 0.004(4) -0.008(5) -0.011(5)
O231 0.035(6) 0.028(5) 0.045(6) 0.001(5) -0.013(5) -0.008(4)
O232 0.054(7) 0.038(6) 0.040(6) -0.002(5) -0.006(5) -0.013(5)
O233 0.039(6) 0.036(6) 0.024(5) -0.003(4) -0.002(4) -0.016(5)
O234 0.028(5) 0.037(6) 0.047(6) 0.007(5) 0.000(5) -0.011(4)
O235 0.023(5) 0.021(5) 0.040(6) 0.007(4) -0.008(4) -0.009(4)
O236 0.033(6) 0.026(5) 0.051(7) 0.006(5) -0.013(5) -0.016(4)
O237 0.028(5) 0.020(5) 0.032(5) -0.001(4) -0.009(4) -0.009(4)
O238 0.037(6) 0.011(4) 0.047(6) 0.000(4) -0.011(5) -0.006(4)
O239 0.056(7) 0.023(5) 0.047(7) -0.010(5) -0.005(5) 0.001(5)
O240 0.031(5) 0.019(5) 0.035(6) -0.006(4) 0.004(4) 0.004(4)
O241 0.029(5) 0.024(5) 0.034(5) 0.000(4) -0.006(4) -0.004(4)
O242 0.020(5) 0.033(6) 0.057(7) 0.000(5) 0.011(5) 0.003(4)
O243 0.025(5) 0.024(5) 0.033(5) 0.004(4) -0.006(4) -0.004(4)
O244 0.015(4) 0.027(5) 0.047(6) 0.004(4) -0.008(4) 0.001(4)
O245 0.030(6) 0.039(6) 0.057(7) 0.007(5) -0.014(5) -0.017(5)
O246 0.026(5) 0.020(5) 0.044(6) 0.005(4) -0.013(4) -0.008(4)
O247 0.033(6) 0.030(5) 0.045(6) 0.001(5) -0.016(5) -0.016(4)
O248 0.034(5) 0.026(5) 0.028(5) -0.007(4) -0.001(4) -0.010(4)
O249 0.025(5) 0.014(4) 0.033(5) 0.005(4) -0.001(4) -0.005(4)
O250 0.017(4) 0.018(4) 0.027(5) 0.001(4) -0.001(4) -0.006(3)
O251 0.019(4) 0.017(4) 0.037(5) -0.001(4) -0.005(4) -0.009(4)
O252 0.025(5) 0.015(4) 0.031(5) 0.000(4) -0.002(4) -0.002(4)
O253 0.028(5) 0.027(5) 0.043(6) 0.007(4) -0.003(4) -0.005(4)
O254 0.175(17) 0.139(16) 0.157(16) -0.058(14) 0.009(14) 0.004(14)
O256 0.099(10) 0.100(10) 0.149(11) 0.006(8) -0.002(8) -0.026(8)
O257 0.173(17) 0.190(18) 0.167(17) 0.016(14) 0.037(14) -0.095(15)
O258 0.086(12) 0.138(16) 0.043(8) 0.010(9) -0.006(8) -0.022(11)
O260 0.089(14) 0.22(3) 0.21(3) -0.18(2) 0.013(15) -0.056(16)
O262 0.094(13) 0.121(16) 0.087(13) -0.040(11) -0.019(10) 0.034(12)
O265 0.083(11) 0.068(10) 0.069(10) -0.021(8) -0.032(8) 0.010(8)
O266 0.063(9) 0.060(9) 0.128(14) 0.032(9) -0.040(10) -0.022(8)
O267 0.100(4) 0.110(4) 0.130(4) 0.011(3) -0.002(3) -0.022(3)
O268 0.15(2) 0.078(13) 0.25(3) -0.056(16) 0.13(2) -0.063(14)
O269 0.100(4) 0.110(4) 0.130(4) 0.011(3) -0.002(3) -0.022(3)
O270 0.101(13) 0.061(10) 0.104(14) 0.012(9) -0.004(11) 0.006(9)
O271 0.29(4) 0.17(2) 0.080(14) -0.047(15) 0.093(19) -0.12(3)
O272 0.031(6) 0.051(8) 0.113(12) -0.029(8) 0.001(7) -0.009(6)
O273 0.100(4) 0.110(4) 0.130(4) 0.011(3) -0.002(3) -0.022(3)
O274 0.074(12) 0.070(12) 0.22(3) -0.032(14) 0.002(14) 0.017(10)
O275 0.101(15) 0.18(2) 0.099(15) 0.066(15) -0.041(12) -0.031(15)
O276 0.053(8) 0.093(10) 0.036(7) -0.029(7) -0.010(6) -0.011(7)
O279 0.20(3) 0.111(18) 0.17(2) -0.070(17) 0.05(2) -0.069(18)
O281 0.100(4) 0.110(4) 0.130(4) 0.011(3) -0.002(3) -0.022(3)
O282 0.20(3) 0.120(18) 0.102(16) 0.036(14) -0.075(17) -0.009(17)
O283 0.064(9) 0.076(10) 0.053(8) -0.004(7) 0.007(7) 0.021(7)
O284 0.046(7) 0.040(7) 0.074(9) -0.004(6) 0.003(6) -0.013(6)
O285 0.114(13) 0.059(9) 0.049(8) -0.007(7) 0.011(8) -0.021(9)
O286 0.042(7) 0.048(7) 0.072(9) -0.019(6) 0.013(6) -0.021(6)
O287 0.122(17) 0.109(16) 0.16(2) -0.058(15) 0.069(15) -0.036(13)
O288 0.140(11) 0.148(12) 0.098(9) 0.024(8) -0.022(8) -0.056(9)
O289 0.140(11) 0.148(12) 0.098(9) 0.024(8) -0.022(8) -0.056(9)
O290 0.24(4) 0.29(5) 0.15(3) -0.05(3) -0.04(3) 0.01(3)
O291 0.140(11) 0.148(12) 0.098(9) 0.024(8) -0.022(8) -0.056(9)
O292 0.189(19) 0.21(2) 0.21(2) -0.027(16) 0.044(16) -0.076(16)
O293 0.20(2) 0.084(13) 0.116(16) 0.011(12) 0.058(16) -0.065(15)
O294 0.15(2) 0.32(4) 0.087(17) 0.01(2) -0.012(16) 0.08(3)
O295 0.023(5) 0.028(5) 0.046(6) -0.005(4) 0.011(4) -0.017(4)
O296 0.131(15) 0.132(15) 0.196(17) -0.033(13) -0.085(13) -0.014(12)
O301 0.079(10) 0.109(11) 0.076(10) -0.026(9) 0.002(8) -0.044(9)
O302 0.049(8) 0.055(9) 0.119(14) 0.015(9) 0.009(8) 0.006(7)
O303 0.154(17) 0.085(12) 0.048(9) -0.009(8) -0.035(10) -0.048(12)
O304 0.085(13) 0.117(16) 0.102(14) -0.012(12) -0.022(11) -0.013(11)
O305 0.065(10) 0.074(10) 0.096(12) -0.001(9) -0.025(9) -0.022(8)
O306 0.112(15) 0.17(2) 0.060(10) 0.008(11) -0.003(10) -0.086(15)
O307 0.031(6) 0.082(10) 0.052(8) -0.007(7) 0.002(5) 0.004(6)
O308 0.038(7) 0.077(10) 0.065(9) -0.027(7) -0.010(6) 0.016(6)
O310 0.112(16) 0.132(18) 0.089(14) -0.020(12) 0.008(12) -0.010(13)
O311 0.19(3) 0.26(3) 0.18(3) 0.12(3) -0.10(2) -0.16(3)
O312 0.21(2) 0.34(3) 0.187(19) 0.045(19) -0.123(17) -0.03(2)
O313 0.016(5) 0.057(7) 0.046(7) 0.010(5) 0.002(4) -0.004(5)
O314 0.049(8) 0.059(9) 0.083(10) 0.015(7) 0.020(7) -0.005(6)
O318 0.036(7) 0.041(7) 0.142(14) -0.035(8) -0.016(8) -0.002(6)
O319 0.021(5) 0.045(6) 0.054(7) -0.002(5) -0.001(5) -0.001(5)
O320 0.085(11) 0.034(7) 0.155(17) -0.016(9) -0.057(11) 0.004(7)
O321 0.195(19) 0.179(18) 0.078(10) 0.038(11) -0.043(11) -0.003(14)
O322 0.056(9) 0.071(10) 0.075(10) 0.002(8) -0.016(7) 0.010(7)
O323 0.051(10) 0.16(2) 0.18(2) -0.005(17) 0.015(12) -0.058(12)
O324 0.195(19) 0.179(18) 0.078(10) 0.038(11) -0.043(11) -0.003(14)
O325 0.104(15) 0.118(16) 0.142(19) -0.029(14) 0.004(13) 0.084(13)
O326 0.17(2) 0.036(9) 0.20(2) -0.005(12) 0.005(18) -0.023(11)
O331 0.052(8) 0.051(8) 0.126(14) 0.026(9) -0.016(9) -0.019(7)
O332 0.054(9) 0.112(14) 0.077(11) 0.033(10) -0.007(8) -0.014(9)
O333 0.050(8) 0.077(11) 0.121(14) 0.047(10) -0.029(9) -0.003(7)
O334 0.114(16) 0.132(18) 0.083(13) -0.016(12) 0.035(12) -0.010(13)
O335 0.041(7) 0.026(6) 0.141(14) 0.000(7) 0.008(8) -0.020(5)
O336 0.070(9) 0.033(7) 0.088(11) 0.008(7) -0.009(8) 0.001(6)
O338 0.138(15) 0.177(17) 0.169(17) -0.058(14) 0.052(13) -0.078(14)
O339 0.115(15) 0.111(15) 0.088(13) -0.012(11) -0.005(11) 0.059(12)
O341 0.122(15) 0.092(12) 0.060(10) -0.008(9) 0.004(9) 0.080(11)
O343 0.166(17) 0.117(14) 0.156(16) 0.001(13) 0.015(14) 0.047(13)
O344 0.060(11) 0.23(3) 0.110(16) -0.071(18) -0.006(11) 0.012(14)
O348 0.122(17) 0.17(2) 0.087(14) 0.028(14) -0.044(13) -0.041(16)
O349 0.21(2) 0.34(3) 0.187(19) 0.045(19) -0.123(17) -0.03(2)
O350 0.020(4) 0.017(4) 0.026(5) -0.002(4) -0.001(4) -0.002(3)
O351 0.022(5) 0.025(5) 0.035(5) -0.002(4) 0.002(4) -0.004(4)
O352 0.21(3) 0.27(3) 0.14(2) -0.12(2) -0.13(2) 0.15(3)
O353 0.025(5) 0.016(4) 0.041(6) 0.006(4) -0.001(4) -0.004(4)
O354 0.031(5) 0.016(4) 0.033(5) 0.000(4) -0.003(4) 0.001(4)
O355 0.039(6) 0.032(6) 0.035(6) 0.003(4) 0.001(5) -0.009(5)
O356 0.019(4) 0.017(4) 0.038(5) -0.010(4) 0.000(4) -0.003(4)
O357 0.182(19) 0.24(2) 0.169(18) -0.063(16) -0.042(15) -0.017(16)
O358 0.014(4) 0.016(4) 0.034(5) 0.003(4) 0.000(4) -0.005(3)
O359 0.010(4) 0.028(5) 0.037(5) 0.004(4) -0.001(4) -0.006(4)
O360 0.026(5) 0.024(5) 0.038(6) -0.002(4) -0.006(4) 0.007(4)
O361 0.023(5) 0.024(5) 0.046(6) 0.011(4) -0.014(4) -0.002(4)
O362 0.032(6) 0.027(5) 0.060(7) -0.017(5) 0.010(5) -0.003(4)
O363 0.027(5) 0.016(4) 0.035(5) 0.000(4) -0.003(4) -0.004(4)
O364 0.014(4) 0.020(5) 0.038(5) -0.002(4) -0.001(4) -0.002(3)
O365 0.033(6) 0.022(5) 0.047(6) -0.011(4) 0.009(5) 0.003(4)
O366 0.027(5) 0.018(5) 0.064(7) -0.001(5) 0.000(5) 0.010(4)
O367 0.021(5) 0.017(4) 0.034(5) 0.004(4) 0.001(4) -0.010(4)
O368 0.012(4) 0.022(5) 0.032(5) 0.002(4) -0.003(4) 0.000(3)
O369 0.027(5) 0.016(4) 0.035(5) -0.002(4) -0.007(4) -0.002(4)
O370 0.013(4) 0.016(4) 0.033(5) 0.002(4) -0.006(4) -0.007(3)
O11 0.100(4) 0.110(4) 0.130(4) 0.011(3) -0.002(3) -0.022(3)
O14 0.100(4) 0.110(4) 0.130(4) 0.011(3) -0.002(3) -0.022(3)
O15 0.07(2) 0.10(3) 0.17(4) 0.08(3) -0.07(2) -0.054(19)
O17 0.137(14) 0.097(12) 0.139(14) 0.049(10) -0.079(11) -0.059(11)
O18 0.146(15) 0.151(15) 0.095(12) 0.010(11) 0.033(11) -0.070(13)
O264 0.100(4) 0.110(4) 0.130(4) 0.011(3) -0.002(3) -0.022(3)
O29 0.057(10) 0.121(16) 0.139(18) 0.020(13) -0.003(11) 0.007(10)
O31 0.100(4) 0.110(4) 0.130(4) 0.011(3) -0.002(3) -0.022(3)
O32 0.100(4) 0.110(4) 0.130(4) 0.011(3) -0.002(3) -0.022(3)
O42 0.076(12) 0.102(14) 0.103(14) 0.010(11) -0.006(10) 0.002(10)
O328 0.100(4) 0.110(4) 0.130(4) 0.011(3) -0.002(3) -0.022(3)
O259 0.033(6) 0.074(9) 0.048(7) -0.029(6) -0.020(5) 0.015(6)
O261 0.047(9) 0.089(12) 0.146(17) -0.035(11) 0.039(10) -0.033(8)
O277 0.107(12) 0.036(7) 0.073(10) 0.006(7) -0.040(9) -0.021(7)
O278 0.18(2) 0.060(10) 0.092(13) -0.001(9) -0.068(14) -0.007(12)
O280 0.100(4) 0.110(4) 0.130(4) 0.011(3) -0.002(3) -0.022(3)
O298 0.23(3) 0.15(3) 0.21(3) -0.06(2) 0.15(3) -0.03(2)
O299 0.082(11) 0.052(9) 0.097(12) 0.009(8) 0.010(9) 0.005(8)
O300 0.17(3) 0.25(4) 0.16(3) 0.04(3) 0.01(2) 0.08(3)
O309 0.21(2) 0.20(2) 0.21(2) -0.033(16) -0.071(16) -0.046(16)
O327 0.100(4) 0.110(4) 0.130(4) 0.011(3) -0.002(3) -0.022(3)
O329 0.100(4) 0.110(4) 0.130(4) 0.011(3) -0.002(3) -0.022(3)
O330 0.07(2) 0.11(3) 0.07(2) -0.002(19) -0.032(16) -0.015(18)
O337 0.100(4) 0.110(4) 0.130(4) 0.011(3) -0.002(3) -0.022(3)
O340 0.033(6) 0.032(6) 0.034(6) -0.001(4) 0.001(4) 0.001(4)
O342 0.20(3) 0.18(3) 0.15(2) 0.09(2) -0.09(2) -0.09(2)
O345 0.073(10) 0.057(8) 0.088(11) -0.006(8) -0.058(9) 0.027(7)
O347 0.100(4) 0.110(4) 0.130(4) 0.011(3) -0.002(3) -0.022(3)

_geom_special_details            
;
 All esds (except the esd in the dihedral angle between two l.s. planes)
 are estimated using the full covariance matrix.  The cell esds are taken
 into account individually in the estimation of esds in distances, angles
 and torsion angles; correlations between esds in cell parameters are only
 used when they are defined by crystal symmetry.  An approximate (isotropic)
 treatment of cell esds is used for estimating esds involving l.s. planes.
;
loop_
_geom_bond_atom_site_label_1
_geom_bond_atom_site_label_2
_geom_bond_distance
_geom_bond_site_symmetry_2
_geom_bond_publ_flag
K0AA Ni17 3.863(4) 2_675 ?
K0AA O35 3.39(2) . ?
K0AA W43 3.850(4) 2_675 ?
K0AA W60 3.787(4) 2_675 ?
K0AA O170 2.828(11) 2_675 ?
K0AA O173 2.864(11) . ?
K0AA O194 2.901(10) 2_675 ?
K0AA O196 3.269(13) 2_675 ?
K0AA O234 3.389(11) . ?
K0AA O249 2.925(10) . ?
K0AA O262 2.969(19) . ?
K0AA O308 2.986(14) . ?
W1 O1 2.503(9) . ?
W1 O6 1.918(9) . ?
W1 O8 1.866(10) . ?
W1 K14 3.765(4) . ?
W1 O362 1.720(10) . ?
W1 O363 1.918(9) . ?
W1 O365 1.869(10) . ?
Ni1 O3 2.182(8) . ?
Ni1 K10 3.897(4) . ?
Ni1 O28 2.013(10) . ?
Ni1 O37 2.019(9) . ?
Ni1 O40 2.071(9) . ?
Ni1 O351 2.018(10) . ?
Ni1 O358 2.004(9) . ?
K1 O167 2.944(9) . ?
K1 O167 2.944(9) 2_675 ?
K1 O168 2.984(9) 2_675 ?
K1 O168 2.984(9) . ?
K1 O171 3.052(12) 2_675 ?
K1 O171 3.052(12) . ?
K1 O172 3.186(13) . ?
K1 O172 3.186(13) 2_675 ?
K1 O213 3.025(9) 2_675 ?
K1 O213 3.025(9) . ?
K1 O214 3.395(11) . ?
K1 O214 3.395(11) 2_675 ?
P1 O1 1.549(9) . ?
P1 O3 1.534(9) . ?
P1 O4 1.540(9) . ?
P1 O6BA 1.550(8) . ?
Na1 Ni19 3.317(8) . ?
Na1 K21 4.597(9) 2_775 ?
Na1 W46 3.614(8) . ?
Na1 O205 2.461(12) . ?
Na1 O210 2.483(12) . ?
Na1 O283 2.375(18) . ?
Na1 O284 2.510(16) . ?
Na1 O301 2.335(17) . ?
Na1 O307 2.472(15) 2_775 ?
O1 W7 2.437(8) . ?
O1 W8 2.406(9) . ?
W2 O4 2.523(9) . ?
W2 O6 1.916(9) . ?
W2 O7AA 1.712(9) . ?
W2 Na9 3.436(5) . ?
W2 O13 1.892(8) . ?
W2 O354 1.863(9) . ?
W2 O356 1.932(9) . ?
Ni2 O3 2.263(9) . ?
Ni2 Ni4 2.929(2) . ?
Ni2 O7BA 2.054(9) . ?
Ni2 K15 3.857(7) . ?
Ni2 O22 2.008(8) . ?
Ni2 O36 2.008(9) . ?
Ni2 O350 2.008(9) . ?
Ni2 O358 2.006(8) . ?
K2 O44 3.288(11) . ?
K2 O44 3.288(11) 2_766 ?
K2 O45 3.200(14) 2_766 ?
K2 O45 3.200(14) . ?
K2 O87 3.346(15) . ?
K2 O87 3.346(15) 2_766 ?
K2 O88 2.976(9) . ?
K2 O88 2.976(9) 2_766 ?
K2 O368 2.908(8) 2_766 ?
K2 O368 2.908(8) . ?
K2 O370 2.923(8) . ?
K2 O370 2.923(8) 2_766 ?
P2 O47 1.542(10) . ?
P2 O48 1.523(10) . ?
P2 O49 1.534(9) . ?
P2 O50 1.549(10) . ?
Na2 W48 3.512(9) . ?
Na2 O170 2.720(16) . ?
Na2 O191 2.950(16) . ?
Na2 O193 2.614(14) . ?
Na2 O310 2.74(3) . ?
Na2 O309 2.28(4) 2_675 ?
O2 K16 2.86(4) . ?
O2 K22 2.94(3) . ?
W3 O4AA 1.708(9) . ?
W3 O6BA 2.497(8) . ?
W3 Na9 3.461(5) . ?
W3 K14 3.761(3) . ?
W3 O353 1.880(9) . ?
W3 O356 1.906(9) . ?
W3 O359 1.867(9) . ?
W3 O363 1.922(9) . ?
Ni3 O3 2.198(9) . ?
Ni3 K12 3.868(4) 2_766 ?
Ni3 O25 2.013(8) . ?
Ni3 O34 2.022(10) . ?
Ni3 O36 2.014(9) . ?
Ni3 O37 1.998(8) . ?
Ni3 O361 2.075(9) . ?
K3 K13 4.04(2) 2_765 ?
K3 O19 3.31(4) . ?
K3 W41 4.076(17) . ?
K3 W42 3.853(13) . ?
K3 O183 3.163(18) . ?
K3 O185 2.976(19) . ?
K3 O186 3.34(2) . ?
K3 O256 3.15(3) 2_775 ?
K3 O257 3.23(4) . ?
K3 O292 3.05(4) . ?
K3 O293 2.82(3) . ?
K3 O325 2.78(2) 2_765 ?
P3 O90 1.540(9) . ?
P3 O91 1.555(9) . ?
P3 O92 1.571(9) . ?
P3 O93 1.524(8) . ?
Na3 K5 4.139(9) . ?
Na3 W57 3.665(8) . ?
Na3 O215 2.750(12) . ?
Na3 O241 2.824(12) . ?
Na3 O279 2.78(3) . ?
Na3 O281 2.73(2) . ?
Na3 O282 2.45(3) . ?
Na3 O352 2.35(4) . ?
W4 O4 2.446(8) . ?
W4 Na9 3.514(5) . ?
W4 O13 2.030(9) . ?
W4 O350 1.752(9) . ?
W4 O360 1.716(9) . ?
W4 O364 1.925(9) . ?
W4 O369 1.949(10) . ?
Ni4 O36 2.032(9) . ?
Ni4 O37 2.023(9) . ?
Ni4 O89 2.132(8) . ?
Ni4 O358 2.024(9) . ?
Ni4 O368 2.085(9) . ?
Ni4 O370 2.057(8) . ?
K4 Ni18 3.819(4) . ?
K4 O35 3.16(2) 2_675 ?
K4 W59 3.752(4) 2_675 ?
K4 O145 3.314(11) 2_675 ?
K4 O146 2.854(10) 2_675 ?
K4 O163 2.913(11) 2_675 ?
K4 O172 3.243(12) 2_675 ?
K4 O198 2.839(9) . ?
K4 O199 3.293(12) . ?
K4 O212 2.909(11) . ?
K4 O286 2.832(13) . ?
K4 O306 3.00(2) . ?
P4 O7BA 1.527(9) . ?
P4 K15 3.636(6) . ?
P4 O85 1.526(9) . ?
P4 O89 1.587(8) . ?
P4 O125 1.541(9) . ?
Na4 K19 4.489(12) . ?
Na4 W38 3.714(11) 2_775 ?
Na4 O157 2.428(15) 2_775 ?
Na4 O284 2.423(16) . ?
Na4 O285 2.59(2) . ?
Na4 O304 2.26(2) . ?
Na4 O305 2.44(2) . ?
Na4 O334 2.45(2) . ?
O4 W9 2.429(8) . ?
W5 O6BA 2.448(8) . ?
W5 Na9 3.593(5) . ?
W5 K15 3.805(5) . ?
W5 O20 1.718(9) . ?
W5 O22 1.769(8) . ?
W5 O359 2.020(9) . ?
W5 O364 1.958(9) . ?
W5 O367 1.940(9) . ?
Ni5 K11 3.836(4) 2_766 ?
Ni5 O43 2.075(10) . ?
Ni5 O48 2.198(10) . ?
Ni5 O71 2.006(9) . ?
Ni5 O81 2.014(9) . ?
Ni5 O82 2.010(9) . ?
Ni5 O84 2.008(9) . ?
K5 Ni13 3.783(4) 2_675 ?
K5 Ni22 3.885(4) . ?
K5 W58 3.667(4) . ?
K5 W60 3.762(4) 2_675 ?
K5 O143 2.915(11) 2_675 ?
K5 O161 2.764(11) 2_675 ?
K5 O214 3.089(12) . ?
K5 O215 2.904(12) . ?
K5 O237 3.120(10) . ?
K5 O308 2.994(14) . ?
K5 O311 2.78(2) . ?
K5 O352 2.80(2) . ?
P5 O128 1.547(9) . ?
P5 O129 1.543(9) . ?
P5 O130 1.530(9) . ?
P5 O131 1.555(10) . ?
Na5 O7 2.68(3) . ?
Na5 K21 3.959(8) . ?
Na5 O155 2.844(12) . ?
Na5 O188 2.848(11) 2_775 ?
Na5 O254 2.79(3) . ?
Na5 O256 2.73(2) . ?
O5 K14 2.823(16) . ?
W6 O6BA 2.432(8) . ?
W6 K14 3.798(4) . ?
W6 O23 1.719(9) . ?
W6 O24 1.917(10) . ?
W6 O25 1.766(9) . ?
W6 O353 2.044(9) . ?
W6 O367 1.937(9) . ?
Ni6 Na8 3.589(9) 2_766 ?
Ni6 K10 3.788(4) 2_766 ?
Ni6 O48 2.203(9) . ?
Ni6 O77 2.018(9) . ?
Ni6 O79 1.995(10) . ?
Ni6 O80 2.099(9) . ?
Ni6 O82 2.003(9) . ?
Ni6 O83 2.005(9) . ?
K6 K8 4.126(15) . ?
K6 W14 3.857(10) 2_666 ?
K6 O56 2.835(15) 2_666 ?
K6 O67 3.154(16) 2_666 ?
K6 O234 2.958(14) . ?
K6 O266 3.02(2) . ?
K6 O267 2.87(3) . ?
K6 O269 2.67(2) . ?
K6 O323 2.97(3) . ?
P6 O174 1.539(10) . ?
P6 O175 1.555(9) . ?
P6 O176 1.530(9) . ?
P6 O177 1.547(9) . ?
Na6 K41 3.31(2) . ?
Na6 W50 3.597(8) . ?
Na6 O221 2.851(12) . ?
Na6 O229 2.793(13) . ?
Na6 O332 2.860(18) . ?
Na6 O355 2.606(13) . ?
O6 Na7 2.977(13) . ?
O6AA W8 1.727(10) . ?
O6AA K10 3.220(12) . ?
W7 O8 2.042(10) . ?
W7 K12 3.941(4) 2_766 ?
W7 K14 3.831(3) . ?
W7 O24 1.922(9) . ?
W7 O27 1.943(10) . ?
W7 O34 1.776(10) . ?
W7 O366 1.717(9) . ?
Ni7 Ni8 2.952(2) . ?
Ni7 O48 2.250(9) . ?
Ni7 O65 2.008(10) . ?
Ni7 O68 2.039(9) . ?
Ni7 O83 2.019(9) . ?
Ni7 O84 2.006(9) . ?
Ni7 O85 2.051(9) . ?
K7 Na7 4.176(16) . ?
K7 K8 4.028(10) . ?
K7 W9 3.715(8) . ?
K7 O222 2.904(13) . ?
K7 O269 2.95(3) . ?
K7 O272 2.926(18) . ?
K7 O273 2.78(3) . ?
K7 O275 2.97(2) . ?
K7 O322 2.887(19) . ?
K7 O354 2.863(12) . ?
K7 O355 2.901(13) . ?
P7 O216 1.542(9) . ?
P7 O217 1.549(10) . ?
P7 O218 1.544(9) . ?
P7 O219 1.527(9) . ?
Na7 O30 2.898(14) . ?
Na7 O273 2.69(2) . ?
Na7 O276 2.711(16) . ?
Na7 O354 2.993(13) . ?
Na7 O365 2.914(15) . ?
O7 K21 2.96(3) . ?
O7BA K15 3.194(11) . ?
W8 K10 3.812(3) . ?
W8 O27 1.941(10) . ?
W8 O28 1.771(9) . ?
W8 O30 1.914(10) . ?
W8 O365 2.035(10) . ?
Ni8 O82 2.019(9) . ?
Ni8 O83 2.021(9) . ?
Ni8 O84 2.039(8) . ?
Ni8 O88 2.084(8) . ?
Ni8 O89 2.106(8) . ?
Ni8 O368 2.055(9) . ?
K8 K9 3.830(13) . ?
K8 W10 3.819(6) 2_666 ?
K8 W11 3.930(6) 2_666 ?
K8 W13 3.986(6) 2_666 ?
K8 O51 2.938(12) 2_666 ?
K8 O55 2.918(12) 2_666 ?
K8 O56 3.063(13) 2_666 ?
K8 O66 3.033(11) 2_666 ?
K8 O271 2.75(3) . ?
K8 O272 2.842(14) . ?
K8 O274 2.91(2) . ?
K8 O275 2.83(2) . ?
P8 K19 3.570(6) . ?
P8 O165 1.533(10) . ?
P8 O169 1.604(9) . ?
P8 O210 1.528(10) . ?
P8 O253 1.524(10) . ?
Na8 K10 4.167(8) . ?
Na8 W18 3.575(8) 2_766 ?
Na8 K18 3.925(9) 2_766 ?
Na8 O78 3.008(13) 2_766 ?
Na8 O79 2.643(13) 2_766 ?
Na8 O80 2.589(13) 2_766 ?
Na8 O287 2.31(3) . ?
Na8 O289 2.59(2) . ?
Na8 O290 2.46(4) . ?
Na8 O291 2.37(3) . ?
O8 K14 2.849(10) . ?
W9 O30 1.937(10) . ?
W9 O351 1.784(9) . ?
W9 O354 2.030(9) . ?
W9 O355 1.719(10) . ?
W9 O369 1.925(9) . ?
Ni9 K11 3.905(4) . ?
Ni9 O46 2.083(10) . ?
Ni9 O93 2.215(9) . ?
Ni9 O118 2.010(9) . ?
Ni9 O120 2.012(9) . ?
Ni9 O126 2.000(8) . ?
Ni9 O127 2.003(9) . ?
K9 O9 2.68(2) . ?
K9 W10 4.003(11) 2_666 ?
K9 W13 3.906(8) 2_666 ?
K9 W35 4.009(8) 1_545 ?
K9 O55 2.771(14) 2_666 ?
K9 O64 3.347(16) 2_666 ?
K9 O145 2.670(13) 1_545 ?
K9 O274 2.57(3) . ?
K9 O275 2.78(3) . ?
Na9 O13 2.522(10) . ?
Na9 O313 2.321(12) . ?
Na9 O318 2.392(14) . ?
Na9 O319 2.363(12) . ?
Na9 O356 2.487(10) . ?
Na9 O359 2.614(10) . ?
Na9 O364 2.457(10) . ?
W10 K17 3.962(8) . ?
W10 O47 2.505(10) . ?
W10 O51 1.915(11) . ?
W10 O52 1.900(10) . ?
W10 O53 1.699(11) . ?
W10 O54 1.890(11) . ?
W10 O55 1.901(11) . ?
Ni10 K12 3.812(4) . ?
Ni10 O86 2.073(9) . ?
Ni10 O93 2.200(9) . ?
Ni10 O110 2.031(9) . ?
Ni10 O113 2.009(9) . ?
Ni10 O124 2.010(8) . ?
Ni10 O127 2.018(9) . ?
K10 W28 3.665(4) 2_766 ?
K10 O28 2.873(9) . ?
K10 O40 2.942(10) . ?
K10 O77 2.856(10) 2_766 ?
K10 O80 2.880(10) 2_766 ?
K10 O87 3.110(14) 2_766 ?
K10 O287 2.98(2) . ?
K10 O288 2.89(2) . ?
K10 O332 2.827(15) . ?
O10 K12 2.98(2) . ?
W11 O50 2.520(9) . ?
W11 O51 1.932(11) . ?
W11 O56 1.880(11) . ?
W11 O57 1.710(11) . ?
W11 O58 1.870(11) . ?
W11 O59 1.920(10) . ?
Ni11 Ni12 2.943(2) . ?
Ni11 O93 2.250(9) . ?
Ni11 O107 2.016(9) . ?
Ni11 O123 2.003(9) . ?
Ni11 O124 2.019(9) . ?
Ni11 O125 2.052(8) . ?
Ni11 O126 2.012(9) . ?
K11 W16 3.847(4) 2_766 ?
K11 W29 3.730(4) . ?
K11 O43 2.857(10) 2_766 ?
K11 O45 3.208(13) . ?
K11 O46 2.961(10) . ?
K11 O73 3.276(13) 2_766 ?
K11 O81 2.875(10) 2_766 ?
K11 O118 2.950(10) . ?
K11 O265 2.874(14) . ?
K11 O268 3.00(2) . ?
K11 O338 2.95(2) . ?
W12 K17 4.082(7) . ?
W12 O49 2.513(9) . ?
W12 O52 1.936(11) . ?
W12 O59 1.928(10) . ?
W12 O60 1.696(11) . ?
W12 O61 1.881(12) . ?
W12 O62 1.869(10) . ?
Ni12 O88 2.041(9) . ?
Ni12 O89 2.121(8) . ?
Ni12 O124 2.036(9) . ?
Ni12 O126 2.001(8) . ?
Ni12 O127 2.025(9) . ?
Ni12 O370 2.087(9) . ?
K12 W30 3.717(5) 2_766 ?
K12 O34 2.910(10) 2_766 ?
K12 O44 3.087(12) 2_766 ?
K12 O86 2.833(10) . ?
K12 O113 2.923(10) . ?
K12 O288 3.39(2) 2_766 ?
K12 O339 2.98(2) . ?
K12 O344 2.79(2) . ?
K12 O361 2.988(11) 2_766 ?
O12 K15 2.784(18) . ?
W13 O47 2.448(9) . ?
W13 O55 1.981(11) . ?
W13 O63 1.935(11) . ?
W13 O64 1.705(10) . ?
W13 O65 1.790(9) . ?
W13 O66 1.924(11) . ?
Ni13 O130 2.211(9) . ?
Ni13 O140 2.011(9) . ?
Ni13 O143 2.021(9) . ?
Ni13 O161 2.078(10) . ?
Ni13 O162 2.019(8) . ?
Ni13 O166 2.005(9) . ?
K13 O99 3.052(17) 1_545 ?
K13 O293 2.87(3) 2_765 ?
K13 O321 2.63(3) . ?
K13 O324 2.93(3) . ?
K13 O325 2.58(3) . ?
K13 O326 2.51(3) . ?
K13 O362 2.863(16) . ?
W14 O50 2.421(9) . ?
W14 O56 2.036(11) . ?
W14 O66 1.917(11) . ?
W14 O67 1.730(11) . ?
W14 O68 1.753(9) . ?
W14 O69 1.941(11) . ?
Ni14 O130 2.185(9) . ?
Ni14 O146 2.012(10) . ?
Ni14 O148 2.021(9) . ?
Ni14 O162 2.008(9) . ?
Ni14 O163 2.054(9) . ?
Ni14 O164 2.007(9) . ?
K14 W19 3.720(3) 1_545 ?
K14 W20 3.646(3) 1_545 ?
K14 O24 2.781(10) . ?
K14 O96 2.990(13) 1_545 ?
K14 O97 2.840(10) 1_545 ?
K14 O99 2.878(12) 1_545 ?
K14 O320 2.815(16) . ?
K14 O353 2.812(10) . ?
K14 O363 2.857(9) . ?
W15 O50 2.431(10) . ?
W15 O58 2.023(11) . ?
W15 O69 1.943(10) . ?
W15 O70 1.735(11) . ?
W15 O71 1.780(9) . ?
W15 O72 1.927(10) . ?
Ni15 Ni16 2.954(2) . ?
Ni15 K19 3.747(5) . ?
Ni15 O130 2.285(9) . ?
Ni15 O158 2.020(10) . ?
Ni15 O159 1.991(9) . ?
Ni15 O164 2.000(9) . ?
Ni15 O165 2.048(10) . ?
Ni15 O166 2.009(9) . ?
K15 O20 3.262(10) . ?
K15 O22 2.852(11) . ?
K15 O85 2.876(10) . ?
K15 O319 2.869(12) 2_666 ?
K15 O341 2.621(16) . ?
K15 O348 2.68(2) . ?
K15 O360 3.071(11) 2_666 ?
W16 O49 2.432(9) . ?
W16 O61 2.036(11) . ?
W16 O72 1.926(10) . ?
W16 O73 1.726(10) . ?
W16 O74 1.959(10) . ?
W16 O81 1.777(10) . ?
Ni16 O162 2.037(9) . ?
Ni16 O164 2.017(9) . ?
Ni16 O166 2.031(8) . ?
Ni16 O167 2.093(9) . ?
Ni16 O168 2.049(9) . ?
Ni16 O169 2.140(9) . ?
K16 O23 2.970(16) . ?
K16 O312 2.91(5) . ?
K16 O314 2.70(2) . ?
K16 O349 2.79(4) . ?
O16 K22 3.16(4) . ?
W17 K17 3.981(8) . ?
W17 O49 2.457(9) . ?
W17 O62 2.034(11) . ?
W17 O74 1.933(10) . ?
W17 O75 1.718(10) . ?
W17 O76 1.928(10) . ?
W17 O77 1.763(10) . ?
Ni17 O170 2.101(10) . ?
Ni17 O176 2.197(9) . ?
Ni17 O193 1.997(9) . ?
Ni17 O194 1.996(10) . ?
Ni17 O208 2.002(9) . ?
Ni17 O209 2.014(9) . ?
K17 W18 3.862(7) . ?
K17 O38 3.14(2) . ?
K17 O39 3.105(18) . ?
K17 O52 3.128(14) . ?
K17 O54 2.931(12) . ?
K17 O62 3.113(13) . ?
K17 O76 2.876(13) . ?
K17 O206 2.806(12) 1_556 ?
K17 O279 3.29(3) 1_556 ?
K17 O357 2.92(3) . ?
W18 K18 4.060(5) . ?
W18 O47 2.430(10) . ?
W18 O54 2.020(10) . ?
W18 O63 1.935(10) . ?
W18 O76 1.920(9) . ?
W18 O78 1.728(11) . ?
W18 O79 1.779(10) . ?
Ni18 O176 2.183(9) . ?
Ni18 O198 2.024(10) . ?
Ni18 O207 2.019(10) . ?
Ni18 O208 2.024(9) . ?
Ni18 O211 1.997(9) . ?
Ni18 O212 2.073(9) . ?
K18 W40 3.568(5) 1_556 ?
K18 W41 3.706(7) 1_556 ?
K18 W44 3.666(6) 1_556 ?
K18 W45 3.776(8) 1_556 ?
K18 O78 2.511(12) . ?
K18 O180 2.691(12) 1_556 ?
K18 O181 2.647(13) 1_556 ?
K18 O189 2.809(13) 1_556 ?
K18 O197 2.664(12) 1_556 ?
K18 O291 2.85(2) 2_766 ?
K18 O343 2.58(3) . ?
W19 O90 2.507(9) . ?
W19 O94 1.866(10) . ?
W19 O95 1.870(13) . ?
W19 O96 1.720(11) . ?
W19 O97 1.917(10) . ?
W19 O98 1.911(12) . ?
Ni19 Ni20 2.962(2) . ?
Ni19 O176 2.287(9) . ?
Ni19 O202 2.019(9) . ?
Ni19 O205 2.031(9) . ?
Ni19 O209 2.017(9) . ?
Ni19 O210 2.043(9) . ?
Ni19 O211 2.023(9) . ?
K19 Ni23 3.749(5) . ?
K19 W37 3.958(5) . ?
K19 W55 3.942(5) . ?
K19 O158 2.852(10) . ?
K19 O165 3.119(12) . ?
K19 O246 2.868(10) . ?
K19 O253 2.792(12) . ?
K19 O302 2.924(19) . ?
K19 O303 2.75(2) . ?
K19 O304 2.82(2) . ?
W20 O91 2.490(8) . ?
W20 O97 1.926(10) . ?
W20 O99 1.713(9) . ?
W20 O100 1.874(10) . ?
W20 O101 1.925(11) . ?
W20 O115 1.860(11) . ?
Ni20 O168 2.077(9) . ?
Ni20 O169 2.093(9) . ?
Ni20 O208 2.024(9) . ?
Ni20 O209 2.033(9) . ?
Ni20 O211 2.047(9) . ?
Ni20 O213 2.085(9) . ?
K20 W25 3.683(5) . ?
K20 W26 3.727(6) . ?
K20 W54 3.804(6) . ?
K20 O116 2.951(12) . ?
K20 O117 2.870(11) . ?
K20 O121 3.006(12) . ?
K20 O230 2.722(11) . ?
K20 O232 3.290(13) . ?
K20 O258 3.30(2) . ?
K20 O260 3.16(3) . ?
K20 O265 2.688(16) . ?
K20 O336 2.892(16) . ?
W21 O92 2.500(8) . ?
W21 O98 1.929(12) . ?
W21 O101 1.914(11) . ?
W21 O102 1.706(11) . ?
W21 O103 1.871(11) . ?
W21 O104 1.860(11) . ?
Ni21 O173 2.080(10) . ?
Ni21 O219 2.199(9) . ?
Ni21 O248 2.018(9) . ?
Ni21 O249 2.015(9) . ?
Ni21 O250 2.016(9) . ?
Ni21 O251 2.004(9) . ?
K21 W31 3.934(4) . ?
K21 W33 3.752(4) . ?
K21 W37 3.898(4) . ?
K21 O38 3.25(3) 2_776 ?
K21 O153 2.935(11) . ?
K21 O155 2.820(11) . ?
K21 O160 2.945(10) . ?
K21 O203 2.804(11) 2_775 ?
K21 O295 3.076(11) . ?
K21 O296 2.85(2) . ?
K21 O307 2.738(13) . ?
W22 O90 2.440(9) . ?
W22 O94 2.049(10) . ?
W22 O105 1.922(11) . ?
W22 O106 1.717(10) . ?
W22 O107 1.755(9) . ?
W22 O108 1.939(11) . ?
Ni22 O215 2.086(10) . ?
Ni22 O219 2.212(9) . ?
Ni22 O237 2.040(9) . ?
Ni22 O241 2.010(10) . ?
Ni22 O250 2.013(9) . ?
Ni22 O252 2.017(9) . ?
K22 W40 3.997(7) 1_546 ?
K22 W42 3.909(8) 1_546 ?
K22 W43 3.937(7) 1_546 ?
K22 W48 3.898(7) 1_546 ?
K22 O70 2.752(13) . ?
K22 O179 3.041(12) 1_546 ?
K22 O182 3.068(14) 1_546 ?
K22 O184 2.924(13) 1_546 ?
K22 O190 2.866(12) 1_546 ?
K22 O266 3.14(2) 2_666 ?
W23 O90 2.441(10) . ?
W23 O95 2.017(11) . ?
W23 O108 1.938(11) . ?
W23 O109 1.721(12) . ?
W23 O110 1.779(9) . ?
W23 O111 1.925(10) . ?
Ni23 Ni24 2.935(2) . ?
Ni23 O219 2.266(9) . ?
Ni23 O243 2.017(10) . ?
Ni23 O246 2.007(10) . ?
Ni23 O251 2.000(9) . ?
Ni23 O252 2.005(9) . ?
Ni23 O253 2.041(10) . ?
W24 O91 2.443(10) . ?
W24 O111 1.907(10) . ?
W24 O112 1.714(11) . ?
W24 O113 1.776(9) . ?
W24 O114 1.946(10) . ?
W24 O115 2.039(10) . ?
Ni24 O167 2.055(9) . ?
Ni24 O169 2.155(9) . ?
Ni24 O213 2.069(9) . ?
Ni24 O250 2.032(8) . ?
Ni24 O251 2.012(9) . ?
Ni24 O252 2.002(9) . ?
W25 O91 2.412(9) . ?
W25 O100 2.039(9) . ?
W25 O114 1.944(10) . ?
W25 O116 1.716(10) . ?
W25 O117 1.915(10) . ?
W25 O118 1.767(9) . ?
W26 O92 2.408(9) . ?
W26 O104 2.040(10) . ?
W26 O117 1.934(10) . ?
W26 O119 1.938(10) . ?
W26 O120 1.766(9) . ?
W26 O121 1.722(10) . ?
W27 O92 2.419(9) . ?
W27 O103 2.033(10) . ?
W27 O105 1.920(11) . ?
W27 O119 1.945(10) . ?
W27 O122 1.723(10) . ?
W27 O123 1.771(9) . ?
W28 O80 1.758(10) . ?
W28 O86 1.775(10) . ?
W28 O87 1.720(11) . ?
W28 O88 1.812(9) . ?
K28 W47 3.725(5) 2_775 ?
K28 O192 2.899(10) 2_775 ?
K28 O200 2.904(12) 2_775 ?
K28 O245 2.899(11) . ?
K28 O331 3.000(18) . ?
K28 O333 2.777(17) . ?
K28 O334 2.96(2) . ?
K28 O335 2.929(14) . ?
K28 O336 3.288(16) . ?
W29 O40 1.757(10) . ?
W29 O45 1.730(11) . ?
W29 O46 1.769(9) . ?
W29 O370 1.808(9) . ?
W30 O43 1.767(10) . ?
W30 O44 1.726(10) . ?
W30 O361 1.778(10) . ?
W30 O368 1.810(8) . ?
W31 O128 2.498(8) . ?
W31 O132 1.732(9) . ?
W31 O133 1.918(10) . ?
W31 O137 1.847(11) . ?
W31 O153 1.925(10) . ?
W31 O295 1.868(10) . ?
W32 O129 2.489(9) . ?
W32 O133 1.914(10) . ?
W32 O134 1.723(9) . ?
W32 O135 1.866(10) . ?
W32 O136 1.880(10) . ?
W32 O152 1.907(10) . ?
W33 O131 2.505(9) . ?
W33 O151 1.878(10) . ?
W33 O152 1.929(10) . ?
W33 O153 1.910(10) . ?
W33 O154 1.717(10) . ?
W33 O155 1.877(10) . ?
W34 O129 2.431(9) . ?
W34 O136 2.020(9) . ?
W34 O141 1.920(10) . ?
W34 O142 1.724(10) . ?
W34 O143 1.766(9) . ?
W34 O144 1.941(9) . ?
W35 O129 2.442(9) . ?
W35 O135 2.039(9) . ?
W35 O144 1.925(9) . ?
W35 O145 1.716(10) . ?
W35 O146 1.770(10) . ?
W35 O147 1.935(10) . ?
W36 O131 2.431(9) . ?
W36 O147 1.907(10) . ?
W36 O148 1.773(9) . ?
W36 O149 1.708(11) . ?
W36 O150 1.936(10) . ?
W36 O151 2.025(10) . ?
W37 O131 2.422(9) . ?
W37 O150 1.931(10) . ?
W37 O155 2.036(10) . ?
W37 O156 1.727(10) . ?
W37 O158 1.778(9) . ?
W37 O160 1.906(10) . ?
W38 O128 2.437(9) . ?
W38 O139 1.914(12) . ?
W38 O157 1.726(9) . ?
W38 O159 1.767(9) . ?
W38 O160 1.939(11) . ?
W38 O295 2.046(9) . ?
W39 O128 2.415(10) . ?
W39 O137 2.036(10) . ?
W39 O138 1.707(11) . ?
W39 O139 1.959(11) . ?
W39 O140 1.786(9) . ?
W39 O141 1.930(10) . ?
W40 O174 2.507(9) . ?
W40 O178 1.712(11) . ?
W40 O179 1.857(11) . ?
W40 O180 1.908(12) . ?
W40 O181 1.872(11) . ?
W40 O182 1.920(10) . ?
W41 O177 2.503(9) . ?
W41 O180 1.941(11) . ?
W41 O183 1.920(11) . ?
W41 O186 1.709(11) . ?
W41 O188 1.854(11) . ?
W41 O189 1.890(10) . ?
K41 W49 3.859(10) . ?
K41 W50 3.914(10) . ?
K41 W53 3.975(13) . ?
K41 W54 4.005(13) . ?
K41 O121 2.723(14) . ?
K41 O220 2.944(14) . ?
K41 O221 2.981(15) . ?
K41 O230 3.008(14) . ?
K41 O233 2.969(17) . ?
K41 O270 2.93(2) . ?
K41 O294 2.83(3) . ?
W42 O175 2.517(10) . ?
W42 O182 1.918(10) . ?
W42 O183 1.917(11) . ?
W42 O184 1.869(11) . ?
W42 O185 1.712(11) . ?
W42 O187 1.854(10) . ?
W43 O174 2.450(10) . ?
W43 O179 2.046(11) . ?
W43 O190 1.937(10) . ?
W43 O194 1.775(10) . ?
W43 O195 1.957(10) . ?
W43 O196 1.742(11) . ?
W44 O174 2.439(9) . ?
W44 O181 2.038(11) . ?
W44 O195 1.939(10) . ?
W44 O197 1.931(11) . ?
W44 O198 1.769(10) . ?
W44 O199 1.732(10) . ?
W45 O177 2.444(9) . ?
W45 O189 2.031(10) . ?
W45 O197 1.927(10) . ?
W45 O204 1.938(10) . ?
W45 O206 1.723(10) . ?
W45 O207 1.779(10) . ?
W46 O177 2.426(9) . ?
W46 O188 2.050(10) . ?
W46 O201 1.922(10) . ?
W46 O203 1.720(10) . ?
W46 O204 1.929(9) . ?
W46 O205 1.771(9) . ?
W47 O175 2.409(9) . ?
W47 O187 2.053(10) . ?
W47 O192 1.935(10) . ?
W47 O200 1.732(10) . ?
W47 O201 1.913(10) . ?
W47 O202 1.778(9) . ?
W48 O175 2.423(10) . ?
W48 O184 2.030(11) . ?
W48 O190 1.918(10) . ?
W48 O191 1.722(10) . ?
W48 O192 1.933(10) . ?
W48 O193 1.777(9) . ?
W49 O216 2.521(9) . ?
W49 O220 1.857(10) . ?
W49 O221 1.911(9) . ?
W49 O222 1.709(10) . ?
W49 O223 1.853(9) . ?
W49 O224 1.931(10) . ?
W50 O218 2.517(9) . ?
W50 O221 1.927(9) . ?
W50 O228 1.921(10) . ?
W50 O229 1.717(10) . ?
W50 O230 1.867(11) . ?
W50 O231 1.882(10) . ?
W51 O217 2.508(9) . ?
W51 O224 1.906(9) . ?
W51 O225 1.707(10) . ?
W51 O226 1.867(10) . ?
W51 O227 1.885(10) . ?
W51 O228 1.913(10) . ?
W52 O216 2.406(9) . ?
W52 O223 2.053(9) . ?
W52 O235 1.938(10) . ?
W52 O236 1.728(9) . ?
W52 O237 1.767(9) . ?
W52 O238 1.904(10) . ?
W53 O216 2.441(9) . ?
W53 O220 2.045(10) . ?
W53 O233 1.933(10) . ?
W53 O234 1.719(10) . ?
W53 O235 1.936(10) . ?
W53 O249 1.775(8) . ?
W54 O218 2.406(10) . ?
W54 O230 2.039(10) . ?
W54 O232 1.708(11) . ?
W54 O233 1.914(9) . ?
W54 O247 1.930(10) . ?
W54 O248 1.783(10) . ?
W55 O218 2.460(9) . ?
W55 O231 2.034(10) . ?
W55 O244 1.936(10) . ?
W55 O245 1.726(10) . ?
W55 O246 1.764(9) . ?
W55 O247 1.940(11) . ?
W56 O217 2.408(9) . ?
W56 O227 2.014(10) . ?
W56 O240 1.958(10) . ?
W56 O242 1.732(10) . ?
W56 O243 1.768(9) . ?
W56 O244 1.896(10) . ?
W57 O217 2.445(10) . ?
W57 O226 2.038(9) . ?
W57 O238 1.940(10) . ?
W57 O239 1.716(11) . ?
W57 O240 1.931(10) . ?
W57 O241 1.763(9) . ?
W58 O212 1.759(10) . ?
W58 O213 1.810(9) . ?
W58 O214 1.738(10) . ?
W58 O215 1.772(9) . ?
W59 O163 1.761(10) . ?
W59 O167 1.806(9) . ?
W59 O172 1.725(11) . ?
W59 O173 1.755(10) . ?
W60 O161 1.775(10) . ?
W60 O168 1.811(9) . ?
W60 O170 1.758(10) . ?
W60 O171 1.732(11) . ?

loop_
_geom_angle_atom_site_label_1
_geom_angle_atom_site_label_2
_geom_angle_atom_site_label_3
_geom_angle
_geom_angle_site_symmetry_1
_geom_angle_site_symmetry_3
_geom_angle_publ_flag
O35 K0AA Ni17 82.8(5) . 2_675 ?
O35 K0AA W43 63.1(3) . 2_675 ?
O35 K0AA W60 110.6(5) . 2_675 ?
W43 K0AA Ni17 55.26(6) 2_675 2_675 ?
W60 K0AA Ni17 54.05(6) 2_675 2_675 ?
W60 K0AA W43 109.21(9) 2_675 2_675 ?
O170 K0AA Ni17 32.1(2) 2_675 2_675 ?
O170 K0AA O35 108.4(6) 2_675 . ?
O170 K0AA W43 85.0(2) 2_675 2_675 ?
O170 K0AA W60 26.0(2) 2_675 2_675 ?
O170 K0AA O173 112.0(3) 2_675 . ?
O170 K0AA O194 61.8(3) 2_675 2_675 ?
O170 K0AA O196 107.8(3) 2_675 2_675 ?
O170 K0AA O234 132.4(3) 2_675 . ?
O170 K0AA O249 127.2(3) 2_675 . ?
O170 K0AA O262 161.5(4) 2_675 . ?
O170 K0AA O308 66.0(3) 2_675 . ?
O173 K0AA Ni17 113.9(2) . 2_675 ?
O173 K0AA O35 57.2(4) . . ?
O173 K0AA W43 120.3(2) . 2_675 ?
O173 K0AA W60 91.0(2) . 2_675 ?
O173 K0AA O194 115.8(3) . 2_675 ?
O173 K0AA O196 120.5(3) . 2_675 ?
O173 K0AA O234 104.3(3) . . ?
O173 K0AA O249 60.8(3) . . ?
O173 K0AA O262 64.4(5) . . ?
O173 K0AA O308 100.8(4) . . ?
O194 K0AA Ni17 30.3(2) 2_675 2_675 ?
O194 K0AA O35 65.2(4) 2_675 . ?
O194 K0AA W43 25.93(19) 2_675 2_675 ?
O194 K0AA W60 84.2(2) 2_675 2_675 ?
O194 K0AA O196 52.6(3) 2_675 2_675 ?
O194 K0AA O234 126.2(3) 2_675 . ?
O194 K0AA O249 170.7(3) 2_675 . ?
O194 K0AA O262 102.4(4) 2_675 . ?
O194 K0AA O308 124.1(3) 2_675 . ?
O196 K0AA Ni17 81.0(2) 2_675 2_675 ?
O196 K0AA O35 69.4(4) 2_675 . ?
O196 K0AA W43 26.76(19) 2_675 2_675 ?
O196 K0AA W60 133.6(2) 2_675 2_675 ?
O196 K0AA O234 76.9(3) 2_675 . ?
O234 K0AA Ni17 141.7(2) . 2_675 ?
O234 K0AA O35 117.0(6) . . ?
O234 K0AA W43 102.6(2) . 2_675 ?
O234 K0AA W60 130.8(2) . 2_675 ?
O249 K0AA Ni17 158.2(2) . 2_675 ?
O249 K0AA O35 107.5(4) . . ?
O249 K0AA W43 146.5(2) . 2_675 ?
O249 K0AA W60 104.2(2) . 2_675 ?
O249 K0AA O196 120.4(3) . 2_675 ?
O249 K0AA O234 50.7(2) . . ?
O249 K0AA O262 68.3(4) . . ?
O249 K0AA O308 64.9(3) . . ?
O262 K0AA Ni17 130.6(4) . 2_675 ?
O262 K0AA O35 53.7(7) . . ?
O262 K0AA W43 82.2(4) . 2_675 ?
O262 K0AA W60 155.1(5) . 2_675 ?
O262 K0AA O196 63.8(4) . 2_675 ?
O262 K0AA O234 63.9(4) . . ?
O262 K0AA O308 131.9(4) . . ?
O308 K0AA Ni17 97.5(3) . 2_675 ?
O308 K0AA O35 154.8(5) . . ?
O308 K0AA W43 136.6(3) . 2_675 ?
O308 K0AA W60 53.1(3) . 2_675 ?
O308 K0AA O196 135.7(4) . 2_675 ?
O308 K0AA O234 78.0(3) . . ?
O1 W1 K14 93.6(2) . . ?
O6 W1 O1 83.7(3) . . ?
O6 W1 K14 131.4(3) . . ?
O6 W1 O363 83.8(4) . . ?
O8 W1 O1 73.1(3) . . ?
O8 W1 O6 156.2(4) . . ?
O8 W1 K14 47.2(3) . . ?
O8 W1 O363 88.1(4) . . ?
O8 W1 O365 90.9(4) . . ?
O362 W1 O1 172.9(4) . . ?
O362 W1 O6 101.1(5) . . ?
O362 W1 O8 102.5(5) . . ?
O362 W1 K14 87.1(4) . . ?
O362 W1 O363 102.1(4) . . ?
O362 W1 O365 101.4(5) . . ?
O363 W1 O1 83.5(3) . . ?
O363 W1 K14 47.8(3) . . ?
O365 W1 O1 73.4(4) . . ?
O365 W1 O6 87.6(4) . . ?
O365 W1 K14 138.0(3) . . ?
O365 W1 O363 156.1(4) . . ?
O3 Ni1 K10 135.3(2) . . ?
O28 Ni1 O3 92.4(3) . . ?
O28 Ni1 K10 45.6(3) . . ?
O28 Ni1 O37 97.6(4) . . ?
O28 Ni1 O40 92.5(4) . . ?
O28 Ni1 O351 86.0(4) . . ?
O37 Ni1 O3 81.2(3) . . ?
O37 Ni1 K10 89.2(2) . . ?
O37 Ni1 O40 91.8(4) . . ?
O40 Ni1 O3 171.9(4) . . ?
O40 Ni1 K10 47.9(3) . . ?
O351 Ni1 O3 94.4(3) . . ?
O351 Ni1 K10 96.4(3) . . ?
O351 Ni1 O37 174.4(4) . . ?
O351 Ni1 O40 92.3(4) . . ?
O358 Ni1 O3 82.1(3) . . ?
O358 Ni1 K10 139.7(2) . . ?
O358 Ni1 O28 174.5(3) . . ?
O358 Ni1 O37 81.7(3) . . ?
O358 Ni1 O40 93.0(4) . . ?
O358 Ni1 O351 94.3(4) . . ?
O167 K1 O167 180.0 2_675 . ?
O167 K1 O168 121.1(2) 2_675 . ?
O167 K1 O168 58.9(2) 2_675 2_675 ?
O167 K1 O168 58.9(2) . . ?
O167 K1 O168 121.1(2) . 2_675 ?
O167 K1 O171 72.4(3) . 2_675 ?
O167 K1 O171 107.6(3) . . ?
O167 K1 O171 72.4(3) 2_675 . ?
O167 K1 O171 107.6(3) 2_675 2_675 ?
O167 K1 O172 55.2(3) . . ?
O167 K1 O172 124.8(3) 2_675 . ?
O167 K1 O172 124.8(3) . 2_675 ?
O167 K1 O172 55.2(3) 2_675 2_675 ?
O167 K1 O213 58.2(2) . . ?
O167 K1 O213 121.8(2) 2_675 . ?
O167 K1 O213 58.2(2) 2_675 2_675 ?
O167 K1 O213 121.8(2) . 2_675 ?
O167 K1 O214 77.7(2) 2_675 . ?
O167 K1 O214 77.7(2) . 2_675 ?
O167 K1 O214 102.3(2) 2_675 2_675 ?
O167 K1 O214 102.3(2) . . ?
O168 K1 O168 180.0 . 2_675 ?
O168 K1 O171 55.9(3) 2_675 2_675 ?
O168 K1 O171 55.9(3) . . ?
O168 K1 O171 124.1(3) 2_675 . ?
O168 K1 O171 124.1(3) . 2_675 ?
O168 K1 O172 104.6(3) . . ?
O168 K1 O172 104.6(3) 2_675 2_675 ?
O168 K1 O172 75.4(3) . 2_675 ?
O168 K1 O172 75.4(3) 2_675 . ?
O168 K1 O213 122.0(2) 2_675 . ?
O168 K1 O213 122.0(2) . 2_675 ?
O168 K1 O213 58.0(2) 2_675 2_675 ?
O168 K1 O213 58.0(2) . . ?
O168 K1 O214 75.0(2) . 2_675 ?
O168 K1 O214 75.0(2) 2_675 . ?
O168 K1 O214 105.0(2) . . ?
O168 K1 O214 105.0(2) 2_675 2_675 ?
O171 K1 O171 180.0 2_675 . ?
O171 K1 O172 61.7(3) . 2_675 ?
O171 K1 O172 61.7(3) 2_675 . ?
O171 K1 O172 118.3(3) . . ?
O171 K1 O172 118.3(3) 2_675 2_675 ?
O171 K1 O214 58.8(3) . 2_675 ?
O171 K1 O214 121.2(3) . . ?
O171 K1 O214 58.8(3) 2_675 . ?
O171 K1 O214 121.2(3) 2_675 2_675 ?
O172 K1 O172 180.0 2_675 . ?
O172 K1 O214 59.7(3) 2_675 . ?
O172 K1 O214 120.3(3) 2_675 2_675 ?
O172 K1 O214 59.7(3) . 2_675 ?
O172 K1 O214 120.3(3) . . ?
O213 K1 O171 74.4(3) . 2_675 ?
O213 K1 O171 105.6(3) . . ?
O213 K1 O171 74.4(3) 2_675 . ?
O213 K1 O171 105.6(3) 2_675 2_675 ?
O213 K1 O172 72.6(3) 2_675 . ?
O213 K1 O172 72.6(3) . 2_675 ?
O213 K1 O172 107.4(3) . . ?
O213 K1 O172 107.4(3) 2_675 2_675 ?
O213 K1 O213 180.0 2_675 . ?
O213 K1 O214 53.1(2) . . ?
O213 K1 O214 126.9(2) . 2_675 ?
O213 K1 O214 126.9(2) 2_675 . ?
O213 K1 O214 53.1(2) 2_675 2_675 ?
O214 K1 O214 180.0 2_675 . ?
O1 P1 O6BA 109.0(5) . . ?
O3 P1 O1 109.7(5) . . ?
O3 P1 O4 110.7(5) . . ?
O3 P1 O6BA 110.4(5) . . ?
O4 P1 O1 108.5(5) . . ?
O4 P1 O6BA 108.5(5) . . ?
Ni19 Na1 K21 125.9(2) . 2_775 ?
Ni19 Na1 W46 62.66(14) . . ?
W46 Na1 K21 63.32(14) . 2_775 ?
O205 Na1 Ni19 37.6(2) . . ?
O205 Na1 K21 88.4(3) . 2_775 ?
O205 Na1 W46 26.0(2) . . ?
O205 Na1 O210 75.5(4) . . ?
O205 Na1 O284 166.2(5) . . ?
O205 Na1 O307 112.8(5) . 2_775 ?
O210 Na1 Ni19 37.9(2) . . ?
O210 Na1 K21 162.8(4) . 2_775 ?
O210 Na1 W46 99.9(3) . . ?
O210 Na1 O284 91.3(4) . . ?
O283 Na1 Ni19 85.1(4) . . ?
O283 Na1 K21 96.9(4) . 2_775 ?
O283 Na1 W46 95.9(4) . . ?
O283 Na1 O205 85.9(5) . . ?
O283 Na1 O210 87.9(5) . . ?
O283 Na1 O284 97.7(5) . . ?
O283 Na1 O307 82.2(5) . 2_775 ?
O284 Na1 Ni19 129.2(4) . . ?
O284 Na1 K21 104.3(4) . 2_775 ?
O284 Na1 W46 162.7(4) . . ?
O301 Na1 Ni19 95.7(5) . . ?
O301 Na1 K21 76.2(5) . 2_775 ?
O301 Na1 W46 77.6(5) . . ?
O301 Na1 O205 89.9(6) . . ?
O301 Na1 O210 97.5(6) . . ?
O301 Na1 O283 172.1(7) . . ?
O301 Na1 O284 87.9(5) . . ?
O301 Na1 O307 93.3(6) . 2_775 ?
O307 Na1 Ni19 148.7(4) 2_775 . ?
O307 Na1 K21 29.7(3) 2_775 2_775 ?
O307 Na1 W46 90.4(4) 2_775 . ?
O307 Na1 O210 166.4(5) 2_775 . ?
O307 Na1 O284 80.9(5) 2_775 . ?
P1 O1 W1 126.5(5) . . ?
P1 O1 W7 124.5(5) . . ?
P1 O1 W8 125.4(5) . . ?
W7 O1 W1 89.3(3) . . ?
W8 O1 W1 89.2(3) . . ?
W8 O1 W7 90.5(3) . . ?
O4 W2 Na9 89.4(2) . . ?
O6 W2 O4 83.6(3) . . ?
O6 W2 Na9 129.6(3) . . ?
O6 W2 O356 84.4(4) . . ?
O7AA W2 O4 172.3(4) . . ?
O7AA W2 O6 102.9(4) . . ?
O7AA W2 Na9 89.6(3) . . ?
O7AA W2 O13 101.7(4) . . ?
O7AA W2 O354 102.1(4) . . ?
O7AA W2 O356 102.2(4) . . ?
O13 W2 O4 72.3(3) . . ?
O13 W2 O6 155.0(4) . . ?
O13 W2 Na9 46.0(3) . . ?
O13 W2 O356 86.1(4) . . ?
O354 W2 O4 73.6(3) . . ?
O354 W2 O6 89.4(4) . . ?
O354 W2 Na9 135.9(3) . . ?
O354 W2 O13 89.9(4) . . ?
O354 W2 O356 155.7(4) . . ?
O356 W2 O4 82.5(3) . . ?
O356 W2 Na9 45.2(3) . . ?
O3 Ni2 Ni4 86.8(2) . . ?
O3 Ni2 K15 132.5(2) . . ?
Ni4 Ni2 K15 108.98(9) . . ?
O7BA Ni2 O3 167.9(3) . . ?
O7BA Ni2 Ni4 81.7(2) . . ?
O7BA Ni2 K15 55.8(3) . . ?
O22 Ni2 O3 91.7(3) . . ?
O22 Ni2 Ni4 136.5(3) . . ?
O22 Ni2 O7BA 99.1(3) . . ?
O22 Ni2 K15 45.9(3) . . ?
O36 Ni2 O3 80.3(3) . . ?
O36 Ni2 Ni4 43.8(2) . . ?
O36 Ni2 O7BA 93.7(4) . . ?
O36 Ni2 K15 81.8(3) . . ?
O36 Ni2 O22 93.0(3) . . ?
O36 Ni2 O350 171.9(4) . . ?
O350 Ni2 O3 91.6(3) . . ?
O350 Ni2 Ni4 136.9(3) . . ?
O350 Ni2 O7BA 94.3(3) . . ?
O350 Ni2 K15 103.5(3) . . ?
O350 Ni2 O22 86.6(3) . . ?
O358 Ni2 O3 80.0(3) . . ?
O358 Ni2 Ni4 43.6(3) . . ?
O358 Ni2 O7BA 89.1(3) . . ?
O358 Ni2 K15 141.5(3) . . ?
O358 Ni2 O22 171.7(4) . . ?
O358 Ni2 O36 85.5(4) . . ?
O358 Ni2 O350 93.7(4) . . ?
O44 K2 O44 180.0 2_766 . ?
O44 K2 O87 120.9(3) . . ?
O44 K2 O87 120.9(3) 2_766 2_766 ?
O44 K2 O87 59.1(3) . 2_766 ?
O44 K2 O87 59.1(3) 2_766 . ?
O45 K2 O44 59.5(3) 2_766 . ?
O45 K2 O44 59.5(3) . 2_766 ?
O45 K2 O44 120.5(3) 2_766 2_766 ?
O45 K2 O44 120.5(3) . . ?
O45 K2 O45 180.0(4) . 2_766 ?
O45 K2 O87 61.5(3) . 2_766 ?
O45 K2 O87 61.5(3) 2_766 . ?
O45 K2 O87 118.5(3) . . ?
O45 K2 O87 118.5(3) 2_766 2_766 ?
O87 K2 O87 180.0 2_766 . ?
O88 K2 O44 109.4(2) . . ?
O88 K2 O44 109.4(2) 2_766 2_766 ?
O88 K2 O44 70.6(2) 2_766 . ?
O88 K2 O44 70.6(2) . 2_766 ?
O88 K2 O45 77.5(3) . 2_766 ?
O88 K2 O45 102.5(3) . . ?
O88 K2 O45 102.5(3) 2_766 2_766 ?
O88 K2 O45 77.5(3) 2_766 . ?
O88 K2 O87 53.2(2) . . ?
O88 K2 O87 126.8(2) . 2_766 ?
O88 K2 O87 126.8(2) 2_766 . ?
O88 K2 O87 53.2(2) 2_766 2_766 ?
O88 K2 O88 180.0(3) . 2_766 ?
O368 K2 O44 54.4(2) . . ?
O368 K2 O44 54.4(2) 2_766 2_766 ?
O368 K2 O44 125.6(2) . 2_766 ?
O368 K2 O44 125.6(2) 2_766 . ?
O368 K2 O45 110.2(3) 2_766 2_766 ?
O368 K2 O45 69.8(3) . 2_766 ?
O368 K2 O45 69.8(3) 2_766 . ?
O368 K2 O45 110.2(3) . . ?
O368 K2 O87 78.2(3) 2_766 . ?
O368 K2 O87 78.2(3) . 2_766 ?
O368 K2 O87 101.8(3) 2_766 2_766 ?
O368 K2 O87 101.8(3) . . ?
O368 K2 O88 59.6(2) 2_766 2_766 ?
O368 K2 O88 120.4(2) . 2_766 ?
O368 K2 O88 120.4(2) 2_766 . ?
O368 K2 O88 59.6(2) . . ?
O368 K2 O368 180.0(3) 2_766 . ?
O368 K2 O370 119.9(2) . 2_766 ?
O368 K2 O370 119.9(2) 2_766 . ?
O368 K2 O370 60.1(2) . . ?
O368 K2 O370 60.1(2) 2_766 2_766 ?
O370 K2 O44 76.8(2) . 2_766 ?
O370 K2 O44 103.2(2) 2_766 2_766 ?
O370 K2 O44 103.1(2) . . ?
O370 K2 O44 76.9(2) 2_766 . ?
O370 K2 O45 125.0(3) . 2_766 ?
O370 K2 O45 55.0(3) . . ?
O370 K2 O45 125.0(3) 2_766 . ?
O370 K2 O45 55.0(3) 2_766 2_766 ?
O370 K2 O87 107.0(3) . . ?
O370 K2 O87 107.0(3) 2_766 2_766 ?
O370 K2 O87 73.0(3) . 2_766 ?
O370 K2 O87 73.0(3) 2_766 . ?
O370 K2 O88 59.0(2) . . ?
O370 K2 O88 121.0(2) 2_766 . ?
O370 K2 O88 121.0(2) . 2_766 ?
O370 K2 O88 59.0(2) 2_766 2_766 ?
O370 K2 O370 180.0 . 2_766 ?
O47 P2 O50 108.2(5) . . ?
O48 P2 O47 110.8(5) . . ?
O48 P2 O49 110.5(5) . . ?
O48 P2 O50 110.4(6) . . ?
O49 P2 O47 108.1(6) . . ?
O49 P2 O50 108.7(5) . . ?
W48 Na2 K0AA 93.7(2) . 2_675 ?
O170 Na2 K0AA 41.9(3) . 2_675 ?
O170 Na2 W48 94.6(4) . . ?
O170 Na2 O191 122.2(4) . . ?
O170 Na2 O310 86.9(7) . . ?
O191 Na2 K0AA 107.2(4) . 2_675 ?
O191 Na2 W48 29.3(2) . . ?
O193 Na2 K0AA 81.0(3) . 2_675 ?
O193 Na2 W48 29.3(2) . . ?
O193 Na2 O170 67.6(4) . . ?
O193 Na2 O191 58.6(3) . . ?
O193 Na2 O310 78.1(6) . . ?
O310 Na2 K0AA 128.8(7) . 2_675 ?
O310 Na2 W48 90.2(5) . . ?
O310 Na2 O191 100.6(6) . . ?
O309 Na2 K0AA 112.8(9) 2_675 2_675 ?
O309 Na2 W48 150.7(10) 2_675 . ?
O309 Na2 O170 113.3(11) 2_675 . ?
O309 Na2 O191 124.4(11) 2_675 . ?
O309 Na2 O193 161.1(11) 2_675 . ?
O309 Na2 O310 83.1(10) 2_675 . ?
K16 O2 K22 126.5(15) . . ?
O4AA W3 O6BA 173.1(4) . . ?
O4AA W3 Na9 90.5(3) . . ?
O4AA W3 K14 86.7(3) . . ?
O4AA W3 O353 102.0(4) . . ?
O4AA W3 O356 101.6(4) . . ?
O4AA W3 O359 102.8(4) . . ?
O4AA W3 O363 101.6(4) . . ?
O6BA W3 Na9 90.0(2) . . ?
O6BA W3 K14 93.22(19) . . ?
Na9 W3 K14 174.86(11) . . ?
O353 W3 O6BA 73.3(3) . . ?
O353 W3 Na9 138.7(3) . . ?
O353 W3 K14 46.3(3) . . ?
O353 W3 O356 156.2(4) . . ?
O353 W3 O363 87.5(4) . . ?
O356 W3 O6BA 83.6(3) . . ?
O356 W3 Na9 44.4(3) . . ?
O356 W3 K14 132.0(3) . . ?
O356 W3 O363 84.2(4) . . ?
O359 W3 O6BA 72.6(3) . . ?
O359 W3 Na9 48.1(3) . . ?
O359 W3 K14 136.8(3) . . ?
O359 W3 O353 90.6(4) . . ?
O359 W3 O356 87.7(4) . . ?
O359 W3 O363 155.3(4) . . ?
O363 W3 O6BA 83.3(3) . . ?
O363 W3 Na9 128.7(3) . . ?
O363 W3 K14 48.0(3) . . ?
O3 Ni3 K12 135.3(2) . 2_766 ?
O25 Ni3 O3 93.1(3) . . ?
O25 Ni3 K12 101.3(3) . 2_766 ?
O25 Ni3 O34 86.9(4) . . ?
O25 Ni3 O36 94.0(4) . . ?
O25 Ni3 O361 91.1(4) . . ?
O34 Ni3 O3 92.2(4) . . ?
O34 Ni3 K12 47.4(3) . 2_766 ?
O34 Ni3 O361 94.7(4) . . ?
O36 Ni3 O3 81.8(3) . . ?
O36 Ni3 K12 137.8(3) . 2_766 ?
O36 Ni3 O34 174.0(4) . . ?
O36 Ni3 O361 91.2(4) . . ?
O37 Ni3 O3 81.2(3) . . ?
O37 Ni3 K12 85.2(2) . 2_766 ?
O37 Ni3 O25 173.4(4) . . ?
O37 Ni3 O34 96.7(4) . . ?
O37 Ni3 O36 81.9(3) . . ?
O37 Ni3 O361 94.1(4) . . ?
O361 Ni3 O3 172.1(4) . . ?
O361 Ni3 K12 49.9(3) . 2_766 ?
K13 K3 W41 118.9(6) 2_765 . ?
O19 K3 K13 83.1(5) . 2_765 ?
O19 K3 W41 141.0(6) . . ?
O19 K3 W42 140.0(8) . . ?
O19 K3 O186 119.6(7) . . ?
W42 K3 K13 123.5(6) . 2_765 ?
W42 K3 W41 56.1(2) . . ?
O183 K3 K13 120.8(7) . 2_765 ?
O183 K3 O19 155.9(8) . . ?
O183 K3 W41 27.2(3) . . ?
O183 K3 W42 29.7(2) . . ?
O183 K3 O186 51.2(4) . . ?
O183 K3 O257 111.4(7) . . ?
O185 K3 K13 121.3(6) . 2_765 ?
O185 K3 O19 117.4(9) . . ?
O185 K3 W41 80.2(4) . . ?
O185 K3 W42 25.1(2) . . ?
O185 K3 O183 54.6(4) . . ?
O185 K3 O186 102.1(5) . . ?
O185 K3 O256 82.6(6) . 2_775 ?
O185 K3 O257 58.2(7) . . ?
O185 K3 O292 68.5(8) . . ?
O186 K3 K13 114.0(7) . 2_765 ?
O186 K3 W41 24.1(2) . . ?
O186 K3 W42 79.3(4) . . ?
O256 K3 K13 63.5(6) 2_775 2_765 ?
O256 K3 O19 146.6(8) 2_775 . ?
O256 K3 W41 64.4(5) 2_775 . ?
O256 K3 W42 67.3(5) 2_775 . ?
O256 K3 O183 57.4(6) 2_775 . ?
O256 K3 O186 77.3(6) 2_775 . ?
O256 K3 O257 125.4(9) 2_775 . ?
O257 K3 K13 103.9(7) . 2_765 ?
O257 K3 O19 60.3(8) . . ?
O257 K3 W41 131.8(7) . . ?
O257 K3 W42 83.0(7) . . ?
O257 K3 O186 141.9(8) . . ?
O292 K3 K13 164.2(9) . 2_765 ?
O292 K3 O19 81.2(9) . . ?
O292 K3 W41 73.4(7) . . ?
O292 K3 W42 71.0(7) . . ?
O292 K3 O183 74.8(7) . . ?
O292 K3 O186 72.8(7) . . ?
O292 K3 O256 132.2(9) . 2_775 ?
O292 K3 O257 69.6(10) . . ?
O293 K3 K13 45.2(6) . 2_765 ?
O293 K3 O19 87.8(7) . . ?
O293 K3 W41 131.0(8) . . ?
O293 K3 W42 92.3(6) . . ?
O293 K3 O183 110.6(7) . . ?
O293 K3 O185 79.3(7) . . ?
O293 K3 O186 146.1(10) . . ?
O293 K3 O256 69.1(7) . 2_775 ?
O293 K3 O257 67.5(8) . . ?
O293 K3 O292 135.5(11) . . ?
O325 K3 K13 39.2(6) 2_765 2_765 ?
O325 K3 O19 60.4(7) 2_765 . ?
O325 K3 W41 115.3(8) 2_765 . ?
O325 K3 W42 158.2(10) 2_765 . ?
O325 K3 O183 136.3(10) 2_765 . ?
O325 K3 O185 158.7(9) 2_765 . ?
O325 K3 O186 96.2(8) 2_765 . ?
O325 K3 O256 90.9(9) 2_765 2_775 ?
O325 K3 O257 111.7(9) 2_765 . ?
O325 K3 O292 128.3(11) 2_765 . ?
O325 K3 O293 79.5(8) 2_765 . ?
O90 P3 O91 109.0(5) . . ?
O90 P3 O92 108.8(5) . . ?
O91 P3 O92 107.9(5) . . ?
O93 P3 O90 110.9(5) . . ?
O93 P3 O91 110.0(5) . . ?
O93 P3 O92 110.0(5) . . ?
W57 Na3 K5 100.7(2) . . ?
O215 Na3 K5 44.4(3) . . ?
O215 Na3 W57 91.3(3) . . ?
O215 Na3 O241 64.3(3) . . ?
O215 Na3 O279 139.0(7) . . ?
O241 Na3 K5 85.4(3) . . ?
O241 Na3 W57 27.9(2) . . ?
O279 Na3 K5 139.7(7) . . ?
O279 Na3 W57 117.4(7) . . ?
O279 Na3 O241 134.7(7) . . ?
O281 Na3 K5 61.7(5) . . ?
O281 Na3 W57 160.2(5) . . ?
O281 Na3 O215 82.0(6) . . ?
O281 Na3 O241 144.5(6) . . ?
O281 Na3 O279 78.4(8) . . ?
O282 Na3 K5 127.0(7) . . ?
O282 Na3 W57 90.2(5) . . ?
O282 Na3 O215 84.1(7) . . ?
O282 Na3 O241 81.0(6) . . ?
O282 Na3 O279 68.3(8) . . ?
O282 Na3 O281 107.5(7) . . ?
O352 Na3 K5 40.5(6) . . ?
O352 Na3 W57 88.7(5) . . ?
O352 Na3 O215 82.6(7) . . ?
O352 Na3 O241 91.9(6) . . ?
O352 Na3 O279 123.7(8) . . ?
O352 Na3 O281 72.1(7) . . ?
O352 Na3 O282 166.6(10) . . ?
Ni1 O3 Ni2 92.0(3) . . ?
Ni1 O3 Ni3 92.7(3) . . ?
P1 O3 Ni1 123.8(5) . . ?
P1 O3 Ni2 122.7(5) . . ?
P1 O3 Ni3 124.5(5) . . ?
Ni3 O3 Ni2 92.0(3) . . ?
O4 W4 Na9 88.8(2) . . ?
O13 W4 O4 72.0(3) . . ?
O13 W4 Na9 44.9(3) . . ?
O350 W4 O4 86.0(3) . . ?
O350 W4 Na9 134.5(3) . . ?
O350 W4 O13 157.9(4) . . ?
O350 W4 O364 92.3(4) . . ?
O350 W4 O369 93.0(4) . . ?
O360 W4 O4 167.8(4) . . ?
O360 W4 Na9 90.2(3) . . ?
O360 W4 O13 98.9(4) . . ?
O360 W4 O350 103.2(4) . . ?
O360 W4 O364 102.5(4) . . ?
O360 W4 O369 99.4(4) . . ?
O364 W4 O4 84.8(3) . . ?
O364 W4 Na9 42.2(3) . . ?
O364 W4 O13 83.2(4) . . ?
O364 W4 O369 155.6(4) . . ?
O369 W4 O4 71.9(3) . . ?
O369 W4 Na9 127.9(3) . . ?
O369 W4 O13 83.0(4) . . ?
Ni2 Ni4 K2 173.33(7) . . ?
O36 Ni4 Ni2 43.2(2) . . ?
O36 Ni4 K2 138.6(2) . . ?
O36 Ni4 O89 93.1(3) . . ?
O36 Ni4 O368 95.6(3) . . ?
O36 Ni4 O370 174.9(4) . . ?
O37 Ni4 Ni2 87.8(2) . . ?
O37 Ni4 K2 86.5(2) . . ?
O37 Ni4 O36 80.8(4) . . ?
O37 Ni4 O89 173.9(3) . . ?
O37 Ni4 O358 81.1(4) . . ?
O37 Ni4 O368 94.0(4) . . ?
O37 Ni4 O370 98.9(3) . . ?
O89 Ni4 Ni2 87.4(2) . . ?
O89 Ni4 K2 98.6(2) . . ?
O358 Ni4 Ni2 43.1(2) . . ?
O358 Ni4 K2 132.3(2) . . ?
O358 Ni4 O36 84.4(3) . . ?
O358 Ni4 O89 97.9(3) . . ?
O358 Ni4 O368 175.0(4) . . ?
O358 Ni4 O370 90.5(3) . . ?
O368 Ni4 Ni2 137.9(2) . . ?
O368 Ni4 K2 46.1(2) . . ?
O368 Ni4 O89 87.1(3) . . ?
O370 Ni4 Ni2 131.7(2) . . ?
O370 Ni4 K2 46.3(2) . . ?
O370 Ni4 O89 87.1(3) . . ?
O370 Ni4 O368 89.6(3) . . ?
O35 K4 Ni18 87.7(5) 2_675 . ?
O35 K4 W59 53.9(4) 2_675 2_675 ?
O35 K4 O145 120.0(6) 2_675 2_675 ?
O35 K4 O172 59.7(6) 2_675 2_675 ?
O35 K4 O199 70.3(5) 2_675 . ?
W59 K4 Ni18 95.90(8) 2_675 . ?
O145 K4 Ni18 131.9(2) 2_675 . ?
O145 K4 W59 132.1(2) 2_675 2_675 ?
O146 K4 Ni18 153.7(2) 2_675 . ?
O146 K4 O35 113.1(5) 2_675 2_675 ?
O146 K4 W59 84.9(2) 2_675 2_675 ?
O146 K4 O145 51.8(3) 2_675 2_675 ?
O146 K4 O163 61.4(3) 2_675 2_675 ?
O146 K4 O172 106.9(3) 2_675 2_675 ?
O146 K4 O199 119.6(3) 2_675 . ?
O146 K4 O212 121.3(3) 2_675 . ?
O146 K4 O306 70.2(4) 2_675 . ?
O163 K4 Ni18 123.0(2) 2_675 . ?
O163 K4 O35 60.6(4) 2_675 2_675 ?
O163 K4 W59 27.09(19) 2_675 2_675 ?
O163 K4 O145 105.1(3) 2_675 2_675 ?
O163 K4 O172 54.3(3) 2_675 2_675 ?
O163 K4 O199 121.9(3) 2_675 . ?
O163 K4 O306 60.1(5) 2_675 . ?
O172 K4 Ni18 69.0(2) 2_675 . ?
O172 K4 W59 27.3(2) 2_675 2_675 ?
O172 K4 O145 158.1(3) 2_675 2_675 ?
O172 K4 O199 121.6(3) 2_675 . ?
O198 K4 Ni18 31.2(2) . . ?
O198 K4 O35 69.4(4) . 2_675 ?
O198 K4 W59 103.0(2) . 2_675 ?
O198 K4 O145 119.2(3) . 2_675 ?
O198 K4 O146 170.9(3) . 2_675 ?
O198 K4 O163 125.0(3) . 2_675 ?
O198 K4 O172 82.0(3) . 2_675 ?
O198 K4 O199 52.3(3) . . ?
O198 K4 O212 62.5(3) . . ?
O198 K4 O306 106.7(4) . . ?
O199 K4 Ni18 81.54(18) . . ?
O199 K4 W59 124.2(2) . 2_675 ?
O199 K4 O145 73.8(3) . 2_675 ?
O212 K4 Ni18 32.45(19) . . ?
O212 K4 O35 115.0(6) . 2_675 ?
O212 K4 W59 97.6(2) . 2_675 ?
O212 K4 O145 120.6(3) . 2_675 ?
O212 K4 O163 120.4(3) . 2_675 ?
O212 K4 O172 72.4(3) . 2_675 ?
O212 K4 O199 106.8(3) . . ?
O212 K4 O306 167.9(4) . . ?
O286 K4 Ni18 67.0(2) . . ?
O286 K4 O35 134.2(4) . 2_675 ?
O286 K4 W59 158.1(3) . 2_675 ?
O286 K4 O145 65.7(3) . 2_675 ?
O286 K4 O146 104.3(3) . 2_675 ?
O286 K4 O163 164.7(3) . 2_675 ?
O286 K4 O172 132.2(3) . 2_675 ?
O286 K4 O198 69.9(3) . . ?
O286 K4 O199 68.7(3) . . ?
O286 K4 O212 60.5(3) . . ?
O286 K4 O306 122.6(5) . . ?
O306 K4 Ni18 135.8(3) . . ?
O306 K4 O35 53.7(7) . 2_675 ?
O306 K4 W59 79.1(5) . 2_675 ?
O306 K4 O145 68.5(5) . 2_675 ?
O306 K4 O172 101.7(5) . 2_675 ?
O306 K4 O199 66.7(4) . . ?
O7BA P4 K15 61.2(4) . . ?
O7BA P4 O89 109.9(5) . . ?
O7BA P4 O125 110.4(5) . . ?
O85 P4 O7BA 110.0(5) . . ?
O85 P4 K15 49.0(3) . . ?
O85 P4 O89 109.3(5) . . ?
O85 P4 O125 108.7(5) . . ?
O89 P4 K15 129.6(3) . . ?
O125 P4 K15 121.3(3) . . ?
O125 P4 O89 108.4(4) . . ?
W38 Na4 K19 158.9(3) 2_775 . ?
O157 Na4 K19 137.9(4) 2_775 . ?
O157 Na4 W38 22.1(2) 2_775 2_775 ?
O157 Na4 O285 101.5(6) 2_775 . ?
O157 Na4 O305 94.3(6) 2_775 . ?
O157 Na4 O334 82.7(6) 2_775 . ?
O284 Na4 K19 57.1(4) . . ?
O284 Na4 W38 101.9(5) . 2_775 ?
O284 Na4 O157 82.7(5) . 2_775 ?
O284 Na4 O285 171.1(7) . . ?
O284 Na4 O305 93.5(6) . . ?
O284 Na4 O334 94.8(7) . . ?
O285 Na4 K19 120.2(5) . . ?
O285 Na4 W38 80.8(4) . 2_775 ?
O304 Na4 K19 31.6(5) . . ?
O304 Na4 W38 168.9(6) . 2_775 ?
O304 Na4 O157 168.9(7) . 2_775 ?
O304 Na4 O284 88.0(7) . . ?
O304 Na4 O285 88.6(7) . . ?
O304 Na4 O305 92.3(8) . . ?
O304 Na4 O334 92.0(8) . . ?
O305 Na4 K19 99.3(5) . . ?
O305 Na4 W38 82.4(5) . 2_775 ?
O305 Na4 O285 78.4(5) . . ?
O305 Na4 O334 170.7(8) . . ?
O334 Na4 K19 88.7(5) . . ?
O334 Na4 W38 91.9(6) . 2_775 ?
O334 Na4 O285 93.5(7) . . ?
P1 O4 W2 126.6(4) . . ?
P1 O4 W4 125.2(5) . . ?
P1 O4 W9 125.7(5) . . ?
W4 O4 W2 89.4(3) . . ?
W9 O4 W2 88.3(3) . . ?
W9 O4 W4 89.8(3) . . ?
O6BA W5 Na9 87.8(2) . . ?
O6BA W5 K15 128.2(2) . . ?
Na9 W5 K15 135.20(12) . . ?
O20 W5 O6BA 168.1(4) . . ?
O20 W5 Na9 91.6(3) . . ?
O20 W5 K15 58.7(3) . . ?
O20 W5 O22 102.8(4) . . ?
O20 W5 O359 99.7(4) . . ?
O20 W5 O364 103.1(4) . . ?
O20 W5 O367 99.3(4) . . ?
O22 W5 O6BA 86.3(3) . . ?
O22 W5 Na9 131.9(3) . . ?
O22 W5 K15 45.3(3) . . ?
O22 W5 O359 157.4(4) . . ?
O22 W5 O364 91.5(4) . . ?
O22 W5 O367 94.5(4) . . ?
O359 W5 O6BA 71.5(3) . . ?
O359 W5 Na9 45.6(3) . . ?
O359 W5 K15 156.7(3) . . ?
O364 W5 O6BA 84.0(3) . . ?
O364 W5 Na9 40.5(3) . . ?
O364 W5 K15 109.7(3) . . ?
O364 W5 O359 82.3(4) . . ?
O367 W5 O6BA 72.0(3) . . ?
O367 W5 Na9 128.4(3) . . ?
O367 W5 K15 91.6(3) . . ?
O367 W5 O359 82.8(4) . . ?
O367 W5 O364 154.8(4) . . ?
O43 Ni5 K11 47.0(3) . 2_766 ?
O43 Ni5 O48 172.4(4) . . ?
O48 Ni5 K11 137.2(3) . 2_766 ?
O71 Ni5 K11 96.3(3) . 2_766 ?
O71 Ni5 O43 92.5(4) . . ?
O71 Ni5 O48 93.1(4) . . ?
O71 Ni5 O81 86.8(4) . . ?
O71 Ni5 O82 173.8(4) . . ?
O71 Ni5 O84 94.2(4) . . ?
O81 Ni5 K11 47.2(3) . 2_766 ?
O81 Ni5 O43 93.4(4) . . ?
O81 Ni5 O48 92.0(4) . . ?
O82 Ni5 K11 89.8(2) . 2_766 ?
O82 Ni5 O43 92.3(4) . . ?
O82 Ni5 O48 81.9(3) . . ?
O82 Ni5 O81 96.9(4) . . ?
O84 Ni5 K11 138.5(3) . 2_766 ?
O84 Ni5 O43 92.6(4) . . ?
O84 Ni5 O48 81.8(4) . . ?
O84 Ni5 O81 173.8(4) . . ?
O84 Ni5 O82 81.6(3) . . ?
Ni13 K5 Ni22 145.22(12) 2_675 . ?
W58 K5 Ni13 97.70(10) . 2_675 ?
W58 K5 Ni22 54.84(6) . . ?
W58 K5 W60 82.82(8) . 2_675 ?
W60 K5 Ni13 54.95(6) 2_675 2_675 ?
W60 K5 Ni22 96.87(10) 2_675 . ?
O143 K5 Ni13 31.91(19) 2_675 2_675 ?
O143 K5 Ni22 157.0(2) 2_675 . ?
O143 K5 W58 103.5(2) 2_675 . ?
O143 K5 W60 86.9(2) 2_675 2_675 ?
O143 K5 O214 80.7(3) 2_675 . ?
O143 K5 O237 166.0(3) 2_675 . ?
O143 K5 O308 121.1(3) 2_675 . ?
O161 K5 Ni13 32.5(2) 2_675 2_675 ?
O161 K5 Ni22 123.1(3) 2_675 . ?
O161 K5 W58 99.8(2) 2_675 . ?
O161 K5 W60 26.3(2) 2_675 2_675 ?
O161 K5 O143 63.4(3) 2_675 2_675 ?
O161 K5 O214 74.9(3) 2_675 . ?
O161 K5 O215 124.2(3) 2_675 . ?
O161 K5 O237 125.4(3) 2_675 . ?
O161 K5 O308 64.7(3) 2_675 . ?
O161 K5 O311 84.9(8) 2_675 . ?
O161 K5 O352 161.9(8) 2_675 . ?
O214 K5 Ni13 69.6(2) . 2_675 ?
O214 K5 Ni22 80.3(2) . . ?
O214 K5 W58 28.18(19) . . ?
O214 K5 W60 65.0(2) . 2_675 ?
O214 K5 O237 111.3(3) . . ?
O215 K5 Ni13 126.0(2) . 2_675 ?
O215 K5 Ni22 31.8(2) . . ?
O215 K5 W58 28.37(19) . . ?
O215 K5 W60 101.7(2) . 2_675 ?
O215 K5 O143 125.2(3) . 2_675 ?
O215 K5 O214 56.5(3) . . ?
O215 K5 O237 61.3(3) . . ?
O215 K5 O308 106.1(4) . . ?
O237 K5 Ni13 157.9(2) . 2_675 ?
O237 K5 Ni22 31.51(17) . . ?
O237 K5 W58 86.32(19) . . ?
O237 K5 W60 104.5(2) . 2_675 ?
O308 K5 Ni13 95.9(3) . 2_675 ?
O308 K5 Ni22 78.0(3) . . ?
O308 K5 W58 110.9(3) . . ?
O308 K5 W60 53.4(3) . 2_675 ?
O308 K5 O214 110.3(4) . . ?
O308 K5 O237 62.6(3) . . ?
O311 K5 Ni13 87.5(6) . 2_675 ?
O311 K5 Ni22 120.6(5) . . ?
O311 K5 W58 174.8(7) . . ?
O311 K5 W60 100.7(9) . 2_675 ?
O311 K5 O143 80.6(5) . 2_675 ?
O311 K5 O214 157.0(7) . . ?
O311 K5 O215 146.4(7) . . ?
O311 K5 O237 89.1(5) . . ?
O311 K5 O308 69.0(8) . . ?
O311 K5 O352 81.5(12) . . ?
O352 K5 Ni13 134.4(5) . 2_675 ?
O352 K5 Ni22 74.4(7) . . ?
O352 K5 W58 94.4(9) . . ?
O352 K5 W60 170.7(5) . 2_675 ?
O352 K5 O143 102.5(5) . 2_675 ?
O352 K5 O214 115.6(9) . . ?
O352 K5 O215 72.6(9) . . ?
O352 K5 O237 66.4(4) . . ?
O352 K5 O308 120.2(6) . . ?
O128 P5 O131 108.1(5) . . ?
O129 P5 O128 108.7(5) . . ?
O129 P5 O131 109.3(5) . . ?
O130 P5 O128 110.2(5) . . ?
O130 P5 O129 109.8(5) . . ?
O130 P5 O131 110.7(5) . . ?
O7 Na5 K21 48.3(5) . . ?
O7 Na5 O155 82.5(5) . . ?
O7 Na5 O188 79.5(6) . 2_775 ?
O7 Na5 O254 81.2(8) . . ?
O7 Na5 O256 147.1(7) . . ?
O155 Na5 K21 45.4(2) . . ?
O155 Na5 O188 133.0(4) . 2_775 ?
O188 Na5 K21 92.2(3) 2_775 . ?
O254 Na5 K21 128.7(6) . . ?
O254 Na5 O155 133.4(7) . . ?
O254 Na5 O188 85.9(7) . 2_775 ?
O256 Na5 K21 135.8(5) . . ?
O256 Na5 O155 124.0(6) . . ?
O256 Na5 O188 68.2(5) . 2_775 ?
O256 Na5 O254 90.5(8) . . ?
O6BA W6 K14 93.4(2) . . ?
O23 W6 O6BA 167.6(4) . . ?
O23 W6 K14 83.6(4) . . ?
O23 W6 O24 102.9(4) . . ?
O23 W6 O25 103.5(4) . . ?
O23 W6 O353 97.2(4) . . ?
O23 W6 O367 100.0(4) . . ?
O24 W6 O6BA 82.9(3) . . ?
O24 W6 K14 44.6(3) . . ?
O24 W6 O353 83.5(4) . . ?
O24 W6 O367 154.4(4) . . ?
O25 W6 O6BA 87.2(3) . . ?
O25 W6 K14 135.2(3) . . ?
O25 W6 O24 91.3(4) . . ?
O25 W6 O353 159.3(4) . . ?
O25 W6 O367 94.3(4) . . ?
O353 W6 O6BA 72.3(3) . . ?
O353 W6 K14 46.5(3) . . ?
O367 W6 O6BA 72.5(3) . . ?
O367 W6 K14 128.5(3) . . ?
O367 W6 O353 82.4(4) . . ?
Na8 Ni6 K10 68.72(15) 2_766 2_766 ?
O48 Ni6 Na8 138.3(3) . 2_766 ?
O48 Ni6 K10 136.8(2) . 2_766 ?
O77 Ni6 Na8 88.3(3) . 2_766 ?
O77 Ni6 K10 47.8(3) . 2_766 ?
O77 Ni6 O48 93.1(4) . . ?
O77 Ni6 O80 94.1(4) . . ?
O79 Ni6 Na8 46.4(3) . 2_766 ?
O79 Ni6 K10 101.8(3) . 2_766 ?
O79 Ni6 O48 92.0(4) . . ?
O79 Ni6 O77 87.0(4) . . ?
O79 Ni6 O80 91.7(4) . . ?
O79 Ni6 O82 172.4(4) . . ?
O79 Ni6 O83 92.6(4) . . ?
O80 Ni6 Na8 45.4(3) . 2_766 ?
O80 Ni6 K10 48.9(3) . 2_766 ?
O80 Ni6 O48 172.1(4) . . ?
O82 Ni6 Na8 139.1(3) . 2_766 ?
O82 Ni6 K10 85.8(3) . 2_766 ?
O82 Ni6 O48 81.9(4) . . ?
O82 Ni6 O77 97.9(4) . . ?
O82 Ni6 O80 93.8(4) . . ?
O82 Ni6 O83 82.0(4) . . ?
O83 Ni6 Na8 95.5(3) . 2_766 ?
O83 Ni6 K10 137.6(3) . 2_766 ?
O83 Ni6 O48 81.3(4) . . ?
O83 Ni6 O77 174.4(4) . . ?
O83 Ni6 O80 91.6(4) . . ?
W14 K6 K8 61.66(18) 2_666 . ?
O56 K6 K8 47.9(3) 2_666 . ?
O56 K6 W14 30.9(2) 2_666 2_666 ?
O56 K6 O67 55.8(3) 2_666 2_666 ?
O56 K6 O234 156.4(6) 2_666 . ?
O56 K6 O266 77.9(4) 2_666 . ?
O56 K6 O267 123.4(6) 2_666 . ?
O56 K6 O323 86.4(5) 2_666 . ?
O67 K6 K8 70.0(3) 2_666 . ?
O67 K6 W14 26.2(2) 2_666 2_666 ?
O234 K6 K8 122.4(5) . . ?
O234 K6 W14 172.7(5) . 2_666 ?
O234 K6 O67 147.0(5) . 2_666 ?
O234 K6 O266 99.2(5) . . ?
O234 K6 O323 71.0(5) . . ?
O266 K6 K8 122.7(4) . . ?
O266 K6 W14 82.1(4) . 2_666 ?
O266 K6 O67 96.8(5) . 2_666 ?
O267 K6 K8 149.5(6) . . ?
O267 K6 W14 97.6(5) . 2_666 ?
O267 K6 O67 82.0(6) . 2_666 ?
O267 K6 O234 76.2(5) . . ?
O267 K6 O266 71.2(6) . . ?
O267 K6 O323 144.2(7) . . ?
O269 K6 K8 69.5(6) . . ?
O269 K6 W14 98.8(5) . 2_666 ?
O269 K6 O56 110.4(6) . 2_666 ?
O269 K6 O67 79.1(6) . 2_666 ?
O269 K6 O234 78.1(6) . . ?
O269 K6 O266 165.2(8) . . ?
O269 K6 O267 94.0(8) . . ?
O269 K6 O323 92.8(8) . . ?
O323 K6 K8 64.7(5) . . ?
O323 K6 W14 116.0(5) . 2_666 ?
O323 K6 O67 133.8(6) . 2_666 ?
O323 K6 O266 100.1(7) . . ?
O174 P6 O175 108.8(5) . . ?
O174 P6 O177 108.1(5) . . ?
O176 P6 O174 110.2(5) . . ?
O176 P6 O175 111.0(5) . . ?
O176 P6 O177 110.6(5) . . ?
O177 P6 O175 108.2(5) . . ?
K41 Na6 W50 68.9(3) . . ?
O221 Na6 K41 57.3(3) . . ?
O221 Na6 W50 32.2(2) . . ?
O221 Na6 O332 154.4(6) . . ?
O229 Na6 K41 84.2(4) . . ?
O229 Na6 W50 27.7(2) . . ?
O229 Na6 O221 59.9(3) . . ?
O229 Na6 O332 102.2(5) . . ?
O332 Na6 K41 144.4(6) . . ?
O332 Na6 W50 128.2(4) . . ?
O355 Na6 K41 95.0(4) . . ?
O355 Na6 W50 153.9(4) . . ?
O355 Na6 O221 121.9(4) . . ?
O355 Na6 O229 177.2(6) . . ?
O355 Na6 O332 76.9(4) . . ?
W1 O6 Na7 102.1(4) . . ?
W2 O6 W1 153.1(6) . . ?
W2 O6 Na7 102.7(4) . . ?
W8 O6AA K10 96.1(5) . . ?
P1 O6BA W3 126.5(5) . . ?
P1 O6BA W5 125.5(4) . . ?
P1 O6BA W6 124.9(4) . . ?
W5 O6BA W3 89.2(2) . . ?
W6 O6BA W3 89.6(3) . . ?
W6 O6BA W5 89.7(3) . . ?
O1 W7 K12 128.0(2) . 2_766 ?
O1 W7 K14 93.1(2) . . ?
O8 W7 O1 72.0(3) . . ?
O8 W7 K12 157.2(3) . 2_766 ?
O8 W7 K14 46.7(3) . . ?
K14 W7 K12 130.61(9) . 2_766 ?
O24 W7 O1 82.9(3) . . ?
O24 W7 O8 83.0(4) . . ?
O24 W7 K12 108.3(3) . 2_766 ?
O24 W7 K14 43.7(3) . . ?
O24 W7 O27 153.6(4) . . ?
O27 W7 O1 71.8(3) . . ?
O27 W7 O8 82.0(4) . . ?
O27 W7 K12 93.6(3) . 2_766 ?
O27 W7 K14 128.5(3) . . ?
O34 W7 O1 87.2(4) . . ?
O34 W7 O8 159.0(4) . . ?
O34 W7 K12 43.1(3) . 2_766 ?
O34 W7 K14 135.3(3) . . ?
O34 W7 O24 92.2(4) . . ?
O34 W7 O27 94.0(4) . . ?
O366 W7 O1 167.2(4) . . ?
O366 W7 O8 97.7(5) . . ?
O366 W7 K12 60.8(4) . 2_766 ?
O366 W7 K14 84.8(4) . . ?
O366 W7 O24 103.8(4) . . ?
O366 W7 O27 99.6(5) . . ?
O366 W7 O34 103.3(5) . . ?
O48 Ni7 Ni8 86.9(2) . . ?
O65 Ni7 Ni8 136.2(3) . . ?
O65 Ni7 O48 92.7(4) . . ?
O65 Ni7 O68 86.3(4) . . ?
O65 Ni7 O83 93.7(4) . . ?
O65 Ni7 O85 97.1(4) . . ?
O68 Ni7 Ni8 137.4(3) . . ?
O68 Ni7 O48 92.6(4) . . ?
O68 Ni7 O85 94.9(4) . . ?
O83 Ni7 Ni8 43.1(3) . . ?
O83 Ni7 O48 79.8(3) . . ?
O83 Ni7 O68 172.4(4) . . ?
O83 Ni7 O85 92.6(3) . . ?
O84 Ni7 Ni8 43.6(2) . . ?
O84 Ni7 O48 80.6(4) . . ?
O84 Ni7 O65 173.3(4) . . ?
O84 Ni7 O68 94.3(4) . . ?
O84 Ni7 O83 84.7(4) . . ?
O84 Ni7 O85 89.6(4) . . ?
O85 Ni7 Ni8 81.3(2) . . ?
O85 Ni7 O48 168.0(3) . . ?
K8 K7 Na7 125.6(3) . . ?
W9 K7 Na7 59.88(19) . . ?
W9 K7 K8 146.8(3) . . ?
O222 K7 Na7 94.1(4) . . ?
O222 K7 K8 115.8(3) . . ?
O222 K7 W9 94.9(3) . . ?
O222 K7 O269 78.3(5) . . ?
O222 K7 O272 71.9(4) . . ?
O222 K7 O275 139.3(6) . . ?
O269 K7 Na7 165.2(5) . . ?
O269 K7 K8 69.1(5) . . ?
O269 K7 W9 107.7(6) . . ?
O269 K7 O275 111.4(7) . . ?
O272 K7 Na7 123.3(5) . . ?
O272 K7 K8 44.8(3) . . ?
O272 K7 W9 166.2(4) . . ?
O272 K7 O269 66.7(6) . . ?
O272 K7 O275 76.2(5) . . ?
O273 K7 Na7 39.4(5) . . ?
O273 K7 K8 124.8(6) . . ?
O273 K7 W9 81.5(5) . . ?
O273 K7 O222 58.0(5) . . ?
O273 K7 O269 136.1(6) . . ?
O273 K7 O272 94.1(6) . . ?
O273 K7 O275 100.7(8) . . ?
O273 K7 O322 153.2(6) . . ?
O273 K7 O354 82.5(6) . . ?
O273 K7 O355 71.3(6) . . ?
O275 K7 Na7 82.7(6) . . ?
O275 K7 K8 44.7(4) . . ?
O275 K7 W9 117.3(4) . . ?
O322 K7 Na7 114.3(4) . . ?
O322 K7 K8 60.0(3) . . ?
O322 K7 W9 87.3(4) . . ?
O322 K7 O222 147.8(6) . . ?
O322 K7 O269 70.6(6) . . ?
O322 K7 O272 101.9(5) . . ?
O322 K7 O275 63.3(6) . . ?
O322 K7 O355 107.4(5) . . ?
O354 K7 Na7 45.8(3) . . ?
O354 K7 K8 122.5(3) . . ?
O354 K7 W9 32.8(2) . . ?
O354 K7 O222 121.2(4) . . ?
O354 K7 O269 128.3(7) . . ?
O354 K7 O272 159.8(5) . . ?
O354 K7 O275 84.8(4) . . ?
O354 K7 O322 75.1(4) . . ?
O354 K7 O355 57.8(3) . . ?
O355 K7 Na7 67.7(3) . . ?
O355 K7 K8 163.7(6) . . ?
O355 K7 W9 26.7(2) . . ?
O355 K7 O222 68.5(3) . . ?
O355 K7 O269 97.6(6) . . ?
O355 K7 O272 139.7(4) . . ?
O355 K7 O275 142.2(5) . . ?
O216 P7 O217 108.8(5) . . ?
O216 P7 O218 109.5(5) . . ?
O218 P7 O217 108.3(5) . . ?
O219 P7 O216 109.5(5) . . ?
O219 P7 O217 110.6(5) . . ?
O219 P7 O218 110.1(5) . . ?
O6 Na7 K7 93.1(3) . . ?
O6 Na7 O354 52.9(3) . . ?
O30 Na7 O6 64.9(3) . . ?
O30 Na7 K7 81.4(3) . . ?
O30 Na7 O354 53.4(3) . . ?
O30 Na7 O365 53.8(3) . . ?
O273 Na7 O6 133.8(6) . . ?
O273 Na7 K7 41.1(5) . . ?
O273 Na7 O30 95.9(6) . . ?
O273 Na7 O276 80.9(6) . . ?
O273 Na7 O354 81.6(6) . . ?
O273 Na7 O365 145.9(6) . . ?
O276 Na7 O6 87.8(4) . . ?
O276 Na7 K7 69.4(4) . . ?
O276 Na7 O30 138.8(5) . . ?
O276 Na7 O354 85.7(4) . . ?
O276 Na7 O365 131.5(5) . . ?
O354 Na7 K7 43.3(3) . . ?
O365 Na7 O6 52.8(3) . . ?
O365 Na7 K7 130.9(4) . . ?
O365 Na7 O354 89.6(4) . . ?
Na5 O7 K21 89.1(8) . . ?
Ni2 O7BA K15 92.0(3) . . ?
P4 O7BA Ni2 132.9(5) . . ?
P4 O7BA K15 94.0(4) . . ?
O1 W8 K10 130.6(2) . . ?
O6AA W8 O1 168.5(4) . . ?
O6AA W8 K10 57.1(4) . . ?
O6AA W8 O27 99.6(5) . . ?
O6AA W8 O28 102.6(5) . . ?
O6AA W8 O30 102.7(5) . . ?
O6AA W8 O365 97.9(5) . . ?
O27 W8 O1 72.6(3) . . ?
O27 W8 K10 94.8(3) . . ?
O27 W8 O365 82.6(4) . . ?
O28 W8 O1 86.5(4) . . ?
O28 W8 K10 45.8(3) . . ?
O28 W8 O27 93.2(4) . . ?
O28 W8 O30 92.7(4) . . ?
O28 W8 O365 159.5(4) . . ?
O30 W8 O1 83.7(3) . . ?
O30 W8 K10 106.5(3) . . ?
O30 W8 O27 155.1(4) . . ?
O30 W8 O365 83.5(4) . . ?
O365 W8 O1 73.1(4) . . ?
O365 W8 K10 154.3(3) . . ?
Ni7 Ni8 K2 173.66(6) . . ?
O82 Ni8 K2 87.4(2) . . ?
O82 Ni8 Ni7 87.8(2) . . ?
O82 Ni8 O83 81.2(3) . . ?
O82 Ni8 O84 80.6(3) . . ?
O82 Ni8 O88 95.2(3) . . ?
O82 Ni8 O89 173.5(3) . . ?
O82 Ni8 O368 97.8(3) . . ?
O83 Ni8 K2 139.9(3) . . ?
O83 Ni8 Ni7 43.0(2) . . ?
O83 Ni8 O84 83.8(4) . . ?
O83 Ni8 O88 95.5(4) . . ?
O83 Ni8 O89 92.4(3) . . ?
O83 Ni8 O368 174.6(3) . . ?
O84 Ni8 K2 132.2(3) . . ?
O84 Ni8 Ni7 42.7(3) . . ?
O84 Ni8 O88 175.8(4) . . ?
O84 Ni8 O89 97.9(3) . . ?
O84 Ni8 O368 90.8(4) . . ?
O88 Ni8 K2 47.2(2) . . ?
O88 Ni8 Ni7 137.5(3) . . ?
O88 Ni8 O89 86.2(3) . . ?
O89 Ni8 K2 98.1(2) . . ?
O89 Ni8 Ni7 86.9(2) . . ?
O368 Ni8 K2 45.1(2) . . ?
O368 Ni8 Ni7 131.7(2) . . ?
O368 Ni8 O88 89.9(3) . . ?
O368 Ni8 O89 88.6(3) . . ?
K9 K8 W11 120.4(2) . 2_666 ?
K9 K8 W13 59.93(18) . 2_666 ?
W10 K8 K9 63.12(18) 2_666 . ?
W10 K8 W11 57.53(8) 2_666 2_666 ?
W10 K8 W13 52.65(7) 2_666 2_666 ?
W11 K8 W13 79.65(10) 2_666 2_666 ?
O51 K8 K9 92.5(3) 2_666 . ?
O51 K8 W10 29.4(2) 2_666 2_666 ?
O51 K8 W11 28.2(2) 2_666 2_666 ?
O51 K8 W13 65.3(2) 2_666 2_666 ?
O51 K8 O56 51.4(3) 2_666 2_666 ?
O51 K8 O66 63.0(3) 2_666 2_666 ?
O55 K8 K9 46.1(3) 2_666 . ?
O55 K8 W10 29.0(2) 2_666 2_666 ?
O55 K8 W11 77.3(2) 2_666 2_666 ?
O55 K8 W13 28.3(2) 2_666 2_666 ?
O55 K8 O51 52.9(3) 2_666 2_666 ?
O55 K8 O56 86.7(3) 2_666 2_666 ?
O55 K8 O66 51.6(3) 2_666 2_666 ?
O56 K8 K9 132.4(3) 2_666 . ?
O56 K8 W10 77.4(2) 2_666 2_666 ?
O56 K8 W11 27.8(2) 2_666 2_666 ?
O56 K8 W13 75.5(2) 2_666 2_666 ?
O66 K8 K9 87.5(3) 2_666 . ?
O66 K8 W10 65.7(2) 2_666 2_666 ?
O66 K8 W11 64.1(2) 2_666 2_666 ?
O66 K8 W13 27.8(2) 2_666 2_666 ?
O66 K8 O56 50.8(3) 2_666 2_666 ?
O271 K8 K9 106.4(6) . . ?
O271 K8 W10 84.3(6) . 2_666 ?
O271 K8 W11 73.8(7) . 2_666 ?
O271 K8 W13 136.9(7) . 2_666 ?
O271 K8 O51 75.5(7) . 2_666 ?
O271 K8 O55 111.2(7) . 2_666 ?
O271 K8 O56 94.3(7) . 2_666 ?
O271 K8 O66 136.9(8) . 2_666 ?
O271 K8 O272 69.7(8) . . ?
O271 K8 O274 68.1(7) . . ?
O271 K8 O275 128.9(8) . . ?
O272 K8 K9 108.4(3) . . ?
O272 K8 W10 149.5(4) . 2_666 ?
O272 K8 W11 125.3(4) . 2_666 ?
O272 K8 W13 151.5(4) . 2_666 ?
O272 K8 O51 143.2(5) . 2_666 ?
O272 K8 O55 154.3(4) . 2_666 ?
O272 K8 O56 119.0(4) . 2_666 ?
O272 K8 O66 144.8(4) . 2_666 ?
O272 K8 O274 79.0(5) . . ?
O274 K8 K9 42.2(5) . . ?
O274 K8 W10 76.6(4) . 2_666 ?
O274 K8 W11 122.2(5) . 2_666 ?
O274 K8 W13 100.1(5) . 2_666 ?
O274 K8 O51 99.2(5) . 2_666 ?
O274 K8 O55 77.9(5) . 2_666 ?
O274 K8 O56 149.8(5) . 2_666 ?
O274 K8 O66 127.8(5) . 2_666 ?
O275 K8 K9 46.5(5) . . ?
O275 K8 W10 106.5(5) . 2_666 ?
O275 K8 W11 153.5(5) . 2_666 ?
O275 K8 W13 74.0(4) . 2_666 ?
O275 K8 O51 133.7(5) . 2_666 ?
O275 K8 O55 80.9(5) . 2_666 ?
O275 K8 O56 136.7(6) . 2_666 ?
O275 K8 O66 90.5(5) . 2_666 ?
O275 K8 O272 79.7(5) . . ?
O275 K8 O274 66.5(7) . . ?
O165 P8 K19 60.6(4) . . ?
O165 P8 O169 109.4(5) . . ?
O169 P8 K19 119.3(4) . . ?
O210 P8 K19 130.6(4) . . ?
O210 P8 O165 109.9(6) . . ?
O210 P8 O169 109.7(5) . . ?
O253 P8 K19 48.1(4) . . ?
O253 P8 O165 108.4(6) . . ?
O253 P8 O169 109.1(5) . . ?
O253 P8 O210 110.3(6) . . ?
Ni6 Na8 K10 57.91(11) 2_766 . ?
Ni6 Na8 K18 123.4(2) 2_766 2_766 ?
W18 Na8 Ni6 60.21(14) 2_766 2_766 ?
W18 Na8 K10 95.52(16) 2_766 . ?
W18 Na8 K18 65.36(15) 2_766 2_766 ?
K18 Na8 K10 144.1(3) 2_766 . ?
O78 Na8 Ni6 88.9(3) 2_766 2_766 ?
O78 Na8 K10 111.2(3) 2_766 . ?
O78 Na8 W18 28.8(2) 2_766 2_766 ?
O78 Na8 K18 39.8(2) 2_766 2_766 ?
O79 Na8 Ni6 33.1(2) 2_766 2_766 ?
O79 Na8 K10 82.3(3) 2_766 . ?
O79 Na8 W18 28.6(2) 2_766 2_766 ?
O79 Na8 K18 90.3(3) 2_766 2_766 ?
O79 Na8 O78 57.2(3) 2_766 2_766 ?
O80 Na8 Ni6 35.2(2) 2_766 2_766 ?
O80 Na8 K10 43.0(2) 2_766 . ?
O80 Na8 W18 95.2(3) 2_766 2_766 ?
O80 Na8 K18 157.6(4) 2_766 2_766 ?
O80 Na8 O78 123.3(4) 2_766 2_766 ?
O80 Na8 O79 68.3(4) 2_766 2_766 ?
O80 Na8 O289 88.0(7) 2_766 . ?
O287 Na8 Ni6 90.1(5) . 2_766 ?
O287 Na8 K10 44.1(5) . . ?
O287 Na8 W18 87.9(6) . 2_766 ?
O287 Na8 K18 102.6(6) . 2_766 ?
O287 Na8 O78 84.2(6) . 2_766 ?
O287 Na8 O79 95.8(6) . 2_766 ?
O287 Na8 O80 86.9(6) . 2_766 ?
O287 Na8 O289 174.1(8) . . ?
O287 Na8 O290 106.1(11) . . ?
O287 Na8 O291 102.4(8) . . ?
O289 Na8 Ni6 84.0(6) . 2_766 ?
O289 Na8 K10 131.0(7) . . ?
O289 Na8 W18 89.6(5) . 2_766 ?
O289 Na8 K18 81.2(6) . 2_766 ?
O289 Na8 O78 96.1(6) . 2_766 ?
O289 Na8 O79 79.5(6) . 2_766 ?
O290 Na8 Ni6 128.0(9) . 2_766 ?
O290 Na8 K10 101.4(9) . . ?
O290 Na8 W18 162.9(10) . 2_766 ?
O290 Na8 K18 101.2(9) . 2_766 ?
O290 Na8 O78 140.7(10) . 2_766 ?
O290 Na8 O79 152.1(10) . 2_766 ?
O290 Na8 O80 95.4(9) . 2_766 ?
O290 Na8 O289 77.4(10) . . ?
O291 Na8 Ni6 165.0(7) . 2_766 ?
O291 Na8 K10 137.1(7) . . ?
O291 Na8 W18 111.4(6) . 2_766 ?
O291 Na8 K18 46.1(6) . 2_766 ?
O291 Na8 O78 84.3(6) . 2_766 ?
O291 Na8 O79 135.3(7) . 2_766 ?
O291 Na8 O80 151.9(7) . 2_766 ?
O291 Na8 O289 83.5(8) . . ?
O291 Na8 O290 56.6(10) . . ?
W1 O8 W7 125.3(5) . . ?
W1 O8 K14 104.0(4) . . ?
W7 O8 K14 101.8(4) . . ?
O4 W9 K7 118.2(2) . . ?
O30 W9 O4 82.9(3) . . ?
O30 W9 K7 108.8(4) . . ?
O30 W9 O354 83.6(4) . . ?
O351 W9 O4 87.4(4) . . ?
O351 W9 K7 148.8(3) . . ?
O351 W9 O30 90.6(4) . . ?
O351 W9 O354 160.3(4) . . ?
O351 W9 O369 94.4(4) . . ?
O354 W9 O4 73.2(3) . . ?
O354 W9 K7 49.8(3) . . ?
O355 W9 O4 167.3(4) . . ?
O355 W9 K7 49.2(4) . . ?
O355 W9 O30 102.4(5) . . ?
O355 W9 O351 103.9(5) . . ?
O355 W9 O354 95.7(4) . . ?
O355 W9 O369 100.4(4) . . ?
O369 W9 O4 72.7(3) . . ?
O369 W9 K7 78.5(3) . . ?
O369 W9 O30 154.8(4) . . ?
O369 W9 O354 83.4(4) . . ?
O46 Ni9 K11 48.3(3) . . ?
O46 Ni9 O93 172.9(3) . . ?
O93 Ni9 K11 136.4(2) . . ?
O118 Ni9 K11 47.6(3) . . ?
O118 Ni9 O46 93.6(4) . . ?
O118 Ni9 O93 92.6(3) . . ?
O118 Ni9 O120 87.3(4) . . ?
O120 Ni9 K11 101.3(3) . . ?
O120 Ni9 O46 91.9(4) . . ?
O120 Ni9 O93 92.0(3) . . ?
O126 Ni9 K11 137.9(3) . . ?
O126 Ni9 O46 92.5(4) . . ?
O126 Ni9 O93 81.3(3) . . ?
O126 Ni9 O118 173.9(4) . . ?
O126 Ni9 O120 93.4(3) . . ?
O126 Ni9 O127 81.4(3) . . ?
O127 Ni9 K11 86.2(3) . . ?
O127 Ni9 O46 93.8(4) . . ?
O127 Ni9 O93 81.8(3) . . ?
O127 Ni9 O118 97.4(4) . . ?
O127 Ni9 O120 172.4(4) . . ?
K8 K9 W10 58.30(18) . 2_666 ?
K8 K9 W13 62.02(15) . 2_666 ?
K8 K9 W35 113.6(3) . 1_545 ?
O9 K9 K8 125.4(5) . . ?
O9 K9 W10 67.1(4) . 2_666 ?
O9 K9 W13 84.2(4) . 2_666 ?
O9 K9 W35 104.5(4) . 1_545 ?
O9 K9 O55 80.2(4) . 2_666 ?
O9 K9 O64 98.3(5) . 2_666 ?
O9 K9 O275 159.6(7) . . ?
W10 K9 W35 134.0(4) 2_666 1_545 ?
W13 K9 W10 51.94(10) 2_666 2_666 ?
W13 K9 W35 170.8(3) 2_666 1_545 ?
O55 K9 K8 49.3(3) 2_666 . ?
O55 K9 W10 25.1(3) 2_666 2_666 ?
O55 K9 W13 28.6(2) 2_666 2_666 ?
O55 K9 W35 154.6(6) 2_666 1_545 ?
O55 K9 O64 53.2(3) 2_666 2_666 ?
O55 K9 O275 84.4(6) 2_666 . ?
O64 K9 K8 69.9(3) 2_666 . ?
O64 K9 W10 77.5(2) 2_666 2_666 ?
O64 K9 W13 25.74(18) 2_666 2_666 ?
O64 K9 W35 146.6(4) 2_666 1_545 ?
O145 K9 K8 132.0(5) 1_545 . ?
O145 K9 O9 87.9(5) 1_545 . ?
O145 K9 W10 134.7(5) 1_545 2_666 ?
O145 K9 W13 165.5(6) 1_545 2_666 ?
O145 K9 W35 18.9(2) 1_545 1_545 ?
O145 K9 O55 159.8(6) 1_545 2_666 ?
O145 K9 O64 145.7(6) 1_545 2_666 ?
O145 K9 O275 110.5(7) 1_545 . ?
O274 K9 K8 49.5(5) . . ?
O274 K9 O9 120.0(9) . . ?
O274 K9 W10 76.7(5) . 2_666 ?
O274 K9 W13 109.1(5) . 2_666 ?
O274 K9 W35 69.4(5) . 1_545 ?
O274 K9 O55 86.6(6) . 2_666 ?
O274 K9 O64 119.0(6) . 2_666 ?
O274 K9 O145 85.4(6) . 1_545 ?
O274 K9 O275 71.9(7) . . ?
O275 K9 K8 47.6(5) . . ?
O275 K9 W10 102.9(6) . 2_666 ?
O275 K9 W13 75.9(6) . 2_666 ?
O275 K9 W35 95.2(6) . 1_545 ?
O275 K9 O64 61.6(5) . 2_666 ?
W2 Na9 W3 65.50(10) . . ?
W2 Na9 W4 60.39(9) . . ?
W2 Na9 W5 93.40(12) . . ?
W3 Na9 W4 92.88(12) . . ?
W3 Na9 W5 58.94(9) . . ?
W4 Na9 W5 62.32(9) . . ?
O13 Na9 W2 32.7(2) . . ?
O13 Na9 W3 91.2(2) . . ?
O13 Na9 W4 34.6(2) . . ?
O13 Na9 W5 90.3(2) . . ?
O13 Na9 O359 106.0(3) . . ?
O313 Na9 W2 164.9(3) . . ?
O313 Na9 W3 100.4(3) . . ?
O313 Na9 W4 117.5(3) . . ?
O313 Na9 W5 73.7(3) . . ?
O313 Na9 O13 151.0(4) . . ?
O313 Na9 O318 98.2(5) . . ?
O313 Na9 O319 90.7(4) . . ?
O313 Na9 O356 132.9(4) . . ?
O313 Na9 O359 73.8(4) . . ?
O313 Na9 O364 92.7(4) . . ?
O318 Na9 W2 86.9(4) . . ?
O318 Na9 W3 86.7(3) . . ?
O318 Na9 W4 143.7(5) . . ?
O318 Na9 W5 141.4(4) . . ?
O318 Na9 O13 109.1(5) . . ?
O318 Na9 O356 82.4(4) . . ?
O318 Na9 O359 107.9(5) . . ?
O318 Na9 O364 162.4(4) . . ?
O319 Na9 W2 103.5(3) . . ?
O319 Na9 W3 168.9(4) . . ?
O319 Na9 W4 81.9(3) . . ?
O319 Na9 W5 125.5(3) . . ?
O319 Na9 O13 79.0(4) . . ?
O319 Na9 O318 91.6(5) . . ?
O319 Na9 O356 136.5(4) . . ?
O319 Na9 O359 156.4(4) . . ?
O319 Na9 O364 102.0(4) . . ?
O356 Na9 W2 33.5(2) . . ?
O356 Na9 W3 32.4(2) . . ?
O356 Na9 W4 78.2(2) . . ?
O356 Na9 W5 77.1(2) . . ?
O356 Na9 O13 62.8(3) . . ?
O356 Na9 O359 61.6(3) . . ?
O359 Na9 W2 91.1(2) . . ?
O359 Na9 W3 32.1(2) . . ?
O359 Na9 W4 89.5(2) . . ?
O359 Na9 W5 33.5(2) . . ?
O364 Na9 W2 79.2(3) . . ?
O364 Na9 W3 77.7(2) . . ?
O364 Na9 W4 31.8(2) . . ?
O364 Na9 W5 31.1(2) . . ?
O364 Na9 O13 63.6(3) . . ?
O364 Na9 O356 80.0(3) . . ?
O364 Na9 O359 62.1(3) . . ?
K8 W10 K9 58.58(18) 2_666 2_666 ?
K8 W10 K17 167.69(16) 2_666 . ?
K17 W10 K9 114.58(17) . 2_666 ?
O47 W10 K8 97.6(2) . 2_666 ?
O47 W10 K9 106.1(3) . 2_666 ?
O47 W10 K17 94.2(3) . . ?
O51 W10 K8 48.9(4) . 2_666 ?
O51 W10 K9 107.4(4) . 2_666 ?
O51 W10 K17 136.9(4) . . ?
O51 W10 O47 82.9(4) . . ?
O52 W10 K8 134.2(4) . 2_666 ?
O52 W10 K9 163.9(4) . 2_666 ?
O52 W10 K17 50.8(4) . . ?
O52 W10 O47 83.5(4) . . ?
O52 W10 O51 86.3(5) . . ?
O52 W10 O55 155.3(5) . . ?
O53 W10 K8 82.8(4) . 2_666 ?
O53 W10 K9 67.2(4) . 2_666 ?
O53 W10 K17 85.1(4) . . ?
O53 W10 O47 172.0(5) . . ?
O53 W10 O51 103.1(5) . . ?
O53 W10 O52 102.1(5) . . ?
O53 W10 O54 101.4(5) . . ?
O53 W10 O55 102.6(5) . . ?
O54 W10 K8 137.0(3) . 2_666 ?
O54 W10 K9 83.3(4) . 2_666 ?
O54 W10 K17 44.5(3) . . ?
O54 W10 O47 72.9(4) . . ?
O54 W10 O51 155.5(4) . . ?
O54 W10 O52 87.4(5) . . ?
O54 W10 O55 89.8(4) . . ?
O55 W10 K8 48.2(3) . 2_666 ?
O55 W10 K9 38.2(4) . 2_666 ?
O55 W10 K17 133.9(3) . . ?
O55 W10 O47 72.2(4) . . ?
O55 W10 O51 86.2(5) . . ?
O86 Ni10 K12 46.9(3) . . ?
O86 Ni10 O93 170.7(4) . . ?
O93 Ni10 K12 137.8(2) . . ?
O110 Ni10 K12 99.2(3) . . ?
O110 Ni10 O86 94.0(4) . . ?
O110 Ni10 O93 92.8(4) . . ?
O113 Ni10 K12 49.1(3) . . ?
O113 Ni10 O86 94.7(4) . . ?
O113 Ni10 O93 92.1(4) . . ?
O113 Ni10 O110 85.9(4) . . ?
O113 Ni10 O124 174.5(4) . . ?
O113 Ni10 O127 97.5(4) . . ?
O124 Ni10 K12 135.9(3) . . ?
O124 Ni10 O86 90.8(4) . . ?
O124 Ni10 O93 82.3(3) . . ?
O124 Ni10 O110 94.7(4) . . ?
O124 Ni10 O127 81.3(4) . . ?
O127 Ni10 K12 87.1(2) . . ?
O127 Ni10 O86 91.0(4) . . ?
O127 Ni10 O93 81.8(3) . . ?
O127 Ni10 O110 173.7(4) . . ?
Ni6 K10 W8 157.77(12) 2_766 . ?
O6AA K10 Ni6 139.7(2) . 2_766 ?
O6AA K10 W8 26.78(18) . . ?
O6AA K10 W28 125.5(2) . 2_766 ?
W28 K10 Ni6 55.72(6) 2_766 2_766 ?
W28 K10 W8 113.29(9) 2_766 . ?
O28 K10 Ni6 156.1(2) . 2_766 ?
O28 K10 O6AA 52.9(3) . . ?
O28 K10 W8 26.23(19) . . ?
O28 K10 W28 100.4(2) . 2_766 ?
O28 K10 O40 61.0(3) . . ?
O28 K10 O80 124.7(3) . 2_766 ?
O28 K10 O87 78.2(3) . 2_766 ?
O28 K10 O287 106.7(4) . . ?
O28 K10 O288 67.2(5) . . ?
O40 K10 Ni6 112.9(2) . 2_766 ?
O40 K10 O6AA 107.4(3) . . ?
O40 K10 W8 84.74(19) . . ?
O40 K10 W28 90.5(2) . 2_766 ?
O40 K10 O87 65.0(3) . 2_766 ?
O40 K10 O287 167.4(4) . . ?
O77 K10 Ni6 31.57(19) 2_766 2_766 ?
O77 K10 O6AA 124.2(3) 2_766 . ?
O77 K10 W8 150.8(2) 2_766 . ?
O77 K10 W28 87.3(2) 2_766 2_766 ?
O77 K10 O28 171.9(3) 2_766 . ?
O77 K10 O40 116.9(3) 2_766 . ?
O77 K10 O80 63.4(3) 2_766 2_766 ?
O77 K10 O87 108.4(3) 2_766 2_766 ?
O77 K10 O287 75.7(4) 2_766 . ?
O77 K10 O288 120.2(5) 2_766 . ?
O80 K10 Ni6 33.28(19) 2_766 2_766 ?
O80 K10 O6AA 125.9(3) 2_766 . ?
O80 K10 W8 128.2(2) 2_766 . ?
O80 K10 W28 28.0(2) 2_766 2_766 ?
O80 K10 O40 113.6(3) 2_766 . ?
O80 K10 O87 55.7(3) 2_766 2_766 ?
O80 K10 O287 70.3(6) 2_766 . ?
O80 K10 O288 62.4(5) 2_766 . ?
O87 K10 Ni6 78.5(2) 2_766 2_766 ?
O87 K10 O6AA 120.5(3) 2_766 . ?
O87 K10 W8 98.3(2) 2_766 . ?
O87 K10 W28 27.9(2) 2_766 2_766 ?
O287 K10 Ni6 77.3(4) . 2_766 ?
O287 K10 O6AA 62.8(5) . . ?
O287 K10 W8 83.7(4) . . ?
O287 K10 W28 89.5(5) . 2_766 ?
O287 K10 O87 111.8(6) . 2_766 ?
O288 K10 Ni6 95.0(5) . 2_766 ?
O288 K10 O6AA 73.6(5) . . ?
O288 K10 W8 66.0(4) . . ?
O288 K10 W28 52.0(4) . 2_766 ?
O288 K10 O40 106.3(6) . . ?
O288 K10 O87 55.9(5) . 2_766 ?
O288 K10 O287 64.2(7) . . ?
O332 K10 Ni6 128.2(3) . 2_766 ?
O332 K10 O6AA 71.6(4) . . ?
O332 K10 W8 71.3(3) . . ?
O332 K10 W28 152.2(4) . 2_766 ?
O332 K10 O28 71.5(4) . . ?
O332 K10 O40 62.2(4) . . ?
O332 K10 O77 100.4(4) . 2_766 ?
O332 K10 O80 160.4(4) . 2_766 ?
O332 K10 O87 126.7(4) . 2_766 ?
O332 K10 O287 118.3(7) . . ?
O332 K10 O288 136.7(6) . . ?
O50 W11 K8 96.2(2) . 2_666 ?
O51 W11 K8 46.0(3) . 2_666 ?
O51 W11 O50 82.9(4) . . ?
O56 W11 K8 49.5(4) . 2_666 ?
O56 W11 O50 72.6(4) . . ?
O56 W11 O51 86.3(5) . . ?
O56 W11 O59 156.1(4) . . ?
O57 W11 K8 84.4(4) . 2_666 ?
O57 W11 O50 171.9(5) . . ?
O57 W11 O51 103.0(5) . . ?
O57 W11 O56 102.1(5) . . ?
O57 W11 O58 101.9(5) . . ?
O57 W11 O59 101.6(5) . . ?
O58 W11 K8 139.0(3) . 2_666 ?
O58 W11 O50 72.4(4) . . ?
O58 W11 O51 155.0(4) . . ?
O58 W11 O56 89.9(5) . . ?
O58 W11 O59 88.3(5) . . ?
O59 W11 K8 130.5(4) . 2_666 ?
O59 W11 O50 84.2(4) . . ?
O59 W11 O51 85.4(5) . . ?
O93 Ni11 Ni12 87.4(2) . . ?
O107 Ni11 Ni12 137.5(3) . . ?
O107 Ni11 O93 91.6(3) . . ?
O107 Ni11 O124 94.3(4) . . ?
O107 Ni11 O125 94.4(4) . . ?
O123 Ni11 Ni12 135.8(3) . . ?
O123 Ni11 O93 91.8(3) . . ?
O123 Ni11 O107 86.6(4) . . ?
O123 Ni11 O124 172.7(4) . . ?
O123 Ni11 O125 98.8(3) . . ?
O123 Ni11 O126 93.7(4) . . ?
O124 Ni11 Ni12 43.7(3) . . ?
O124 Ni11 O93 80.9(3) . . ?
O124 Ni11 O125 88.4(3) . . ?
O125 Ni11 Ni12 81.2(2) . . ?
O125 Ni11 O93 168.1(3) . . ?
O126 Ni11 Ni12 42.7(2) . . ?
O126 Ni11 O93 80.2(3) . . ?
O126 Ni11 O107 171.8(4) . . ?
O126 Ni11 O124 84.4(4) . . ?
O126 Ni11 O125 93.6(3) . . ?
Ni5 K11 W16 55.79(6) 2_766 2_766 ?
W29 K11 Ni5 91.61(9) . 2_766 ?
W29 K11 W16 113.05(10) . 2_766 ?
O43 K11 Ni5 32.1(2) 2_766 2_766 ?
O43 K11 W16 85.8(2) 2_766 2_766 ?
O43 K11 W29 89.5(2) 2_766 . ?
O43 K11 O45 63.6(3) 2_766 . ?
O43 K11 O46 112.7(3) 2_766 . ?
O43 K11 O73 108.9(3) 2_766 2_766 ?
O43 K11 O81 62.6(3) 2_766 2_766 ?
O43 K11 O118 117.6(3) 2_766 . ?
O43 K11 O265 169.6(4) 2_766 . ?
O43 K11 O268 108.6(6) 2_766 . ?
O43 K11 O338 81.1(7) 2_766 . ?
O45 K11 Ni5 64.7(2) . 2_766 ?
O45 K11 W16 99.8(2) . 2_766 ?
O45 K11 W29 27.58(19) . . ?
O45 K11 O73 121.4(3) . 2_766 ?
O46 K11 Ni5 119.3(2) . 2_766 ?
O46 K11 W16 127.2(2) . 2_766 ?
O46 K11 W29 27.73(18) . . ?
O46 K11 O45 55.0(3) . . ?
O46 K11 O73 124.3(3) . 2_766 ?
O46 K11 O268 63.9(4) . . ?
O73 K11 Ni5 81.39(19) 2_766 2_766 ?
O73 K11 W16 26.53(18) 2_766 2_766 ?
O73 K11 W29 124.4(2) 2_766 . ?
O81 K11 Ni5 30.9(2) 2_766 2_766 ?
O81 K11 W16 25.85(19) 2_766 2_766 ?
O81 K11 W29 99.7(2) 2_766 . ?
O81 K11 O45 79.2(3) 2_766 . ?
O81 K11 O46 123.2(3) 2_766 . ?
O81 K11 O73 52.3(3) 2_766 2_766 ?
O81 K11 O118 176.1(3) 2_766 . ?
O81 K11 O268 65.6(4) 2_766 . ?
O81 K11 O338 80.7(6) 2_766 . ?
O118 K11 Ni5 149.6(2) . 2_766 ?
O118 K11 W16 151.9(2) . 2_766 ?
O118 K11 W29 84.19(19) . . ?
O118 K11 O45 104.5(3) . . ?
O118 K11 O46 60.6(3) . . ?
O118 K11 O73 125.4(3) . 2_766 ?
O118 K11 O268 117.3(5) . . ?
O265 K11 Ni5 139.0(3) . 2_766 ?
O265 K11 W16 88.1(3) . 2_766 ?
O265 K11 W29 85.2(4) . . ?
O265 K11 O45 109.3(4) . . ?
O265 K11 O46 65.0(4) . . ?
O265 K11 O73 67.4(4) . 2_766 ?
O265 K11 O81 109.5(4) . 2_766 ?
O265 K11 O118 70.8(4) . . ?
O265 K11 O268 61.0(7) . . ?
O265 K11 O338 105.0(7) . . ?
O268 K11 Ni5 83.7(5) . 2_766 ?
O268 K11 W16 63.3(4) . 2_766 ?
O268 K11 W29 55.6(5) . . ?
O268 K11 O45 61.4(6) . . ?
O268 K11 O73 68.9(5) . 2_766 ?
O338 K11 Ni5 83.2(6) . 2_766 ?
O338 K11 W16 71.8(5) . 2_766 ?
O338 K11 W29 169.1(6) . . ?
O338 K11 O45 144.4(7) . . ?
O338 K11 O46 155.6(6) . . ?
O338 K11 O73 64.4(6) . 2_766 ?
O338 K11 O118 95.4(6) . . ?
O338 K11 O268 132.8(7) . . ?
O49 W12 K17 93.5(2) . . ?
O52 W12 K17 47.8(4) . . ?
O52 W12 O49 83.3(4) . . ?
O59 W12 K17 132.9(4) . . ?
O59 W12 O49 82.9(4) . . ?
O59 W12 O52 85.3(5) . . ?
O60 W12 K17 86.9(4) . . ?
O60 W12 O49 173.4(5) . . ?
O60 W12 O52 101.7(5) . . ?
O60 W12 O59 101.7(5) . . ?
O60 W12 O61 102.4(6) . . ?
O60 W12 O62 102.3(5) . . ?
O61 W12 K17 137.3(3) . . ?
O61 W12 O49 72.9(4) . . ?
O61 W12 O52 155.6(4) . . ?
O61 W12 O59 86.5(5) . . ?
O62 W12 K17 46.7(4) . . ?
O62 W12 O49 73.4(4) . . ?
O62 W12 O52 87.5(5) . . ?
O62 W12 O59 155.9(4) . . ?
O62 W12 O61 90.7(5) . . ?
Ni11 Ni12 K2 175.22(6) . . ?
O88 Ni12 K2 46.5(3) . . ?
O88 Ni12 Ni11 132.5(3) . . ?
O88 Ni12 O89 86.9(3) . . ?
O88 Ni12 O370 89.4(3) . . ?
O89 Ni12 K2 97.4(2) . . ?
O89 Ni12 Ni11 87.1(2) . . ?
O124 Ni12 K2 133.8(2) . . ?
O124 Ni12 Ni11 43.2(2) . . ?
O124 Ni12 O88 91.2(4) . . ?
O124 Ni12 O89 97.9(3) . . ?
O124 Ni12 O370 175.5(3) . . ?
O126 Ni12 K2 137.9(3) . . ?
O126 Ni12 Ni11 43.0(3) . . ?
O126 Ni12 O88 175.4(4) . . ?
O126 Ni12 O89 93.0(3) . . ?
O126 Ni12 O124 84.2(3) . . ?
O126 Ni12 O127 80.8(3) . . ?
O126 Ni12 O370 95.2(3) . . ?
O127 Ni12 K2 88.0(2) . . ?
O127 Ni12 Ni11 87.6(2) . . ?
O127 Ni12 O88 99.1(3) . . ?
O127 Ni12 O89 173.7(3) . . ?
O127 Ni12 O124 80.5(3) . . ?
O127 Ni12 O370 95.0(3) . . ?
O370 Ni12 K2 45.3(2) . . ?
O370 Ni12 Ni11 137.2(2) . . ?
O370 Ni12 O89 86.6(3) . . ?
Ni10 K12 Ni3 139.36(13) . 2_766 ?
O10 K12 Ni3 69.2(4) . 2_766 ?
O10 K12 Ni10 139.9(4) . . ?
O10 K12 W30 84.6(5) . 2_766 ?
O10 K12 O44 108.6(6) . 2_766 ?
O10 K12 O288 132.5(6) . 2_766 ?
O10 K12 O339 61.8(6) . . ?
O10 K12 O361 63.1(5) . 2_766 ?
W30 K12 Ni3 54.21(6) 2_766 2_766 ?
W30 K12 Ni10 94.41(10) 2_766 . ?
O34 K12 Ni3 30.8(2) 2_766 2_766 ?
O34 K12 Ni10 150.4(2) 2_766 . ?
O34 K12 O10 69.5(4) 2_766 . ?
O34 K12 W30 85.0(2) 2_766 2_766 ?
O34 K12 O44 105.5(3) 2_766 2_766 ?
O34 K12 O113 172.3(3) 2_766 . ?
O34 K12 O288 66.6(5) 2_766 2_766 ?
O34 K12 O339 118.6(5) 2_766 . ?
O34 K12 O361 61.4(3) 2_766 2_766 ?
O44 K12 Ni3 76.6(2) 2_766 2_766 ?
O44 K12 Ni10 67.57(19) 2_766 . ?
O44 K12 W30 27.44(18) 2_766 2_766 ?
O44 K12 O288 99.9(5) 2_766 2_766 ?
O86 K12 Ni3 115.8(2) . 2_766 ?
O86 K12 Ni10 32.3(2) . . ?
O86 K12 O10 171.9(4) . . ?
O86 K12 W30 93.4(2) . 2_766 ?
O86 K12 O34 118.2(3) . 2_766 ?
O86 K12 O44 67.8(3) . 2_766 ?
O86 K12 O113 62.8(3) . . ?
O86 K12 O288 55.5(4) . 2_766 ?
O86 K12 O339 110.6(5) . . ?
O86 K12 O361 117.3(3) . 2_766 ?
O113 K12 Ni3 156.8(3) . 2_766 ?
O113 K12 Ni10 31.30(18) . . ?
O113 K12 O10 109.9(4) . . ?
O113 K12 W30 102.7(2) . 2_766 ?
O113 K12 O44 82.1(3) . 2_766 ?
O113 K12 O288 111.0(5) . 2_766 ?
O113 K12 O339 66.1(4) . . ?
O113 K12 O361 125.6(3) . 2_766 ?
O288 K12 Ni3 81.9(5) 2_766 2_766 ?
O288 K12 Ni10 85.8(4) 2_766 . ?
O288 K12 W30 108.5(5) 2_766 2_766 ?
O339 K12 Ni3 95.3(3) . 2_766 ?
O339 K12 Ni10 84.3(5) . . ?
O339 K12 W30 56.5(4) . 2_766 ?
O339 K12 O44 61.5(5) . 2_766 ?
O339 K12 O288 161.2(6) . 2_766 ?
O339 K12 O361 64.4(4) . 2_766 ?
O344 K12 Ni3 131.6(5) . 2_766 ?
O344 K12 Ni10 69.0(4) . . ?
O344 K12 O10 116.8(8) . . ?
O344 K12 W30 158.6(6) . 2_766 ?
O344 K12 O34 102.6(5) . 2_766 ?
O344 K12 O44 132.5(6) . 2_766 ?
O344 K12 O86 65.3(6) . . ?
O344 K12 O113 70.5(5) . . ?
O344 K12 O288 58.4(7) . 2_766 ?
O344 K12 O339 131.2(6) . . ?
O344 K12 O361 163.7(5) . 2_766 ?
O361 K12 Ni3 32.09(19) 2_766 2_766 ?
O361 K12 Ni10 122.6(2) 2_766 . ?
O361 K12 W30 28.17(19) 2_766 2_766 ?
O361 K12 O44 55.4(3) 2_766 2_766 ?
O361 K12 O288 108.6(5) 2_766 2_766 ?
K9 W13 K8 58.1(2) 2_666 2_666 ?
O47 W13 K8 94.4(2) . 2_666 ?
O47 W13 K9 110.2(3) . 2_666 ?
O55 W13 K8 44.3(3) . 2_666 ?
O55 W13 K9 42.0(4) . 2_666 ?
O55 W13 O47 72.4(4) . . ?
O63 W13 K8 127.7(3) . 2_666 ?
O63 W13 K9 79.2(3) . 2_666 ?
O63 W13 O47 72.1(4) . . ?
O63 W13 O55 84.0(4) . . ?
O64 W13 K8 82.6(4) . 2_666 ?
O64 W13 K9 58.5(4) . 2_666 ?
O64 W13 O47 168.1(4) . . ?
O64 W13 O55 97.9(5) . . ?
O64 W13 O63 100.7(5) . . ?
O64 W13 O65 103.0(5) . . ?
O64 W13 O66 103.1(5) . . ?
O65 W13 K8 137.7(3) . 2_666 ?
O65 W13 K9 157.3(4) . 2_666 ?
O65 W13 O47 87.0(4) . . ?
O65 W13 O55 159.1(4) . . ?
O65 W13 O63 93.0(4) . . ?
O65 W13 O66 91.2(4) . . ?
O66 W13 K8 47.3(3) . 2_666 ?
O66 W13 K9 105.1(4) . 2_666 ?
O66 W13 O47 82.8(4) . . ?
O66 W13 O55 83.1(4) . . ?
O66 W13 O63 154.3(4) . . ?
O130 Ni13 K5 138.0(2) . 2_675 ?
O140 Ni13 K5 102.1(3) . 2_675 ?
O140 Ni13 O130 91.3(4) . . ?
O140 Ni13 O143 86.9(4) . . ?
O140 Ni13 O161 95.2(4) . . ?
O140 Ni13 O162 172.1(4) . . ?
O143 Ni13 K5 49.7(3) . 2_675 ?
O143 Ni13 O130 92.3(4) . . ?
O143 Ni13 O161 93.6(4) . . ?
O161 Ni13 K5 45.7(3) . 2_675 ?
O161 Ni13 O130 171.5(3) . . ?
O162 Ni13 K5 85.7(3) . 2_675 ?
O162 Ni13 O130 81.9(3) . . ?
O162 Ni13 O143 97.4(4) . . ?
O162 Ni13 O161 91.2(4) . . ?
O166 Ni13 K5 136.2(3) . 2_675 ?
O166 Ni13 O130 81.4(3) . . ?
O166 Ni13 O140 93.2(4) . . ?
O166 Ni13 O143 173.7(4) . . ?
O166 Ni13 O161 92.7(4) . . ?
O166 Ni13 O162 81.8(3) . . ?
O99 K13 K3 83.1(5) 1_545 2_765 ?
O293 K13 K3 44.3(5) 2_765 2_765 ?
O293 K13 O99 79.0(5) 2_765 1_545 ?
O293 K13 O324 132.2(8) 2_765 . ?
O321 K13 K3 96.3(8) . 2_765 ?
O321 K13 O99 155.3(8) . 1_545 ?
O321 K13 O293 83.5(8) . 2_765 ?
O321 K13 O324 74.0(8) . . ?
O321 K13 O362 124.8(8) . . ?
O324 K13 K3 96.4(7) . 2_765 ?
O324 K13 O99 130.6(7) . 1_545 ?
O325 K13 K3 43.0(5) . 2_765 ?
O325 K13 O99 66.7(7) . 1_545 ?
O325 K13 O293 82.1(7) . 2_765 ?
O325 K13 O321 127.9(10) . . ?
O325 K13 O324 79.7(8) . . ?
O325 K13 O362 78.9(5) . . ?
O326 K13 K3 148.2(8) . 2_765 ?
O326 K13 O99 67.6(7) . 1_545 ?
O326 K13 O293 114.5(7) . 2_765 ?
O326 K13 O321 105.0(10) . . ?
O326 K13 O324 111.9(9) . . ?
O326 K13 O325 126.5(9) . . ?
O326 K13 O362 63.2(5) . . ?
O362 K13 K3 121.8(5) . 2_765 ?
O362 K13 O99 74.3(4) . 1_545 ?
O362 K13 O293 151.7(7) . 2_765 ?
O362 K13 O324 64.3(6) . . ?
W2 O13 W4 126.1(4) . . ?
W2 O13 Na9 101.3(4) . . ?
W4 O13 Na9 100.5(4) . . ?
K6 W14 K8 62.4(2) 2_666 2_666 ?
O50 W14 K6 113.9(3) . 2_666 ?
O50 W14 K8 93.7(3) . 2_666 ?
O56 W14 K6 45.6(4) . 2_666 ?
O56 W14 K8 46.2(3) . 2_666 ?
O56 W14 O50 72.6(4) . . ?
O66 W14 K6 105.9(4) . 2_666 ?
O66 W14 K8 44.2(3) . 2_666 ?
O66 W14 O50 83.1(4) . . ?
O66 W14 O56 82.8(4) . . ?
O66 W14 O69 154.4(4) . . ?
O67 W14 K6 53.6(4) . 2_666 ?
O67 W14 K8 83.0(4) . 2_666 ?
O67 W14 O50 167.1(4) . . ?
O67 W14 O56 96.5(5) . . ?
O67 W14 O66 102.6(5) . . ?
O67 W14 O68 103.7(5) . . ?
O67 W14 O69 100.1(5) . . ?
O68 W14 K6 153.0(4) . 2_666 ?
O68 W14 K8 135.8(3) . 2_666 ?
O68 W14 O50 87.3(4) . . ?
O68 W14 O56 159.7(4) . . ?
O68 W14 O66 92.5(4) . . ?
O68 W14 O69 93.5(4) . . ?
O69 W14 K6 78.5(3) . 2_666 ?
O69 W14 K8 128.8(3) . 2_666 ?
O69 W14 O50 72.4(4) . . ?
O69 W14 O56 83.0(4) . . ?
O130 Ni14 K4 135.6(2) . 2_675 ?
O146 Ni14 K4 46.6(3) . 2_675 ?
O146 Ni14 O130 92.6(3) . . ?
O146 Ni14 O148 87.2(4) . . ?
O146 Ni14 O163 92.9(4) . . ?
O148 Ni14 K4 99.6(3) . 2_675 ?
O148 Ni14 O130 93.6(3) . . ?
O148 Ni14 O163 90.3(4) . . ?
O162 Ni14 K4 85.0(3) . 2_675 ?
O162 Ni14 O130 82.8(3) . . ?
O162 Ni14 O146 95.9(4) . . ?
O162 Ni14 O148 175.4(4) . . ?
O162 Ni14 O163 93.0(4) . . ?
O163 Ni14 K4 48.5(3) . 2_675 ?
O163 Ni14 O130 173.4(4) . . ?
O164 Ni14 K4 138.3(2) . 2_675 ?
O164 Ni14 O130 81.8(3) . . ?
O164 Ni14 O146 174.3(4) . . ?
O164 Ni14 O148 94.2(4) . . ?
O164 Ni14 O162 82.4(4) . . ?
O164 Ni14 O163 92.7(4) . . ?
O5 K14 W3 138.9(4) . . ?
O5 K14 O8 104.8(4) . . ?
O5 K14 W19 71.4(3) . 1_545 ?
O5 K14 W20 75.1(4) . 1_545 ?
O5 K14 O96 82.8(5) . 1_545 ?
O5 K14 O97 64.7(4) . 1_545 ?
O5 K14 O99 89.5(5) . 1_545 ?
O5 K14 O363 149.2(4) . . ?
O8 K14 W3 81.2(2) . . ?
O8 K14 W19 159.7(2) . 1_545 ?
O8 K14 W20 98.8(2) . 1_545 ?
O8 K14 O96 171.2(3) . 1_545 ?
O8 K14 O99 72.6(3) . 1_545 ?
O8 K14 O363 54.9(3) . . ?
W19 K14 W3 115.15(9) 1_545 . ?
W20 K14 W3 145.28(12) 1_545 . ?
W20 K14 W19 60.97(5) 1_545 1_545 ?
O24 K14 W3 68.8(2) . . ?
O24 K14 O5 81.2(4) . . ?
O24 K14 O8 55.7(3) . . ?
O24 K14 W19 139.6(2) . 1_545 ?
O24 K14 W20 138.9(2) . 1_545 ?
O24 K14 O96 122.7(3) . 1_545 ?
O24 K14 O97 145.9(3) . 1_545 ?
O24 K14 O99 122.2(3) . 1_545 ?
O24 K14 O320 134.7(4) . . ?
O24 K14 O353 56.3(3) . . ?
O24 K14 O363 68.3(3) . . ?
O96 K14 W3 90.2(2) 1_545 . ?
O96 K14 W19 27.0(2) 1_545 1_545 ?
O96 K14 W20 87.2(2) 1_545 1_545 ?
O97 K14 W3 140.6(3) 1_545 . ?
O97 K14 O8 129.6(3) 1_545 . ?
O97 K14 W19 30.4(2) 1_545 1_545 ?
O97 K14 W20 31.5(2) 1_545 1_545 ?
O97 K14 O96 57.4(3) 1_545 1_545 ?
O97 K14 O99 58.8(3) 1_545 1_545 ?
O97 K14 O363 145.5(3) 1_545 . ?
O99 K14 W3 130.0(3) 1_545 . ?
O99 K14 W19 87.3(2) 1_545 1_545 ?
O99 K14 W20 27.34(19) 1_545 1_545 ?
O99 K14 O96 112.3(3) 1_545 1_545 ?
O320 K14 W3 72.1(3) . . ?
O320 K14 O5 144.0(4) . . ?
O320 K14 O8 96.8(5) . . ?
O320 K14 W19 78.3(4) . 1_545 ?
O320 K14 W20 73.4(3) . 1_545 ?
O320 K14 O96 78.7(5) . 1_545 ?
O320 K14 O97 79.3(4) . 1_545 ?
O320 K14 O99 69.7(4) . 1_545 ?
O320 K14 O363 66.5(3) . . ?
O353 K14 W3 28.9(2) . . ?
O353 K14 O5 110.4(5) . . ?
O353 K14 O8 93.7(3) . . ?
O353 K14 W19 106.3(2) . 1_545 ?
O353 K14 W20 164.6(2) . 1_545 ?
O353 K14 O96 79.4(3) . 1_545 ?
O353 K14 O97 136.7(3) . 1_545 ?
O353 K14 O99 158.4(3) . 1_545 ?
O353 K14 O320 96.3(4) . . ?
O353 K14 O363 55.2(3) . . ?
O363 K14 W3 29.99(19) . . ?
O363 K14 W19 136.0(2) . 1_545 ?
O363 K14 W20 126.7(2) . 1_545 ?
O363 K14 O96 116.3(3) . 1_545 ?
O363 K14 O99 103.4(3) . 1_545 ?
O58 W15 O50 72.2(4) . . ?
O69 W15 O50 72.1(4) . . ?
O69 W15 O58 82.2(4) . . ?
O70 W15 O50 168.5(4) . . ?
O70 W15 O58 98.5(5) . . ?
O70 W15 O69 100.4(5) . . ?
O70 W15 O71 102.8(5) . . ?
O70 W15 O72 101.8(5) . . ?
O71 W15 O50 86.7(4) . . ?
O71 W15 O58 158.6(4) . . ?
O71 W15 O69 94.4(4) . . ?
O71 W15 O72 91.9(4) . . ?
O72 W15 O50 84.1(4) . . ?
O72 W15 O58 83.2(4) . . ?
O72 W15 O69 154.9(5) . . ?
Ni16 Ni15 K19 103.60(9) . . ?
O130 Ni15 Ni16 86.5(2) . . ?
O130 Ni15 K19 131.9(3) . . ?
O158 Ni15 Ni16 135.4(3) . . ?
O158 Ni15 K19 48.7(3) . . ?
O158 Ni15 O130 91.5(4) . . ?
O158 Ni15 O165 100.0(4) . . ?
O159 Ni15 Ni16 138.0(3) . . ?
O159 Ni15 K19 108.7(3) . . ?
O159 Ni15 O130 91.2(3) . . ?
O159 Ni15 O158 86.6(4) . . ?
O159 Ni15 O164 170.7(4) . . ?
O159 Ni15 O165 93.8(4) . . ?
O159 Ni15 O166 95.1(4) . . ?
O164 Ni15 Ni16 42.9(3) . . ?
O164 Ni15 K19 77.5(3) . . ?
O164 Ni15 O130 79.5(3) . . ?
O164 Ni15 O158 93.0(4) . . ?
O164 Ni15 O165 95.4(4) . . ?
O164 Ni15 O166 84.0(4) . . ?
O165 Ni15 Ni16 82.3(3) . . ?
O165 Ni15 K19 56.3(3) . . ?
O165 Ni15 O130 167.7(4) . . ?
O166 Ni15 Ni16 43.3(2) . . ?
O166 Ni15 K19 138.1(3) . . ?
O166 Ni15 O130 79.5(3) . . ?
O166 Ni15 O158 170.8(4) . . ?
O166 Ni15 O165 89.0(4) . . ?
P4 K15 Ni2 51.99(10) . . ?
P4 K15 W5 107.79(17) . . ?
W5 K15 Ni2 56.10(9) . . ?
O7BA K15 Ni2 32.16(16) . . ?
O7BA K15 P4 24.77(16) . . ?
O7BA K15 W5 84.9(2) . . ?
O7BA K15 O20 105.8(3) . . ?
O12 K15 Ni2 73.1(3) . . ?
O12 K15 P4 83.0(3) . . ?
O12 K15 W5 82.8(4) . . ?
O12 K15 O7BA 89.2(3) . . ?
O12 K15 O20 99.6(4) . . ?
O12 K15 O22 73.1(4) . . ?
O12 K15 O85 76.0(4) . . ?
O12 K15 O319 121.4(5) . 2_666 ?
O12 K15 O360 145.8(4) . 2_666 ?
O20 K15 Ni2 81.1(2) . . ?
O20 K15 P4 130.4(3) . . ?
O20 K15 W5 26.76(17) . . ?
O22 K15 Ni2 30.38(17) . . ?
O22 K15 P4 82.4(2) . . ?
O22 K15 W5 26.16(16) . . ?
O22 K15 O7BA 61.2(3) . . ?
O22 K15 O20 52.4(2) . . ?
O22 K15 O85 101.7(3) . . ?
O22 K15 O319 144.1(4) . 2_666 ?
O22 K15 O360 120.4(3) . 2_666 ?
O85 K15 Ni2 72.2(2) . . ?
O85 K15 P4 23.61(19) . . ?
O85 K15 W5 127.8(3) . . ?
O85 K15 O7BA 48.3(2) . . ?
O85 K15 O20 153.1(3) . . ?
O85 K15 O360 125.1(3) . 2_666 ?
O319 K15 Ni2 117.2(3) 2_666 . ?
O319 K15 P4 68.6(2) 2_666 . ?
O319 K15 W5 153.6(3) 2_666 . ?
O319 K15 O7BA 85.1(3) 2_666 . ?
O319 K15 O20 138.0(3) 2_666 . ?
O319 K15 O85 57.5(3) 2_666 . ?
O319 K15 O360 67.9(3) 2_666 2_666 ?
O341 K15 Ni2 70.5(4) . . ?
O341 K15 P4 77.8(5) . . ?
O341 K15 W5 74.0(4) . . ?
O341 K15 O7BA 61.3(5) . . ?
O341 K15 O12 143.4(5) . . ?
O341 K15 O20 71.2(5) . . ?
O341 K15 O22 73.7(4) . . ?
O341 K15 O85 96.3(6) . . ?
O341 K15 O319 79.7(5) . 2_666 ?
O341 K15 O348 118.7(7) . . ?
O341 K15 O360 67.1(5) . 2_666 ?
O348 K15 Ni2 137.2(6) . . ?
O348 K15 P4 162.0(5) . . ?
O348 K15 W5 85.0(5) . . ?
O348 K15 O7BA 169.4(6) . . ?
O348 K15 O12 86.2(6) . . ?
O348 K15 O20 65.7(5) . . ?
O348 K15 O22 108.2(6) . . ?
O348 K15 O85 138.8(5) . . ?
O348 K15 O319 105.5(6) . 2_666 ?
O348 K15 O360 60.1(6) . 2_666 ?
O360 K15 Ni2 135.4(3) 2_666 . ?
O360 K15 P4 127.7(2) 2_666 . ?
O360 K15 W5 98.6(2) 2_666 . ?
O360 K15 O7BA 125.0(3) 2_666 . ?
O360 K15 O20 73.0(3) 2_666 . ?
O49 W16 K11 130.4(2) . 2_766 ?
O61 W16 K11 156.0(3) . 2_766 ?
O61 W16 O49 72.5(4) . . ?
O72 W16 K11 104.0(4) . 2_766 ?
O72 W16 O49 83.9(4) . . ?
O72 W16 O61 83.4(4) . . ?
O72 W16 O74 154.8(5) . . ?
O73 W16 K11 58.0(4) . 2_766 ?
O73 W16 O49 168.7(5) . . ?
O73 W16 O61 98.4(5) . . ?
O73 W16 O72 102.1(5) . . ?
O73 W16 O74 100.2(5) . . ?
O73 W16 O81 102.7(5) . . ?
O74 W16 K11 97.7(3) . 2_766 ?
O74 W16 O49 72.2(4) . . ?
O74 W16 O61 81.9(4) . . ?
O81 W16 K11 44.9(3) . 2_766 ?
O81 W16 O49 86.5(4) . . ?
O81 W16 O61 158.9(4) . . ?
O81 W16 O72 93.0(4) . . ?
O81 W16 O74 93.5(4) . . ?
Ni15 Ni16 K1 173.72(6) . . ?
O162 Ni16 K1 85.1(2) . . ?
O162 Ni16 Ni15 88.6(2) . . ?
O162 Ni16 O167 94.8(3) . . ?
O162 Ni16 O168 97.4(4) . . ?
O162 Ni16 O169 175.2(4) . . ?
O164 Ni16 K1 136.7(3) . . ?
O164 Ni16 Ni15 42.4(3) . . ?
O164 Ni16 O162 81.4(4) . . ?
O164 Ni16 O166 83.0(4) . . ?
O164 Ni16 O167 94.5(4) . . ?
O164 Ni16 O168 176.0(4) . . ?
O164 Ni16 O169 94.8(4) . . ?
O166 Ni16 K1 135.0(3) . . ?
O166 Ni16 Ni15 42.7(3) . . ?
O166 Ni16 O162 80.8(3) . . ?
O166 Ni16 O167 175.2(4) . . ?
O166 Ni16 O168 93.1(4) . . ?
O166 Ni16 O169 95.9(3) . . ?
O167 Ni16 K1 45.9(2) . . ?
O167 Ni16 Ni15 135.8(3) . . ?
O167 Ni16 O169 88.4(3) . . ?
O168 Ni16 K1 46.7(2) . . ?
O168 Ni16 Ni15 133.9(3) . . ?
O168 Ni16 O167 89.4(4) . . ?
O168 Ni16 O169 86.2(3) . . ?
O169 Ni16 K1 99.7(2) . . ?
O169 Ni16 Ni15 86.6(2) . . ?
O2 K16 K14 153.3(9) . . ?
O2 K16 O23 106.5(11) . . ?
O2 K16 O312 65.8(11) . . ?
O23 K16 K14 52.5(4) . . ?
O312 K16 K14 137.8(7) . . ?
O312 K16 O23 125.3(11) . . ?
O314 K16 O2 132.4(11) . . ?
O314 K16 K14 67.0(5) . . ?
O314 K16 O23 82.8(5) . . ?
O314 K16 O312 70.9(7) . . ?
O314 K16 O349 139.2(11) . . ?
O349 K16 O2 86.9(12) . . ?
O349 K16 K14 72.2(8) . . ?
O349 K16 O23 73.8(10) . . ?
O349 K16 O312 149.5(12) . . ?
K10 W17 K17 126.59(15) 2_766 . ?
O49 W17 K10 127.2(2) . 2_766 ?
O49 W17 K17 96.9(3) . . ?
O62 W17 K10 157.7(3) . 2_766 ?
O62 W17 K17 50.5(3) . . ?
O62 W17 O49 72.3(4) . . ?
O74 W17 K10 93.9(3) . 2_766 ?
O74 W17 K17 131.4(3) . . ?
O74 W17 O49 72.1(3) . . ?
O74 W17 O62 81.6(4) . . ?
O75 W17 K10 61.4(4) . 2_766 ?
O75 W17 K17 81.2(4) . . ?
O75 W17 O49 167.9(4) . . ?
O75 W17 O62 97.8(5) . . ?
O75 W17 O74 100.2(5) . . ?
O75 W17 O76 103.0(5) . . ?
O75 W17 O77 102.8(5) . . ?
O76 W17 K10 108.0(3) . 2_766 ?
O76 W17 K17 42.6(3) . . ?
O76 W17 O49 83.0(4) . . ?
O76 W17 O62 83.3(4) . . ?
O76 W17 O74 153.8(4) . . ?
O77 W17 K10 42.0(3) . 2_766 ?
O77 W17 K17 133.8(3) . . ?
O77 W17 O49 87.2(4) . . ?
O77 W17 O62 159.4(4) . . ?
O77 W17 O74 93.7(4) . . ?
O77 W17 O76 93.0(4) . . ?
O170 Ni17 K0AA 45.7(3) . 2_675 ?
O170 Ni17 O176 173.5(4) . . ?
O176 Ni17 K0AA 137.6(2) . 2_675 ?
O193 Ni17 K0AA 97.6(3) . 2_675 ?
O193 Ni17 O170 92.8(4) . . ?
O193 Ni17 O176 92.1(4) . . ?
O193 Ni17 O208 172.6(4) . . ?
O193 Ni17 O209 92.7(4) . . ?
O194 Ni17 K0AA 47.1(3) . 2_675 ?
O194 Ni17 O170 91.8(4) . . ?
O194 Ni17 O176 92.7(4) . . ?
O194 Ni17 O193 87.2(4) . . ?
O194 Ni17 O208 97.5(4) . . ?
O194 Ni17 O209 174.8(4) . . ?
O208 Ni17 K0AA 89.7(3) . 2_675 ?
O208 Ni17 O170 92.7(4) . . ?
O208 Ni17 O176 82.0(3) . . ?
O208 Ni17 O209 82.2(4) . . ?
O209 Ni17 K0AA 138.0(3) . 2_675 ?
O209 Ni17 O170 93.4(4) . . ?
O209 Ni17 O176 82.1(3) . . ?
W10 K17 W17 79.27(12) . . ?
W18 K17 W10 52.60(9) . . ?
W18 K17 W17 55.58(10) . . ?
O38 K17 W10 157.4(6) . . ?
O38 K17 W17 123.3(6) . . ?
O38 K17 W18 136.5(5) . . ?
O38 K17 O279 89.3(7) . 1_556 ?
O39 K17 W10 122.2(3) . . ?
O39 K17 W17 70.8(3) . . ?
O39 K17 W18 69.7(3) . . ?
O39 K17 O38 70.2(6) . . ?
O39 K17 O52 129.4(4) . . ?
O39 K17 O62 97.9(4) . . ?
O39 K17 O279 131.9(5) . 1_556 ?
O52 K17 W10 28.1(2) . . ?
O52 K17 W17 64.8(2) . . ?
O52 K17 W18 65.9(2) . . ?
O52 K17 O38 157.5(5) . . ?
O52 K17 O279 83.4(5) . 1_556 ?
O54 K17 W10 26.9(2) . . ?
O54 K17 W17 77.2(3) . . ?
O54 K17 W18 30.9(2) . . ?
O54 K17 O38 146.8(5) . . ?
O54 K17 O39 97.2(4) . . ?
O54 K17 O52 51.1(3) . . ?
O54 K17 O62 86.6(3) . . ?
O54 K17 O279 76.4(6) . 1_556 ?
O62 K17 W10 74.8(2) . . ?
O62 K17 W17 30.3(2) . . ?
O62 K17 W18 77.2(2) . . ?
O62 K17 O38 124.7(5) . . ?
O62 K17 O52 49.9(3) . . ?
O62 K17 O279 128.5(5) . 1_556 ?
O76 K17 W10 64.6(2) . . ?
O76 K17 W17 27.0(2) . . ?
O76 K17 W18 28.6(2) . . ?
O76 K17 O38 134.9(6) . . ?
O76 K17 O39 66.6(4) . . ?
O76 K17 O52 62.9(3) . . ?
O76 K17 O54 53.6(3) . . ?
O76 K17 O62 52.0(3) . . ?
O76 K17 O279 129.8(6) . 1_556 ?
O76 K17 O357 94.4(7) . . ?
O206 K17 W10 91.6(3) 1_556 . ?
O206 K17 W17 129.3(3) 1_556 . ?
O206 K17 W18 79.3(3) 1_556 . ?
O206 K17 O38 73.5(4) 1_556 . ?
O206 K17 O39 73.0(4) 1_556 . ?
O206 K17 O52 119.5(4) 1_556 . ?
O206 K17 O54 73.5(4) 1_556 . ?
O206 K17 O62 156.5(4) 1_556 . ?
O206 K17 O76 105.0(4) 1_556 . ?
O206 K17 O279 59.4(5) 1_556 1_556 ?
O206 K17 O357 131.3(8) 1_556 . ?
O279 K17 W10 68.3(5) 1_556 . ?
O279 K17 W17 147.1(5) 1_556 . ?
O279 K17 W18 105.2(6) 1_556 . ?
O357 K17 W10 136.8(7) . . ?
O357 K17 W17 69.5(6) . . ?
O357 K17 W18 121.4(7) . . ?
O357 K17 O38 61.7(8) . . ?
O357 K17 O39 74.9(8) . . ?
O357 K17 O52 109.2(8) . . ?
O357 K17 O54 146.6(7) . . ?
O357 K17 O62 63.1(7) . . ?
O357 K17 O279 133.0(9) . 1_556 ?
Na8 W18 K17 115.3(2) 2_766 . ?
Na8 W18 K18 61.49(15) 2_766 . ?
K17 W18 K18 94.92(15) . . ?
O47 W18 Na8 132.0(3) . 2_766 ?
O47 W18 K17 98.0(3) . . ?
O47 W18 K18 151.7(2) . . ?
O54 W18 Na8 155.1(3) . 2_766 ?
O54 W18 K17 48.2(3) . . ?
O54 W18 K18 98.3(3) . . ?
O54 W18 O47 72.7(4) . . ?
O63 W18 Na8 105.6(3) . 2_766 ?
O63 W18 K17 129.9(3) . . ?
O63 W18 K18 79.9(3) . . ?
O63 W18 O47 72.5(4) . . ?
O63 W18 O54 83.0(4) . . ?
O76 W18 Na8 95.6(3) . 2_766 ?
O76 W18 K17 45.8(3) . . ?
O76 W18 K18 123.0(3) . . ?
O76 W18 O47 83.3(4) . . ?
O76 W18 O54 83.3(4) . . ?
O76 W18 O63 154.9(4) . . ?
O78 W18 Na8 57.1(4) . 2_766 ?
O78 W18 K17 80.5(4) . . ?
O78 W18 K18 20.2(4) . . ?
O78 W18 O47 169.1(4) . . ?
O78 W18 O54 98.8(5) . . ?
O78 W18 O63 100.0(5) . . ?
O78 W18 O76 102.8(5) . . ?
O78 W18 O79 102.0(5) . . ?
O79 W18 Na8 45.2(3) . 2_766 ?
O79 W18 K17 135.3(3) . . ?
O79 W18 K18 101.4(3) . . ?
O79 W18 O47 86.7(4) . . ?
O79 W18 O54 159.2(4) . . ?
O79 W18 O63 94.0(4) . . ?
O79 W18 O76 91.4(4) . . ?
O176 Ni18 K4 134.2(2) . . ?
O198 Ni18 K4 46.6(3) . . ?
O198 Ni18 O176 91.7(3) . . ?
O198 Ni18 O208 95.6(4) . . ?
O198 Ni18 O212 93.5(4) . . ?
O207 Ni18 K4 99.4(3) . . ?
O207 Ni18 O176 94.5(4) . . ?
O207 Ni18 O198 86.1(4) . . ?
O207 Ni18 O208 176.0(4) . . ?
O207 Ni18 O212 91.8(4) . . ?
O208 Ni18 K4 84.3(3) . . ?
O208 Ni18 O176 81.9(3) . . ?
O208 Ni18 O212 91.6(4) . . ?
O211 Ni18 K4 138.0(3) . . ?
O211 Ni18 O176 82.6(3) . . ?
O211 Ni18 O198 174.0(4) . . ?
O211 Ni18 O207 96.1(4) . . ?
O211 Ni18 O208 81.8(4) . . ?
O211 Ni18 O212 92.1(4) . . ?
O212 Ni18 K4 48.8(3) . . ?
O212 Ni18 O176 172.1(4) . . ?
W40 K18 Na8 123.6(2) 1_556 2_766 ?
W40 K18 W41 61.77(10) 1_556 1_556 ?
W40 K18 W44 57.45(8) 1_556 1_556 ?
W40 K18 W45 87.51(14) 1_556 1_556 ?
W41 K18 Na8 89.6(2) 1_556 2_766 ?
W41 K18 W45 55.48(11) 1_556 1_556 ?
W44 K18 Na8 175.3(3) 1_556 2_766 ?
W44 K18 W41 87.15(14) 1_556 1_556 ?
W44 K18 W45 59.05(11) 1_556 1_556 ?
W45 K18 Na8 116.2(2) 1_556 2_766 ?
O78 K18 Na8 50.0(3) . 2_766 ?
O78 K18 W40 158.4(4) . 1_556 ?
O78 K18 W41 96.6(3) . 1_556 ?
O78 K18 W44 127.0(3) . 1_556 ?
O78 K18 W45 80.1(3) . 1_556 ?
O78 K18 O180 126.7(4) . 1_556 ?
O78 K18 O181 159.9(5) . 1_556 ?
O78 K18 O189 75.2(4) . 1_556 ?
O78 K18 O197 101.7(4) . 1_556 ?
O78 K18 O291 85.2(6) . 2_766 ?
O78 K18 O343 80.6(6) . . ?
O180 K18 Na8 105.4(3) 1_556 2_766 ?
O180 K18 W40 31.7(3) 1_556 1_556 ?
O180 K18 W41 30.4(3) 1_556 1_556 ?
O180 K18 W44 73.3(3) 1_556 1_556 ?
O180 K18 W45 71.7(3) 1_556 1_556 ?
O180 K18 O189 57.0(4) 1_556 1_556 ?
O180 K18 O291 74.7(5) 1_556 2_766 ?
O181 K18 Na8 150.0(4) 1_556 2_766 ?
O181 K18 W40 30.8(2) 1_556 1_556 ?
O181 K18 W41 85.0(3) 1_556 1_556 ?
O181 K18 W44 32.9(2) 1_556 1_556 ?
O181 K18 W45 84.5(3) 1_556 1_556 ?
O181 K18 O180 58.6(3) 1_556 1_556 ?
O181 K18 O189 98.1(4) 1_556 1_556 ?
O181 K18 O197 59.8(3) 1_556 1_556 ?
O181 K18 O291 114.2(6) 1_556 2_766 ?
O189 K18 Na8 91.4(3) 1_556 2_766 ?
O189 K18 W40 85.0(3) 1_556 1_556 ?
O189 K18 W41 29.9(2) 1_556 1_556 ?
O189 K18 W44 84.1(3) 1_556 1_556 ?
O189 K18 W45 31.8(2) 1_556 1_556 ?
O189 K18 O291 91.5(5) 1_556 2_766 ?
O197 K18 Na8 144.7(4) 1_556 2_766 ?
O197 K18 W40 73.7(3) 1_556 1_556 ?
O197 K18 W41 71.4(3) 1_556 1_556 ?
O197 K18 W44 30.6(2) 1_556 1_556 ?
O197 K18 W45 28.7(2) 1_556 1_556 ?
O197 K18 O180 72.9(3) 1_556 1_556 ?
O197 K18 O189 57.3(3) 1_556 1_556 ?
O197 K18 O291 143.9(6) 1_556 2_766 ?
O291 K18 Na8 36.8(5) 2_766 2_766 ?
O291 K18 W40 86.9(5) 2_766 1_556 ?
O291 K18 W41 72.6(5) 2_766 1_556 ?
O291 K18 W44 144.3(5) 2_766 1_556 ?
O291 K18 W45 123.3(5) 2_766 1_556 ?
O343 K18 Na8 99.4(6) . 2_766 ?
O343 K18 W40 120.5(5) . 1_556 ?
O343 K18 W41 165.2(7) . 1_556 ?
O343 K18 W44 83.1(6) . 1_556 ?
O343 K18 W45 109.8(6) . 1_556 ?
O343 K18 O180 151.3(6) . 1_556 ?
O343 K18 O181 92.7(6) . 1_556 ?
O343 K18 O189 137.2(7) . 1_556 ?
O343 K18 O197 94.8(7) . 1_556 ?
O343 K18 O291 121.3(8) . 2_766 ?
O90 W19 K14 130.9(2) . 1_565 ?
O94 W19 K14 155.4(3) . 1_565 ?
O94 W19 O90 73.4(4) . . ?
O94 W19 O95 89.9(5) . . ?
O94 W19 O97 156.1(4) . . ?
O94 W19 O98 88.8(5) . . ?
O95 W19 K14 94.4(3) . 1_565 ?
O95 W19 O90 72.7(4) . . ?
O95 W19 O97 87.6(5) . . ?
O95 W19 O98 156.1(4) . . ?
O96 W19 K14 52.1(4) . 1_565 ?
O96 W19 O90 172.7(5) . . ?
O96 W19 O94 103.3(5) . . ?
O96 W19 O95 101.0(6) . . ?
O96 W19 O97 100.6(5) . . ?
O96 W19 O98 102.6(6) . . ?
O97 W19 K14 48.5(3) . 1_565 ?
O97 W19 O90 83.1(3) . . ?
O98 W19 K14 96.7(3) . 1_565 ?
O98 W19 O90 84.0(4) . . ?
O98 W19 O97 84.0(5) . . ?
Ni20 Ni19 Na1 113.93(16) . . ?
O176 Ni19 Na1 137.1(3) . . ?
O176 Ni19 Ni20 86.4(2) . . ?
O202 Ni19 Na1 95.5(3) . . ?
O202 Ni19 Ni20 137.6(3) . . ?
O202 Ni19 O176 92.2(3) . . ?
O202 Ni19 O205 85.4(4) . . ?
O202 Ni19 O210 100.1(4) . . ?
O202 Ni19 O211 171.6(4) . . ?
O205 Ni19 Na1 47.7(3) . . ?
O205 Ni19 Ni20 137.0(3) . . ?
O205 Ni19 O176 91.3(4) . . ?
O205 Ni19 O210 96.0(4) . . ?
O209 Ni19 Na1 141.0(3) . . ?
O209 Ni19 Ni20 43.2(3) . . ?
O209 Ni19 O176 79.8(3) . . ?
O209 Ni19 O202 94.9(4) . . ?
O209 Ni19 O205 171.1(4) . . ?
O209 Ni19 O210 92.8(4) . . ?
O209 Ni19 O211 84.7(4) . . ?
O210 Ni19 Na1 48.3(3) . . ?
O210 Ni19 Ni20 80.3(3) . . ?
O210 Ni19 O176 166.2(4) . . ?
O211 Ni19 Na1 90.1(3) . . ?
O211 Ni19 Ni20 43.6(2) . . ?
O211 Ni19 O176 79.4(3) . . ?
O211 Ni19 O205 93.7(4) . . ?
O211 Ni19 O210 88.3(4) . . ?
P8 K19 Ni15 53.76(9) . . ?
P8 K19 Ni23 53.59(9) . . ?
P8 K19 W37 108.49(14) . . ?
P8 K19 W55 107.82(13) . . ?
Ni15 K19 Ni23 96.69(12) . . ?
Ni15 K19 W37 55.84(8) . . ?
Ni15 K19 W55 146.94(16) . . ?
Ni23 K19 W37 146.50(16) . . ?
Ni23 K19 W55 55.56(8) . . ?
W55 K19 W37 138.97(16) . . ?
O158 K19 P8 85.6(2) . . ?
O158 K19 Ni15 32.2(2) . . ?
O158 K19 Ni23 125.1(2) . . ?
O158 K19 W37 23.9(2) . . ?
O158 K19 W55 150.7(3) . . ?
O158 K19 O165 62.7(3) . . ?
O158 K19 O246 143.9(3) . . ?
O158 K19 O302 91.0(4) . . ?
O165 K19 P8 25.37(18) . . ?
O165 K19 Ni15 33.13(19) . . ?
O165 K19 Ni23 78.3(2) . . ?
O165 K19 W37 84.1(2) . . ?
O165 K19 W55 133.2(2) . . ?
O246 K19 P8 85.2(2) . . ?
O246 K19 Ni15 124.9(2) . . ?
O246 K19 Ni23 31.9(2) . . ?
O246 K19 W37 149.6(3) . . ?
O246 K19 W55 24.02(19) . . ?
O246 K19 O165 110.2(3) . . ?
O246 K19 O302 96.3(4) . . ?
O253 K19 P8 24.0(2) . . ?
O253 K19 Ni15 76.4(2) . . ?
O253 K19 Ni23 32.4(2) . . ?
O253 K19 W37 132.0(3) . . ?
O253 K19 W55 84.2(2) . . ?
O253 K19 O158 108.5(3) . . ?
O253 K19 O165 49.2(3) . . ?
O253 K19 O246 62.6(3) . . ?
O253 K19 O302 158.4(4) . . ?
O253 K19 O304 103.6(5) . . ?
O302 K19 P8 176.1(3) . . ?
O302 K19 Ni15 122.8(3) . . ?
O302 K19 Ni23 127.6(3) . . ?
O302 K19 W37 68.5(3) . . ?
O302 K19 W55 74.3(3) . . ?
O302 K19 O165 152.3(4) . . ?
O303 K19 P8 95.0(3) . . ?
O303 K19 Ni15 76.6(4) . . ?
O303 K19 Ni23 74.6(3) . . ?
O303 K19 W37 79.9(4) . . ?
O303 K19 W55 78.5(4) . . ?
O303 K19 O158 74.3(4) . . ?
O303 K19 O165 97.9(4) . . ?
O303 K19 O246 71.8(4) . . ?
O303 K19 O253 94.2(4) . . ?
O303 K19 O302 82.1(4) . . ?
O303 K19 O304 156.3(6) . . ?
O304 K19 P8 107.6(4) . . ?
O304 K19 Ni15 122.5(5) . . ?
O304 K19 Ni23 113.1(4) . . ?
O304 K19 W37 98.9(4) . . ?
O304 K19 W55 87.7(4) . . ?
O304 K19 O158 113.5(5) . . ?
O304 K19 O165 105.5(5) . . ?
O304 K19 O246 102.5(5) . . ?
O304 K19 O302 75.6(5) . . ?
O91 W20 K14 133.5(2) . 1_565 ?
O97 W20 K14 50.5(3) . 1_565 ?
O97 W20 O91 83.9(3) . . ?
O99 W20 K14 50.5(4) . 1_565 ?
O99 W20 O91 173.2(4) . . ?
O99 W20 O97 100.8(5) . . ?
O99 W20 O100 102.5(5) . . ?
O99 W20 O101 101.4(5) . . ?
O99 W20 O115 101.7(5) . . ?
O100 W20 K14 153.0(3) . 1_565 ?
O100 W20 O91 73.2(3) . . ?
O100 W20 O97 156.4(4) . . ?
O100 W20 O101 88.1(5) . . ?
O101 W20 K14 97.6(3) . 1_565 ?
O101 W20 O91 84.0(4) . . ?
O101 W20 O97 84.1(5) . . ?
O115 W20 K14 94.2(3) . 1_565 ?
O115 W20 O91 73.3(4) . . ?
O115 W20 O97 88.0(5) . . ?
O115 W20 O100 90.5(4) . . ?
O115 W20 O101 156.6(4) . . ?
O168 Ni20 Ni19 135.4(3) . . ?
O168 Ni20 O169 86.7(4) . . ?
O168 Ni20 O213 88.9(3) . . ?
O169 Ni20 Ni19 88.2(2) . . ?
O208 Ni20 Ni19 88.0(3) . . ?
O208 Ni20 O168 95.1(4) . . ?
O208 Ni20 O169 176.1(4) . . ?
O208 Ni20 O209 81.2(4) . . ?
O208 Ni20 O211 80.6(4) . . ?
O208 Ni20 O213 95.7(3) . . ?
O209 Ni20 Ni19 42.8(3) . . ?
O209 Ni20 O168 93.7(4) . . ?
O209 Ni20 O169 95.3(3) . . ?
O209 Ni20 O211 83.7(4) . . ?
O209 Ni20 O213 176.1(4) . . ?
O211 Ni20 Ni19 43.0(2) . . ?
O211 Ni20 O168 175.3(4) . . ?
O211 Ni20 O169 97.4(4) . . ?
O211 Ni20 O213 93.5(3) . . ?
O213 Ni20 Ni19 135.2(2) . . ?
O213 Ni20 O169 87.8(3) . . ?
W25 K20 W26 59.37(9) . . ?
W25 K20 W54 153.8(2) . . ?
W26 K20 W54 104.83(14) . . ?
O116 K20 W25 27.2(2) . . ?
O116 K20 W26 86.1(2) . . ?
O116 K20 W54 159.7(3) . . ?
O116 K20 O121 111.8(3) . . ?
O116 K20 O232 142.5(4) . . ?
O116 K20 O258 85.0(4) . . ?
O116 K20 O260 91.6(4) . . ?
O117 K20 W25 30.9(2) . . ?
O117 K20 W26 30.7(2) . . ?
O117 K20 W54 126.7(3) . . ?
O117 K20 O116 58.1(3) . . ?
O117 K20 O121 57.7(3) . . ?
O117 K20 O232 101.8(3) . . ?
O117 K20 O258 59.7(3) . . ?
O117 K20 O260 107.7(4) . . ?
O117 K20 O336 131.3(4) . . ?
O121 K20 W25 85.9(2) . . ?
O121 K20 W26 27.0(2) . . ?
O121 K20 W54 82.5(2) . . ?
O121 K20 O232 71.4(3) . . ?
O121 K20 O258 81.9(4) . . ?
O121 K20 O260 127.6(5) . . ?
O230 K20 W25 162.7(3) . . ?
O230 K20 W26 105.7(3) . . ?
O230 K20 W54 31.2(2) . . ?
O230 K20 O116 161.2(4) . . ?
O230 K20 O117 136.0(4) . . ?
O230 K20 O121 78.7(3) . . ?
O230 K20 O232 54.7(3) . . ?
O230 K20 O258 112.5(4) . . ?
O230 K20 O260 93.8(4) . . ?
O230 K20 O336 91.2(4) . . ?
O232 K20 W25 127.2(3) . . ?
O232 K20 W26 86.4(2) . . ?
O232 K20 W54 26.6(2) . . ?
O232 K20 O258 57.9(4) . . ?
O258 K20 W25 72.4(3) . . ?
O258 K20 W26 70.3(3) . . ?
O258 K20 W54 82.7(3) . . ?
O260 K20 W25 101.8(4) . . ?
O260 K20 W26 123.4(4) . . ?
O260 K20 W54 68.0(4) . . ?
O260 K20 O232 62.8(4) . . ?
O260 K20 O258 53.1(5) . . ?
O265 K20 W25 73.9(3) . . ?
O265 K20 W26 75.8(4) . . ?
O265 K20 W54 125.2(4) . . ?
O265 K20 O116 73.7(4) . . ?
O265 K20 O117 81.3(4) . . ?
O265 K20 O121 76.5(4) . . ?
O265 K20 O230 94.7(4) . . ?
O265 K20 O232 138.9(4) . . ?
O265 K20 O258 140.9(5) . . ?
O265 K20 O260 155.7(6) . . ?
O265 K20 O336 84.4(5) . . ?
O336 K20 W25 100.4(3) . . ?
O336 K20 W26 154.7(3) . . ?
O336 K20 W54 99.3(3) . . ?
O336 K20 O116 73.3(4) . . ?
O336 K20 O121 157.4(4) . . ?
O336 K20 O232 118.9(4) . . ?
O336 K20 O258 120.7(4) . . ?
O336 K20 O260 72.7(5) . . ?
W5 O20 K15 94.5(4) . . ?
O98 W21 O92 84.2(4) . . ?
O101 W21 O92 84.0(4) . . ?
O101 W21 O98 84.4(5) . . ?
O102 W21 O92 172.1(5) . . ?
O102 W21 O98 102.1(5) . . ?
O102 W21 O101 101.3(5) . . ?
O102 W21 O103 102.6(5) . . ?
O102 W21 O104 101.5(5) . . ?
O103 W21 O92 72.6(4) . . ?
O103 W21 O98 87.7(5) . . ?
O103 W21 O101 155.9(4) . . ?
O104 W21 O92 72.6(4) . . ?
O104 W21 O98 156.2(4) . . ?
O104 W21 O101 87.8(5) . . ?
O104 W21 O103 90.4(5) . . ?
O173 Ni21 K0AA 45.8(3) . . ?
O173 Ni21 O219 172.1(4) . . ?
O219 Ni21 K0AA 135.7(2) . . ?
O248 Ni21 K0AA 100.4(3) . . ?
O248 Ni21 O173 94.4(4) . . ?
O248 Ni21 O219 92.8(4) . . ?
O249 Ni21 K0AA 47.1(3) . . ?
O249 Ni21 O173 91.4(4) . . ?
O249 Ni21 O219 92.3(3) . . ?
O249 Ni21 O248 86.8(4) . . ?
O249 Ni21 O250 98.3(4) . . ?
O250 Ni21 K0AA 86.5(2) . . ?
O250 Ni21 O173 90.2(4) . . ?
O250 Ni21 O219 82.4(3) . . ?
O250 Ni21 O248 173.1(4) . . ?
O251 Ni21 K0AA 138.8(3) . . ?
O251 Ni21 O173 94.7(4) . . ?
O251 Ni21 O219 81.6(3) . . ?
O251 Ni21 O248 92.9(4) . . ?
O251 Ni21 O249 173.9(4) . . ?
O251 Ni21 O250 81.5(3) . . ?
O7 K21 W31 119.9(5) . . ?
O7 K21 W33 76.0(5) . . ?
O7 K21 W37 102.7(6) . . ?
O7 K21 O38 60.0(7) . 2_776 ?
O7 K21 O295 147.5(5) . . ?
W33 K21 W31 57.90(6) . . ?
W33 K21 W37 54.00(5) . . ?
W37 K21 W31 80.71(7) . . ?
O38 K21 W31 132.8(3) 2_776 . ?
O38 K21 W33 133.5(4) 2_776 . ?
O38 K21 W37 146.2(3) 2_776 . ?
O153 K21 O7 97.3(5) . . ?
O153 K21 W31 28.0(2) . . ?
O153 K21 W33 30.2(2) . . ?
O153 K21 W37 67.84(19) . . ?
O153 K21 O38 138.3(4) . 2_776 ?
O153 K21 O160 65.5(3) . . ?
O153 K21 O295 52.0(3) . . ?
O155 K21 O7 78.1(6) . . ?
O155 K21 W31 78.3(2) . . ?
O155 K21 W33 29.0(2) . . ?
O155 K21 W37 30.2(2) . . ?
O155 K21 O38 136.1(5) . 2_776 ?
O155 K21 O153 54.4(3) . . ?
O155 K21 O160 53.8(3) . . ?
O155 K21 O295 88.9(3) . . ?
O155 K21 O296 112.6(7) . . ?
O160 K21 O7 130.6(7) . . ?
O160 K21 W31 65.0(2) . . ?
O160 K21 W33 67.2(2) . . ?
O160 K21 W37 28.2(2) . . ?
O160 K21 O38 156.1(4) . 2_776 ?
O160 K21 O295 52.3(3) . . ?
O203 K21 O7 72.6(6) 2_775 . ?
O203 K21 W31 154.7(3) 2_775 . ?
O203 K21 W33 110.1(3) 2_775 . ?
O203 K21 W37 74.8(2) 2_775 . ?
O203 K21 O38 72.3(4) 2_775 2_776 ?
O203 K21 O153 138.1(3) 2_775 . ?
O203 K21 O155 83.7(3) 2_775 . ?
O203 K21 O160 89.9(3) 2_775 . ?
O203 K21 O295 135.9(3) 2_775 . ?
O203 K21 O296 137.8(5) 2_775 . ?
O295 K21 W31 27.60(19) . . ?
O295 K21 W33 78.32(19) . . ?
O295 K21 W37 77.19(18) . . ?
O295 K21 O38 133.7(4) . 2_776 ?
O296 K21 O7 73.2(8) . . ?
O296 K21 W31 66.6(4) . . ?
O296 K21 W33 84.6(6) . . ?
O296 K21 W37 137.2(6) . . ?
O296 K21 O38 69.5(6) . 2_776 ?
O296 K21 O153 70.5(5) . . ?
O296 K21 O160 131.6(5) . . ?
O296 K21 O295 84.9(5) . . ?
O307 K21 O7 132.3(5) . . ?
O307 K21 W31 105.7(3) . . ?
O307 K21 W33 146.9(3) . . ?
O307 K21 W37 97.5(3) . . ?
O307 K21 O38 79.4(5) . 2_776 ?
O307 K21 O153 130.4(4) . . ?
O307 K21 O155 127.5(4) . . ?
O307 K21 O160 79.9(4) . . ?
O307 K21 O203 71.8(4) . 2_775 ?
O307 K21 O295 79.0(3) . . ?
O307 K21 O296 116.9(7) . . ?
O94 W22 O90 72.2(3) . . ?
O105 W22 O90 82.6(4) . . ?
O105 W22 O94 82.5(4) . . ?
O105 W22 O108 153.5(4) . . ?
O106 W22 O90 166.8(4) . . ?
O106 W22 O94 96.4(4) . . ?
O106 W22 O105 103.0(5) . . ?
O106 W22 O107 104.8(5) . . ?
O106 W22 O108 100.2(5) . . ?
O107 W22 O90 86.8(4) . . ?
O107 W22 O94 158.8(4) . . ?
O107 W22 O105 91.9(4) . . ?
O107 W22 O108 94.6(4) . . ?
O108 W22 O90 72.2(4) . . ?
O108 W22 O94 82.2(5) . . ?
O215 Ni22 K5 47.2(3) . . ?
O215 Ni22 O219 171.4(3) . . ?
O219 Ni22 K5 137.6(2) . . ?
O237 Ni22 K5 53.1(3) . . ?
O237 Ni22 O215 96.4(4) . . ?
O237 Ni22 O219 91.0(3) . . ?
O241 Ni22 K5 105.1(3) . . ?
O241 Ni22 O215 92.8(4) . . ?
O241 Ni22 O219 92.0(4) . . ?
O241 Ni22 O237 85.7(4) . . ?
O241 Ni22 O250 173.4(4) . . ?
O241 Ni22 O252 95.2(4) . . ?
O250 Ni22 K5 81.4(2) . . ?
O250 Ni22 O215 92.6(4) . . ?
O250 Ni22 O219 82.1(3) . . ?
O250 Ni22 O237 97.5(4) . . ?
O250 Ni22 O252 80.8(3) . . ?
O252 Ni22 K5 133.5(3) . . ?
O252 Ni22 O215 91.3(4) . . ?
O252 Ni22 O219 81.2(3) . . ?
O252 Ni22 O237 172.2(4) . . ?
O2 K22 O16 67.0(10) . . ?
O2 K22 W40 69.4(8) . 1_546 ?
O2 K22 W42 124.8(9) . 1_546 ?
O2 K22 W43 73.3(8) . 1_546 ?
O2 K22 W48 129.0(8) . 1_546 ?
O2 K22 O179 56.4(8) . 1_546 ?
O2 K22 O182 96.0(9) . 1_546 ?
O2 K22 O266 98.4(10) . 2_666 ?
O16 K22 W40 136.2(6) . 1_546 ?
O16 K22 W42 167.0(7) . 1_546 ?
O16 K22 W43 110.3(8) . 1_546 ?
O16 K22 W48 126.5(7) . 1_546 ?
W42 K22 W40 56.25(10) 1_546 1_546 ?
W42 K22 W43 80.24(12) 1_546 1_546 ?
W43 K22 W40 51.70(8) 1_546 1_546 ?
W48 K22 W40 79.87(12) 1_546 1_546 ?
W48 K22 W42 52.63(9) 1_546 1_546 ?
W48 K22 W43 55.74(10) 1_546 1_546 ?
O70 K22 O2 139.5(9) . . ?
O70 K22 O16 73.7(7) . . ?
O70 K22 W40 149.9(4) . 1_546 ?
O70 K22 W42 93.7(3) . 1_546 ?
O70 K22 W43 131.6(4) . 1_546 ?
O70 K22 W48 82.4(3) . 1_546 ?
O70 K22 O179 160.4(4) . 1_546 ?
O70 K22 O182 122.2(4) . 1_546 ?
O70 K22 O184 76.3(3) . 1_546 ?
O70 K22 O190 107.0(4) . 1_546 ?
O70 K22 O266 70.4(4) . 2_666 ?
O179 K22 O16 116.6(7) 1_546 . ?
O179 K22 W40 26.4(2) 1_546 1_546 ?
O179 K22 W42 76.4(3) 1_546 1_546 ?
O179 K22 W43 30.8(2) 1_546 1_546 ?
O179 K22 W48 78.1(2) 1_546 1_546 ?
O179 K22 O182 51.0(3) 1_546 1_546 ?
O179 K22 O266 98.6(4) 1_546 2_666 ?
O182 K22 O16 162.6(7) 1_546 . ?
O182 K22 W40 27.76(19) 1_546 1_546 ?
O182 K22 W42 28.8(2) 1_546 1_546 ?
O182 K22 W43 65.8(2) 1_546 1_546 ?
O182 K22 W48 66.6(2) 1_546 1_546 ?
O182 K22 O266 126.8(4) 1_546 2_666 ?
O184 K22 O2 144.0(8) 1_546 . ?
O184 K22 O16 145.2(7) 1_546 . ?
O184 K22 W40 76.1(3) 1_546 1_546 ?
O184 K22 W42 27.2(2) 1_546 1_546 ?
O184 K22 W43 77.6(2) 1_546 1_546 ?
O184 K22 W48 30.6(2) 1_546 1_546 ?
O184 K22 O179 88.0(3) 1_546 1_546 ?
O184 K22 O182 52.1(3) 1_546 1_546 ?
O184 K22 O266 91.0(4) 1_546 2_666 ?
O190 K22 O2 101.0(8) 1_546 . ?
O190 K22 O16 121.0(8) 1_546 . ?
O190 K22 W40 64.3(2) 1_546 1_546 ?
O190 K22 W42 65.0(3) 1_546 1_546 ?
O190 K22 W43 27.8(2) 1_546 1_546 ?
O190 K22 W48 28.0(2) 1_546 1_546 ?
O190 K22 O179 53.5(3) 1_546 1_546 ?
O190 K22 O182 64.1(3) 1_546 1_546 ?
O190 K22 O184 53.2(3) 1_546 1_546 ?
O190 K22 O266 62.9(4) 1_546 2_666 ?
O266 K22 O16 62.5(8) 2_666 . ?
O266 K22 W40 121.7(3) 2_666 1_546 ?
O266 K22 W42 116.8(3) 2_666 1_546 ?
O266 K22 W43 70.0(3) 2_666 1_546 ?
O266 K22 W48 64.5(3) 2_666 1_546 ?
Ni2 O22 K15 103.7(3) . . ?
W5 O22 Ni2 145.0(5) . . ?
W5 O22 K15 108.6(4) . . ?
O95 W23 O90 72.1(4) . . ?
O108 W23 O90 72.2(4) . . ?
O108 W23 O95 82.8(5) . . ?
O109 W23 O90 168.0(5) . . ?
O109 W23 O95 98.9(5) . . ?
O109 W23 O108 99.3(5) . . ?
O109 W23 O110 102.8(5) . . ?
O109 W23 O111 103.5(5) . . ?
O110 W23 O90 86.4(4) . . ?
O110 W23 O95 158.3(5) . . ?
O110 W23 O108 93.2(4) . . ?
O110 W23 O111 91.3(4) . . ?
O111 W23 O90 83.8(4) . . ?
O111 W23 O95 84.1(4) . . ?
O111 W23 O108 155.2(5) . . ?
Ni24 Ni23 K19 105.07(9) . . ?
O219 Ni23 K19 135.5(3) . . ?
O219 Ni23 Ni24 87.4(2) . . ?
O243 Ni23 K19 106.3(3) . . ?
O243 Ni23 Ni24 136.2(3) . . ?
O243 Ni23 O219 91.1(3) . . ?
O243 Ni23 O253 96.7(4) . . ?
O246 Ni23 K19 49.1(3) . . ?
O246 Ni23 Ni24 136.8(3) . . ?
O246 Ni23 O219 92.9(3) . . ?
O246 Ni23 O243 86.9(4) . . ?
O246 Ni23 O253 93.1(4) . . ?
O251 Ni23 K19 81.1(3) . . ?
O251 Ni23 Ni24 43.2(3) . . ?
O251 Ni23 O219 80.0(3) . . ?
O251 Ni23 O243 171.1(4) . . ?
O251 Ni23 O246 94.4(4) . . ?
O251 Ni23 O252 83.8(4) . . ?
O251 Ni23 O253 92.1(4) . . ?
O252 Ni23 K19 136.8(3) . . ?
O252 Ni23 Ni24 42.9(3) . . ?
O252 Ni23 O219 80.1(3) . . ?
O252 Ni23 O243 93.8(4) . . ?
O252 Ni23 O246 173.1(4) . . ?
O252 Ni23 O253 93.7(4) . . ?
O253 Ni23 K19 47.1(3) . . ?
O253 Ni23 Ni24 83.1(3) . . ?
O253 Ni23 O219 170.4(4) . . ?
W6 O23 K16 131.2(6) . . ?
O91 W24 K12 127.8(2) . . ?
O111 W24 K12 105.5(3) . . ?
O111 W24 O91 84.5(4) . . ?
O111 W24 O114 155.1(5) . . ?
O111 W24 O115 83.9(4) . . ?
O112 W24 K12 60.9(4) . . ?
O112 W24 O91 167.4(4) . . ?
O112 W24 O111 102.5(5) . . ?
O112 W24 O113 103.7(5) . . ?
O112 W24 O114 99.7(5) . . ?
O112 W24 O115 98.4(5) . . ?
O113 W24 K12 43.2(3) . . ?
O113 W24 O91 86.2(4) . . ?
O113 W24 O111 92.3(4) . . ?
O113 W24 O114 93.1(4) . . ?
O113 W24 O115 157.9(4) . . ?
O114 W24 K12 94.9(3) . . ?
O114 W24 O91 71.7(4) . . ?
O114 W24 O115 82.0(4) . . ?
O115 W24 K12 158.4(3) . . ?
O115 W24 O91 71.7(4) . . ?
O167 Ni24 Ni23 133.6(3) . . ?
O167 Ni24 O169 89.0(3) . . ?
O167 Ni24 O213 89.4(4) . . ?
O169 Ni24 Ni23 86.1(2) . . ?
O213 Ni24 Ni23 136.0(3) . . ?
O213 Ni24 O169 86.6(3) . . ?
O250 Ni24 Ni23 88.3(2) . . ?
O250 Ni24 O167 96.5(3) . . ?
O250 Ni24 O169 174.0(3) . . ?
O250 Ni24 O213 96.0(3) . . ?
O251 Ni24 Ni23 42.8(3) . . ?
O251 Ni24 O167 92.3(4) . . ?
O251 Ni24 O169 96.4(3) . . ?
O251 Ni24 O213 176.6(3) . . ?
O251 Ni24 O250 80.9(3) . . ?
O252 Ni24 Ni23 43.0(3) . . ?
O252 Ni24 O167 175.3(4) . . ?
O252 Ni24 O169 93.7(3) . . ?
O252 Ni24 O213 94.5(4) . . ?
O252 Ni24 O250 80.7(4) . . ?
O252 Ni24 O251 83.6(4) . . ?
W6 O24 W7 145.3(5) . . ?
W6 O24 K14 106.4(4) . . ?
W7 O24 K14 107.7(4) . . ?
K20 W25 K11 78.87(12) . . ?
O91 W25 K11 129.4(2) . . ?
O91 W25 K20 132.9(3) . . ?
O100 W25 K11 155.6(3) . . ?
O100 W25 K20 93.0(3) . . ?
O100 W25 O91 72.5(3) . . ?
O114 W25 K11 93.6(3) . . ?
O114 W25 K20 151.7(3) . . ?
O114 W25 O91 72.5(4) . . ?
O114 W25 O100 82.7(4) . . ?
O116 W25 K11 60.3(3) . . ?
O116 W25 K20 51.9(4) . . ?
O116 W25 O91 167.5(4) . . ?
O116 W25 O100 96.6(4) . . ?
O116 W25 O114 100.6(5) . . ?
O116 W25 O117 102.1(5) . . ?
O116 W25 O118 103.4(4) . . ?
O117 W25 K11 107.9(3) . . ?
O117 W25 K20 50.4(3) . . ?
O117 W25 O91 83.0(4) . . ?
O117 W25 O100 83.2(4) . . ?
O117 W25 O114 154.4(4) . . ?
O118 W25 K11 43.9(3) . . ?
O118 W25 K20 99.3(3) . . ?
O118 W25 O91 87.6(4) . . ?
O118 W25 O100 160.0(4) . . ?
O118 W25 O114 93.5(4) . . ?
O118 W25 O117 92.6(4) . . ?
W6 O25 Ni3 143.5(6) . . ?
O92 W26 K20 132.2(2) . . ?
O104 W26 K20 93.6(3) . . ?
O104 W26 O92 72.1(4) . . ?
O117 W26 K20 49.3(3) . . ?
O117 W26 O92 83.2(4) . . ?
O117 W26 O104 83.4(4) . . ?
O117 W26 O119 154.3(4) . . ?
O119 W26 K20 153.3(3) . . ?
O119 W26 O92 71.9(4) . . ?
O119 W26 O104 82.8(4) . . ?
O120 W26 K20 98.0(3) . . ?
O120 W26 O92 87.1(4) . . ?
O120 W26 O104 158.8(4) . . ?
O120 W26 O117 90.8(4) . . ?
O120 W26 O119 94.2(4) . . ?
O121 W26 K20 52.5(4) . . ?
O121 W26 O92 168.2(4) . . ?
O121 W26 O104 97.7(4) . . ?
O121 W26 O117 101.7(5) . . ?
O121 W26 O119 101.6(5) . . ?
O121 W26 O120 103.5(5) . . ?
O103 W27 O92 72.0(4) . . ?
O105 W27 O92 83.7(4) . . ?
O105 W27 O103 83.4(4) . . ?
O105 W27 O119 154.3(4) . . ?
O119 W27 O92 71.6(3) . . ?
O119 W27 O103 82.3(4) . . ?
O122 W27 O92 167.9(4) . . ?
O122 W27 O103 98.2(4) . . ?
O122 W27 O105 102.6(5) . . ?
O122 W27 O119 100.6(5) . . ?
O122 W27 O123 102.7(4) . . ?
O123 W27 O92 87.0(3) . . ?
O123 W27 O103 159.0(4) . . ?
O123 W27 O105 92.9(4) . . ?
O123 W27 O119 92.8(4) . . ?
W8 O27 W7 124.6(5) . . ?
K2 W28 K12 97.86(7) . . ?
K10 W28 K2 104.25(7) 2_766 . ?
K10 W28 K12 101.25(9) 2_766 . ?
O80 W28 K2 129.6(3) . . ?
O80 W28 K10 50.3(3) . 2_766 ?
O80 W28 K12 126.6(3) . . ?
O80 W28 O86 111.1(5) . . ?
O80 W28 O88 108.2(4) . . ?
O86 W28 K2 118.7(3) . . ?
O86 W28 K10 121.7(3) . 2_766 ?
O86 W28 K12 39.4(3) . . ?
O86 W28 O88 110.1(4) . . ?
O87 W28 K2 60.1(5) . . ?
O87 W28 K10 57.8(4) . 2_766 ?
O87 W28 K12 73.0(4) . . ?
O87 W28 O80 107.5(5) . . ?
O87 W28 O86 112.3(5) . . ?
O87 W28 O88 107.5(6) . . ?
O88 W28 K2 48.4(3) . . ?
O88 W28 K10 128.0(3) . 2_766 ?
O88 W28 K12 122.9(3) . . ?
O192 K28 W47 30.9(2) 2_775 2_775 ?
O192 K28 O200 57.1(3) 2_775 2_775 ?
O192 K28 O245 127.9(3) 2_775 . ?
O192 K28 O331 73.6(3) 2_775 . ?
O192 K28 O334 108.0(5) 2_775 . ?
O192 K28 O335 78.5(3) 2_775 . ?
O192 K28 O336 126.6(4) 2_775 . ?
O200 K28 W47 26.8(2) 2_775 2_775 ?
O200 K28 O331 107.9(4) 2_775 . ?
O200 K28 O334 83.4(5) 2_775 . ?
O200 K28 O335 134.9(3) 2_775 . ?
O200 K28 O336 110.2(4) 2_775 . ?
O245 K28 W47 97.2(2) . 2_775 ?
O245 K28 O200 70.8(3) . 2_775 ?
O245 K28 O331 126.8(4) . . ?
O245 K28 O334 63.4(5) . . ?
O245 K28 O335 152.9(4) . . ?
O245 K28 O336 69.3(4) . . ?
O331 K28 W47 88.6(3) . 2_775 ?
O331 K28 O336 61.5(4) . . ?
O333 K28 W47 173.8(4) . 2_775 ?
O333 K28 O192 149.6(4) . 2_775 ?
O333 K28 O200 150.0(4) . 2_775 ?
O333 K28 O245 81.1(4) . . ?
O333 K28 O331 97.2(5) . . ?
O333 K28 O334 74.6(6) . . ?
O333 K28 O335 71.9(4) . . ?
O333 K28 O336 67.5(5) . . ?
O334 K28 W47 99.3(5) . 2_775 ?
O334 K28 O331 166.4(6) . . ?
O334 K28 O336 122.6(5) . . ?
O335 K28 W47 109.3(3) . 2_775 ?
O335 K28 O331 61.1(5) . . ?
O335 K28 O334 105.6(6) . . ?
O335 K28 O336 101.7(4) . . ?
O336 K28 W47 117.6(3) . 2_775 ?
Ni1 O28 K10 104.4(4) . . ?
W8 O28 Ni1 142.9(5) . . ?
W8 O28 K10 108.0(4) . . ?
K2 W29 K10 97.67(5) . . ?
K11 W29 K2 106.09(6) . . ?
K11 W29 K10 99.30(8) . . ?
O40 W29 K2 116.7(3) . . ?
O40 W29 K10 37.7(3) . . ?
O40 W29 K11 119.8(3) . . ?
O40 W29 O46 110.8(5) . . ?
O40 W29 O370 109.7(4) . . ?
O45 W29 K2 58.3(5) . . ?
O45 W29 K10 73.9(4) . . ?
O45 W29 K11 59.2(4) . . ?
O45 W29 O40 111.7(5) . . ?
O45 W29 O46 109.3(5) . . ?
O45 W29 O370 106.7(5) . . ?
O46 W29 K2 132.1(3) . . ?
O46 W29 K10 124.8(3) . . ?
O46 W29 K11 51.1(3) . . ?
O46 W29 O370 108.5(4) . . ?
O370 W29 K2 49.6(3) . . ?
O370 W29 K10 123.6(3) . . ?
O370 W29 K11 130.3(3) . . ?
K2 W30 K11 99.57(6) . 2_766 ?
K12 W30 K2 103.80(7) 2_766 . ?
K12 W30 K11 99.60(9) 2_766 2_766 ?
O43 W30 K2 118.9(3) . . ?
O43 W30 K11 37.6(3) . 2_766 ?
O43 W30 K12 120.3(3) . 2_766 ?
O43 W30 O361 109.2(4) . . ?
O43 W30 O368 110.4(4) . . ?
O44 W30 K2 60.3(4) . . ?
O44 W30 K11 75.1(4) . 2_766 ?
O44 W30 K12 55.5(4) . 2_766 ?
O44 W30 O43 112.7(5) . . ?
O44 W30 O361 107.5(5) . . ?
O44 W30 O368 107.5(5) . . ?
O361 W30 K2 131.5(3) . . ?
O361 W30 K11 123.7(3) . 2_766 ?
O361 W30 K12 52.5(3) . 2_766 ?
O361 W30 O368 109.6(4) . . ?
O368 W30 K2 48.3(3) . . ?
O368 W30 K11 123.5(3) . 2_766 ?
O368 W30 K12 129.2(3) . 2_766 ?
W8 O30 Na7 106.9(4) . . ?
W8 O30 W9 144.3(6) . . ?
W9 O30 Na7 108.3(4) . . ?
O128 W31 K21 95.2(2) . . ?
O132 W31 K21 87.2(4) . . ?
O132 W31 O128 172.1(4) . . ?
O132 W31 O133 101.0(4) . . ?
O132 W31 O137 100.8(5) . . ?
O132 W31 O153 102.6(4) . . ?
O132 W31 O295 103.0(4) . . ?
O133 W31 K21 129.0(3) . . ?
O133 W31 O128 83.4(3) . . ?
O133 W31 O153 83.6(4) . . ?
O137 W31 K21 139.9(3) . . ?
O137 W31 O128 72.7(4) . . ?
O137 W31 O133 88.3(4) . . ?
O137 W31 O153 156.3(4) . . ?
O137 W31 O295 90.4(5) . . ?
O153 W31 K21 45.8(3) . . ?
O153 W31 O128 84.3(3) . . ?
O295 W31 K21 49.7(3) . . ?
O295 W31 O128 73.2(3) . . ?
O295 W31 O133 155.8(4) . . ?
O295 W31 O153 88.0(4) . . ?
O133 W32 O129 83.5(3) . . ?
O134 W32 O129 173.3(4) . . ?
O134 W32 O133 100.3(4) . . ?
O134 W32 O135 103.0(5) . . ?
O134 W32 O136 101.8(4) . . ?
O134 W32 O152 101.7(4) . . ?
O135 W32 O129 73.6(4) . . ?
O135 W32 O133 156.5(4) . . ?
O135 W32 O136 90.0(4) . . ?
O135 W32 O152 88.7(4) . . ?
O136 W32 O129 72.7(3) . . ?
O136 W32 O133 87.9(4) . . ?
O136 W32 O152 156.2(4) . . ?
O152 W32 O129 84.1(3) . . ?
O152 W32 O133 83.9(4) . . ?
O131 W33 K21 96.4(2) . . ?
O151 W33 K21 136.7(3) . . ?
O151 W33 O131 73.3(4) . . ?
O151 W33 O152 86.8(4) . . ?
O151 W33 O153 156.4(4) . . ?
O152 W33 K21 134.7(3) . . ?
O152 W33 O131 83.4(3) . . ?
O153 W33 K21 50.6(3) . . ?
O153 W33 O131 83.9(3) . . ?
O153 W33 O152 84.7(4) . . ?
O154 W33 K21 83.7(4) . . ?
O154 W33 O131 172.5(4) . . ?
O154 W33 O151 101.5(5) . . ?
O154 W33 O152 101.9(5) . . ?
O154 W33 O153 101.8(5) . . ?
O154 W33 O155 102.4(5) . . ?
O155 W33 K21 46.8(3) . . ?
O155 W33 O131 72.7(3) . . ?
O155 W33 O151 90.7(4) . . ?
O155 W33 O152 155.6(4) . . ?
O155 W33 O153 88.1(4) . . ?
O129 W34 K5 126.8(2) . 2_675 ?
O136 W34 K5 158.9(3) . 2_675 ?
O136 W34 O129 72.0(3) . . ?
O141 W34 K5 106.9(3) . 2_675 ?
O141 W34 O129 83.2(3) . . ?
O141 W34 O136 83.0(4) . . ?
O141 W34 O144 154.2(4) . . ?
O142 W34 K5 62.1(4) . 2_675 ?
O142 W34 O129 167.6(4) . . ?
O142 W34 O136 97.8(4) . . ?
O142 W34 O141 103.0(5) . . ?
O142 W34 O143 103.1(5) . . ?
O142 W34 O144 100.3(5) . . ?
O143 W34 K5 41.5(3) . 2_675 ?
O143 W34 O129 87.1(4) . . ?
O143 W34 O136 159.0(4) . . ?
O143 W34 O141 92.8(4) . . ?
O143 W34 O144 92.5(4) . . ?
O144 W34 K5 93.7(3) . 2_675 ?
O144 W34 O129 71.9(3) . . ?
O144 W34 O136 82.9(4) . . ?
Ni3 O34 K12 101.8(4) . 2_766 ?
W7 O34 Ni3 142.3(5) . . ?
W7 O34 K12 112.2(4) . 2_766 ?
K4 W35 K9 88.18(15) 2_675 1_565 ?
O129 W35 K4 128.7(2) . 2_675 ?
O129 W35 K9 139.2(3) . 1_565 ?
O135 W35 K4 156.8(3) . 2_675 ?
O135 W35 K9 69.1(3) . 1_565 ?
O135 W35 O129 72.1(3) . . ?
O144 W35 K4 94.2(3) . 2_675 ?
O144 W35 K9 91.0(3) . 1_565 ?
O144 W35 O129 71.9(3) . . ?
O144 W35 O135 82.3(4) . . ?
O144 W35 O147 153.3(4) . . ?
O145 W35 K4 59.3(4) . 2_675 ?
O145 W35 K9 30.2(4) . 1_565 ?
O145 W35 O129 168.7(4) . . ?
O145 W35 O135 98.7(5) . . ?
O145 W35 O144 100.8(5) . . ?
O145 W35 O146 102.9(5) . . ?
O145 W35 O147 103.3(5) . . ?
O146 W35 K4 44.1(3) . 2_675 ?
O146 W35 K9 132.3(3) . 1_565 ?
O146 W35 O129 86.4(4) . . ?
O146 W35 O135 158.4(4) . . ?
O146 W35 O144 92.9(4) . . ?
O146 W35 O147 92.8(4) . . ?
O147 W35 K4 108.0(3) . 2_675 ?
O147 W35 K9 104.2(4) . 1_565 ?
O147 W35 O129 82.4(4) . . ?
O147 W35 O135 82.8(4) . . ?
K4 O35 K0AA 129.7(11) 2_675 . ?
O147 W36 O131 83.5(4) . . ?
O147 W36 O150 154.4(4) . . ?
O147 W36 O151 83.4(4) . . ?
O148 W36 O131 86.9(4) . . ?
O148 W36 O147 92.0(4) . . ?
O148 W36 O150 92.9(4) . . ?
O148 W36 O151 159.6(4) . . ?
O149 W36 O131 167.0(4) . . ?
O149 W36 O147 103.0(5) . . ?
O149 W36 O148 103.9(5) . . ?
O149 W36 O150 100.2(5) . . ?
O149 W36 O151 96.5(4) . . ?
O150 W36 O131 71.7(4) . . ?
O150 W36 O151 83.4(4) . . ?
O151 W36 O131 72.8(4) . . ?
Ni2 O36 Ni3 105.8(4) . . ?
Ni2 O36 Ni4 93.0(4) . . ?
Ni3 O36 Ni4 97.4(4) . . ?
K21 W37 K19 136.75(11) . . ?
O131 W37 K19 123.6(2) . . ?
O131 W37 K21 94.2(2) . . ?
O150 W37 K19 88.4(3) . . ?
O150 W37 K21 126.2(3) . . ?
O150 W37 O131 72.0(3) . . ?
O150 W37 O155 82.7(4) . . ?
O155 W37 K19 158.3(3) . . ?
O155 W37 K21 44.2(3) . . ?
O155 W37 O131 72.2(3) . . ?
O156 W37 K19 65.1(3) . . ?
O156 W37 K21 82.2(3) . . ?
O156 W37 O131 166.9(4) . . ?
O156 W37 O150 100.0(5) . . ?
O156 W37 O155 96.9(4) . . ?
O156 W37 O158 103.5(4) . . ?
O156 W37 O160 102.9(5) . . ?
O158 W37 K19 40.6(3) . . ?
O158 W37 K21 137.7(3) . . ?
O158 W37 O131 87.7(4) . . ?
O158 W37 O150 94.6(4) . . ?
O158 W37 O155 159.6(4) . . ?
O158 W37 O160 91.7(4) . . ?
O160 W37 K19 112.0(3) . . ?
O160 W37 K21 46.9(3) . . ?
O160 W37 O131 83.3(4) . . ?
O160 W37 O150 154.2(4) . . ?
O160 W37 O155 82.8(4) . . ?
Ni1 O37 Ni4 97.5(3) . . ?
Ni3 O37 Ni1 104.2(4) . . ?
Ni3 O37 Ni4 98.2(4) . . ?
Na4 W38 K21 108.98(17) 2_775 . ?
O128 W38 Na4 156.1(3) . 2_775 ?
O128 W38 K21 93.2(2) . . ?
O139 W38 Na4 99.1(3) . 2_775 ?
O139 W38 K21 129.5(3) . . ?
O139 W38 O128 71.9(4) . . ?
O139 W38 O160 154.4(4) . . ?
O139 W38 O295 82.0(4) . . ?
O157 W38 Na4 32.0(3) . 2_775 ?
O157 W38 K21 84.3(4) . . ?
O157 W38 O128 168.2(4) . . ?
O157 W38 O139 100.8(5) . . ?
O157 W38 O159 103.1(4) . . ?
O157 W38 O160 102.0(5) . . ?
O157 W38 O295 98.2(4) . . ?
O159 W38 Na4 71.3(3) . 2_775 ?
O159 W38 K21 134.7(3) . . ?
O159 W38 O128 86.9(4) . . ?
O159 W38 O139 93.5(4) . . ?
O159 W38 O160 92.4(4) . . ?
O159 W38 O295 158.7(4) . . ?
O160 W38 Na4 106.4(3) . 2_775 ?
O160 W38 K21 42.9(3) . . ?
O160 W38 O128 83.6(4) . . ?
O160 W38 O295 83.5(4) . . ?
O295 W38 Na4 129.9(3) . 2_775 ?
O295 W38 K21 47.7(3) . . ?
O295 W38 O128 71.9(3) . . ?
K17 O38 K21 149.1(8) . 2_776 ?
O137 W39 O128 71.8(4) . . ?
O138 W39 O128 167.9(4) . . ?
O138 W39 O137 98.2(5) . . ?
O138 W39 O139 100.7(5) . . ?
O138 W39 O140 103.4(5) . . ?
O138 W39 O141 102.1(5) . . ?
O139 W39 O128 71.7(4) . . ?
O139 W39 O137 82.4(4) . . ?
O140 W39 O128 86.8(4) . . ?
O140 W39 O137 158.4(4) . . ?
O140 W39 O139 94.0(4) . . ?
O140 W39 O141 91.7(4) . . ?
O141 W39 O128 83.7(3) . . ?
O141 W39 O137 83.2(4) . . ?
O141 W39 O139 154.4(4) . . ?
K18 W40 K22 173.36(17) 1_554 1_564 ?
O174 W40 K18 92.6(2) . 1_554 ?
O174 W40 K22 94.1(2) . 1_564 ?
O178 W40 K18 87.2(4) . 1_554 ?
O178 W40 K22 86.2(4) . 1_564 ?
O178 W40 O174 173.1(4) . . ?
O178 W40 O179 101.4(5) . . ?
O178 W40 O180 101.8(5) . . ?
O178 W40 O181 102.2(5) . . ?
O178 W40 O182 101.1(5) . . ?
O179 W40 K18 136.3(3) . 1_554 ?
O179 W40 K22 46.7(3) . 1_564 ?
O179 W40 O174 74.1(4) . . ?
O179 W40 O180 156.6(4) . . ?
O179 W40 O181 90.1(5) . . ?
O179 W40 O182 88.2(5) . . ?
O180 W40 K18 47.9(3) . 1_554 ?
O180 W40 K22 132.8(3) . 1_564 ?
O180 W40 O174 83.0(4) . . ?
O180 W40 O182 84.8(5) . . ?
O181 W40 K18 46.3(4) . 1_554 ?
O181 W40 K22 136.7(4) . 1_564 ?
O181 W40 O174 72.9(4) . . ?
O181 W40 O180 87.5(5) . . ?
O181 W40 O182 156.5(4) . . ?
O182 W40 K18 132.5(4) . 1_554 ?
O182 W40 K22 48.1(4) . 1_564 ?
O182 W40 O174 84.1(4) . . ?
Ni1 O40 K10 100.6(4) . . ?
W29 O40 Ni1 127.5(5) . . ?
W29 O40 K10 120.8(4) . . ?
K18 W41 K3 122.1(3) 1_554 . ?
O177 W41 K3 132.4(3) . . ?
O177 W41 K18 91.5(2) . 1_554 ?
O180 W41 K3 97.6(4) . . ?
O180 W41 K18 44.5(3) . 1_554 ?
O180 W41 O177 83.4(4) . . ?
O183 W41 K3 48.9(4) . . ?
O183 W41 K18 128.5(3) . 1_554 ?
O183 W41 O177 84.3(4) . . ?
O183 W41 O180 84.1(4) . . ?
O186 W41 K3 53.0(5) . . ?
O186 W41 K18 88.0(4) . 1_554 ?
O186 W41 O177 172.8(5) . . ?
O186 W41 O180 101.2(5) . . ?
O186 W41 O183 101.7(5) . . ?
O186 W41 O188 102.7(5) . . ?
O186 W41 O189 101.7(5) . . ?
O188 W41 K3 95.5(4) . . ?
O188 W41 K18 137.8(3) . 1_554 ?
O188 W41 O177 73.0(4) . . ?
O188 W41 O180 156.1(4) . . ?
O188 W41 O183 89.6(4) . . ?
O188 W41 O189 90.1(5) . . ?
O189 W41 K3 154.7(4) . . ?
O189 W41 K18 47.8(3) . 1_554 ?
O189 W41 O177 72.8(4) . . ?
O189 W41 O180 86.6(4) . . ?
O189 W41 O183 156.2(4) . . ?
Na6 K41 W49 62.9(3) . . ?
Na6 K41 W50 59.0(2) . . ?
Na6 K41 W53 115.0(3) . . ?
Na6 K41 W54 110.8(3) . . ?
W49 K41 W50 57.28(14) . . ?
W49 K41 W53 52.50(13) . . ?
W49 K41 W54 79.97(19) . . ?
W50 K41 W53 80.05(19) . . ?
W50 K41 W54 51.81(13) . . ?
W53 K41 W54 54.64(18) . . ?
O121 K41 Na6 108.5(5) . . ?
O121 K41 W49 155.2(4) . . ?
O121 K41 W50 98.0(3) . . ?
O121 K41 W53 126.6(5) . . ?
O121 K41 W54 82.2(4) . . ?
O121 K41 O220 156.2(7) . . ?
O121 K41 O221 126.5(5) . . ?
O121 K41 O230 78.6(4) . . ?
O121 K41 O233 103.6(5) . . ?
O121 K41 O270 99.5(5) . . ?
O121 K41 O294 67.7(8) . . ?
O220 K41 Na6 89.2(4) . . ?
O220 K41 W49 27.7(2) . . ?
O220 K41 W50 77.2(3) . . ?
O220 K41 W53 29.9(2) . . ?
O220 K41 W54 76.6(3) . . ?
O220 K41 O221 52.4(3) . . ?
O220 K41 O230 88.0(4) . . ?
O220 K41 O233 53.1(3) . . ?
O221 K41 Na6 53.6(3) . . ?
O221 K41 W49 29.0(2) . . ?
O221 K41 W50 28.6(2) . . ?
O221 K41 W53 66.1(3) . . ?
O221 K41 W54 65.5(3) . . ?
O221 K41 O230 52.1(3) . . ?
O230 K41 Na6 83.9(4) . . ?
O230 K41 W49 77.4(3) . . ?
O230 K41 W50 27.5(2) . . ?
O230 K41 W53 76.8(3) . . ?
O230 K41 W54 29.7(2) . . ?
O233 K41 Na6 117.9(4) . . ?
O233 K41 W49 65.7(3) . . ?
O233 K41 W50 65.0(3) . . ?
O233 K41 W53 27.8(2) . . ?
O233 K41 W54 27.0(2) . . ?
O233 K41 O221 64.5(3) . . ?
O233 K41 O230 52.4(3) . . ?
O270 K41 Na6 86.4(5) . . ?
O270 K41 W49 102.9(5) . . ?
O270 K41 W50 144.8(6) . . ?
O270 K41 W53 112.4(5) . . ?
O270 K41 W54 161.3(6) . . ?
O270 K41 O220 97.3(5) . . ?
O270 K41 O221 124.7(6) . . ?
O270 K41 O230 168.9(7) . . ?
O270 K41 O233 138.0(6) . . ?
O294 K41 Na6 176.2(8) . . ?
O294 K41 W49 120.6(7) . . ?
O294 K41 W50 120.9(8) . . ?
O294 K41 W53 68.3(6) . . ?
O294 K41 W54 69.2(7) . . ?
O294 K41 O220 94.5(8) . . ?
O294 K41 O221 128.5(7) . . ?
O294 K41 O230 95.3(9) . . ?
O294 K41 O233 64.0(7) . . ?
O294 K41 O270 94.0(8) . . ?
K3 W42 K22 121.1(4) . 1_564 ?
O175 W42 K3 136.4(4) . . ?
O175 W42 K22 94.9(3) . 1_564 ?
O182 W42 K3 99.8(4) . . ?
O182 W42 K22 50.4(4) . 1_564 ?
O182 W42 O175 84.1(4) . . ?
O183 W42 K3 54.8(4) . . ?
O183 W42 K22 134.3(3) . 1_564 ?
O183 W42 O175 82.9(4) . . ?
O183 W42 O182 84.1(5) . . ?
O184 W42 K3 149.8(4) . . ?
O184 W42 K22 45.6(4) . 1_564 ?
O184 W42 O175 73.0(4) . . ?
O184 W42 O182 88.1(5) . . ?
O184 W42 O183 155.4(4) . . ?
O185 W42 K3 47.5(5) . . ?
O185 W42 K22 85.4(4) . 1_564 ?
O185 W42 O175 173.0(5) . . ?
O185 W42 O182 101.4(5) . . ?
O185 W42 O183 101.9(5) . . ?
O185 W42 O184 102.5(5) . . ?
O185 W42 O187 102.5(5) . . ?
O187 W42 K3 93.4(5) . . ?
O187 W42 K22 135.7(4) . 1_564 ?
O187 W42 O175 72.5(4) . . ?
O187 W42 O182 155.8(4) . . ?
O187 W42 O183 87.2(5) . . ?
O187 W42 O184 90.5(5) . . ?
K0AA W43 K22 123.71(15) 2_675 1_564 ?
O174 W43 K0AA 130.5(2) . 2_675 ?
O174 W43 K22 96.5(2) . 1_564 ?
O179 W43 K0AA 155.4(3) . 2_675 ?
O179 W43 K22 49.6(3) . 1_564 ?
O179 W43 O174 72.5(4) . . ?
O190 W43 K0AA 105.5(3) . 2_675 ?
O190 W43 K22 43.6(3) . 1_564 ?
O190 W43 O174 83.2(4) . . ?
O190 W43 O179 83.8(4) . . ?
O190 W43 O195 154.1(4) . . ?
O194 W43 K0AA 45.6(3) . 2_675 ?
O194 W43 K22 135.4(3) . 1_564 ?
O194 W43 O174 86.0(4) . . ?
O194 W43 O179 158.5(4) . . ?
O194 W43 O190 93.1(4) . . ?
O194 W43 O195 92.7(4) . . ?
O195 W43 K0AA 96.5(3) . 2_675 ?
O195 W43 K22 130.6(3) . 1_564 ?
O195 W43 O174 72.0(3) . . ?
O195 W43 O179 81.6(4) . . ?
O196 W43 K0AA 57.7(4) . 2_675 ?
O196 W43 K22 81.9(4) . 1_564 ?
O196 W43 O174 168.6(5) . . ?
O196 W43 O179 98.3(5) . . ?
O196 W43 O190 102.8(5) . . ?
O196 W43 O194 103.1(5) . . ?
O196 W43 O195 100.4(5) . . ?
Ni5 O43 K11 100.9(4) . 2_766 ?
W30 O43 Ni5 126.6(5) . . ?
W30 O43 K11 120.2(4) . 2_766 ?
K18 W44 K4 132.95(10) 1_554 . ?
O174 W44 K4 127.8(2) . . ?
O174 W44 K18 91.4(2) . 1_554 ?
O181 W44 K4 157.2(3) . . ?
O181 W44 K18 44.9(3) . 1_554 ?
O181 W44 O174 72.0(4) . . ?
O195 W44 K4 93.4(3) . . ?
O195 W44 K18 126.2(3) . 1_554 ?
O195 W44 O174 72.5(4) . . ?
O195 W44 O181 81.5(4) . . ?
O197 W44 K4 107.8(3) . . ?
O197 W44 K18 44.7(3) . 1_554 ?
O197 W44 O174 83.8(4) . . ?
O197 W44 O181 83.6(4) . . ?
O197 W44 O195 155.0(4) . . ?
O198 W44 K4 44.1(3) . . ?
O198 W44 K18 137.0(3) . 1_554 ?
O198 W44 O174 85.9(4) . . ?
O198 W44 O181 157.8(4) . . ?
O198 W44 O195 93.8(4) . . ?
O198 W44 O197 92.4(4) . . ?
O199 W44 K4 59.1(4) . . ?
O199 W44 K18 87.4(4) . 1_554 ?
O199 W44 O174 168.8(4) . . ?
O199 W44 O181 99.6(5) . . ?
O199 W44 O195 99.2(5) . . ?
O199 W44 O197 103.0(5) . . ?
O199 W44 O198 102.5(5) . . ?
K12 O44 K2 135.4(4) 2_766 . ?
W30 O44 K2 92.5(4) . . ?
W30 O44 K12 97.0(4) . 2_766 ?
O177 W45 K18 90.8(2) . 1_554 ?
O189 W45 K18 46.8(3) . 1_554 ?
O189 W45 O177 72.1(4) . . ?
O197 W45 K18 41.7(3) . 1_554 ?
O197 W45 O177 83.9(4) . . ?
O197 W45 O189 83.2(4) . . ?
O197 W45 O204 154.5(4) . . ?
O204 W45 K18 130.4(3) . 1_554 ?
O204 W45 O177 71.4(3) . . ?
O204 W45 O189 83.5(4) . . ?
O206 W45 K18 87.9(4) . 1_554 ?
O206 W45 O177 167.5(4) . . ?
O206 W45 O189 98.2(5) . . ?
O206 W45 O197 103.2(5) . . ?
O206 W45 O204 100.1(5) . . ?
O206 W45 O207 102.6(5) . . ?
O207 W45 K18 132.4(3) . 1_554 ?
O207 W45 O177 87.5(4) . . ?
O207 W45 O189 159.2(4) . . ?
O207 W45 O197 91.0(4) . . ?
O207 W45 O204 93.8(4) . . ?
K2 O45 K11 137.8(4) . . ?
W29 O45 K2 94.3(5) . . ?
W29 O45 K11 93.3(5) . . ?
O177 W46 Na1 125.7(3) . . ?
O188 W46 Na1 162.2(3) . . ?
O188 W46 O177 71.8(4) . . ?
O201 W46 Na1 100.9(3) . . ?
O201 W46 O177 82.7(4) . . ?
O201 W46 O188 82.7(4) . . ?
O201 W46 O204 153.5(4) . . ?
O203 W46 Na1 66.0(4) . . ?
O203 W46 O177 166.4(4) . . ?
O203 W46 O188 96.2(5) . . ?
O203 W46 O201 102.6(5) . . ?
O203 W46 O204 100.6(5) . . ?
O203 W46 O205 103.6(5) . . ?
O204 W46 Na1 100.1(3) . . ?
O204 W46 O177 71.9(4) . . ?
O204 W46 O188 82.2(4) . . ?
O205 W46 Na1 37.6(3) . . ?
O205 W46 O177 88.5(4) . . ?
O205 W46 O188 160.2(4) . . ?
O205 W46 O201 92.1(4) . . ?
O205 W46 O204 94.8(4) . . ?
Ni9 O46 K11 100.0(4) . . ?
W29 O46 Ni9 128.4(5) . . ?
W29 O46 K11 101.1(4) . . ?
O175 W47 K28 118.7(2) . 2_775 ?
O187 W47 K28 79.2(3) . 2_775 ?
O187 W47 O175 72.0(4) . . ?
O192 W47 K28 50.3(3) . 2_775 ?
O192 W47 O175 72.8(4) . . ?
O192 W47 O187 82.5(4) . . ?
O200 W47 K28 49.2(4) . 2_775 ?
O200 W47 O175 165.1(4) . . ?
O200 W47 O187 95.4(5) . . ?
O200 W47 O192 98.1(4) . . ?
O200 W47 O201 104.0(4) . . ?
O200 W47 O202 104.1(5) . . ?
O201 W47 K28 145.6(3) . 2_775 ?
O201 W47 O175 83.0(4) . . ?
O201 W47 O187 83.5(4) . . ?
O201 W47 O192 154.8(4) . . ?
O202 W47 K28 113.4(3) . 2_775 ?
O202 W47 O175 88.6(4) . . ?
O202 W47 O187 160.5(4) . . ?
O202 W47 O192 94.2(4) . . ?
O202 W47 O201 92.1(4) . . ?
P2 O47 W10 127.3(5) . . ?
P2 O47 W13 125.1(5) . . ?
P2 O47 W18 124.9(5) . . ?
W13 O47 W10 88.8(3) . . ?
W18 O47 W10 89.3(3) . . ?
W18 O47 W13 89.7(3) . . ?
Na2 W48 K22 117.6(3) . 1_564 ?
O175 W48 Na2 132.5(3) . . ?
O175 W48 K22 96.7(3) . 1_564 ?
O184 W48 Na2 154.7(4) . . ?
O184 W48 K22 47.1(3) . 1_564 ?
O184 W48 O175 72.8(4) . . ?
O190 W48 Na2 98.1(4) . . ?
O190 W48 K22 44.5(3) . 1_564 ?
O190 W48 O175 83.6(4) . . ?
O190 W48 O184 82.1(4) . . ?
O190 W48 O192 154.8(5) . . ?
O191 W48 Na2 57.0(4) . . ?
O191 W48 K22 81.4(4) . 1_564 ?
O191 W48 O175 168.4(4) . . ?
O191 W48 O184 98.1(5) . . ?
O191 W48 O190 102.5(5) . . ?
O191 W48 O192 99.8(5) . . ?
O191 W48 O193 103.0(5) . . ?
O192 W48 Na2 103.9(4) . . ?
O192 W48 K22 129.4(3) . 1_564 ?
O192 W48 O175 72.5(4) . . ?
O192 W48 O184 83.2(5) . . ?
O193 W48 Na2 46.1(4) . . ?
O193 W48 K22 134.5(3) . 1_564 ?
O193 W48 O175 86.5(4) . . ?
O193 W48 O184 158.8(4) . . ?
O193 W48 O190 91.4(4) . . ?
O193 W48 O192 95.0(4) . . ?
P2 O48 Ni5 124.1(5) . . ?
P2 O48 Ni6 124.3(6) . . ?
P2 O48 Ni7 123.0(5) . . ?
Ni5 O48 Ni6 91.7(4) . . ?
Ni5 O48 Ni7 91.8(4) . . ?
Ni6 O48 Ni7 92.6(3) . . ?
O216 W49 K41 96.5(3) . . ?
O220 W49 K41 47.6(4) . . ?
O220 W49 O216 73.5(4) . . ?
O220 W49 O221 88.0(4) . . ?
O220 W49 O224 156.1(4) . . ?
O221 W49 K41 49.1(3) . . ?
O221 W49 O216 84.1(3) . . ?
O221 W49 O224 84.2(4) . . ?
O222 W49 K41 83.5(4) . . ?
O222 W49 O216 173.2(4) . . ?
O222 W49 O220 101.9(5) . . ?
O222 W49 O221 100.9(4) . . ?
O222 W49 O223 103.0(4) . . ?
O222 W49 O224 101.7(5) . . ?
O223 W49 K41 137.6(4) . . ?
O223 W49 O216 72.4(3) . . ?
O223 W49 O220 90.5(4) . . ?
O223 W49 O221 155.9(4) . . ?
O223 W49 O224 87.6(4) . . ?
O224 W49 K41 132.8(3) . . ?
O224 W49 O216 83.2(3) . . ?
P2 O49 W12 127.7(5) . . ?
P2 O49 W16 125.0(6) . . ?
P2 O49 W17 124.7(5) . . ?
W16 O49 W12 89.3(3) . . ?
W16 O49 W17 89.9(3) . . ?
W17 O49 W12 88.6(3) . . ?
Na6 W50 K20 92.9(2) . . ?
Na6 W50 K41 52.1(3) . . ?
K41 W50 K20 68.17(17) . . ?
O218 W50 Na6 135.6(2) . . ?
O218 W50 K20 102.1(2) . . ?
O218 W50 K41 95.4(3) . . ?
O221 W50 Na6 52.1(3) . . ?
O221 W50 K20 115.8(3) . . ?
O221 W50 K41 47.7(3) . . ?
O221 W50 O218 84.0(3) . . ?
O228 W50 Na6 96.6(4) . . ?
O228 W50 K20 158.9(3) . . ?
O228 W50 K41 131.9(3) . . ?
O228 W50 O218 84.1(4) . . ?
O228 W50 O221 84.7(4) . . ?
O229 W50 Na6 49.1(4) . . ?
O229 W50 K20 70.6(4) . . ?
O229 W50 K41 84.2(4) . . ?
O229 W50 O218 172.4(4) . . ?
O229 W50 O221 101.2(4) . . ?
O229 W50 O228 101.9(5) . . ?
O229 W50 O230 101.5(5) . . ?
O229 W50 O231 101.7(5) . . ?
O230 W50 Na6 96.3(4) . . ?
O230 W50 K20 38.7(3) . . ?
O230 W50 K41 48.1(4) . . ?
O230 W50 O218 72.9(4) . . ?
O230 W50 O221 87.8(4) . . ?
O230 W50 O228 156.4(4) . . ?
O230 W50 O231 89.9(4) . . ?
O231 W50 Na6 150.7(3) . . ?
O231 W50 K20 74.3(3) . . ?
O231 W50 K41 137.6(4) . . ?
O231 W50 O218 73.5(4) . . ?
O231 W50 O221 157.1(4) . . ?
O231 W50 O228 88.4(4) . . ?
P2 O50 W11 125.9(6) . . ?
P2 O50 W14 125.8(5) . . ?
P2 O50 W15 124.8(5) . . ?
W14 O50 W11 89.4(3) . . ?
W14 O50 W15 90.4(3) . . ?
W15 O50 W11 89.1(3) . . ?
O224 W51 O217 84.1(3) . . ?
O224 W51 O228 84.6(4) . . ?
O225 W51 O217 172.1(4) . . ?
O225 W51 O224 102.1(5) . . ?
O225 W51 O226 102.2(5) . . ?
O225 W51 O227 101.9(5) . . ?
O225 W51 O228 102.3(5) . . ?
O226 W51 O217 72.9(4) . . ?
O226 W51 O224 87.8(4) . . ?
O226 W51 O227 89.9(5) . . ?
O226 W51 O228 155.3(4) . . ?
O227 W51 O217 72.3(3) . . ?
O227 W51 O224 155.9(4) . . ?
O227 W51 O228 87.5(4) . . ?
O228 W51 O217 83.0(4) . . ?
W10 O51 K8 101.7(5) . 2_666 ?
W10 O51 W11 151.7(6) . . ?
W11 O51 K8 105.7(4) . 2_666 ?
O223 W52 O216 72.1(3) . . ?
O235 W52 O216 72.2(3) . . ?
O235 W52 O223 81.6(4) . . ?
O236 W52 O216 167.3(4) . . ?
O236 W52 O223 97.2(4) . . ?
O236 W52 O235 99.9(5) . . ?
O236 W52 O237 103.7(4) . . ?
O236 W52 O238 102.6(5) . . ?
O237 W52 O216 87.0(3) . . ?
O237 W52 O223 159.0(4) . . ?
O237 W52 O235 93.1(4) . . ?
O237 W52 O238 93.0(4) . . ?
O238 W52 O216 83.4(4) . . ?
O238 W52 O223 83.8(4) . . ?
O238 W52 O235 154.5(4) . . ?
W10 O52 W12 151.8(7) . . ?
W10 O52 K17 101.2(5) . . ?
W12 O52 K17 105.0(4) . . ?
K0AA W53 K41 129.7(2) . . ?
O216 W53 K0AA 128.3(2) . . ?
O216 W53 K41 95.0(3) . . ?
O220 W53 K0AA 156.3(3) . . ?
O220 W53 K41 45.9(3) . . ?
O220 W53 O216 72.5(3) . . ?
O233 W53 K0AA 108.2(3) . . ?
O233 W53 K41 45.7(3) . . ?
O233 W53 O216 83.5(4) . . ?
O233 W53 O220 83.2(4) . . ?
O233 W53 O235 154.0(4) . . ?
O234 W53 K0AA 59.6(3) . . ?
O234 W53 K41 82.4(4) . . ?
O234 W53 O216 168.7(4) . . ?
O234 W53 O220 98.2(4) . . ?
O234 W53 O233 102.2(5) . . ?
O234 W53 O235 101.4(5) . . ?
O234 W53 O249 103.1(5) . . ?
O235 W53 K0AA 93.3(3) . . ?
O235 W53 K41 128.0(3) . . ?
O235 W53 O216 71.4(4) . . ?
O235 W53 O220 82.6(4) . . ?
O249 W53 K0AA 44.3(3) . . ?
O249 W53 K41 137.6(3) . . ?
O249 W53 O216 86.2(4) . . ?
O249 W53 O220 158.6(4) . . ?
O249 W53 O233 92.7(4) . . ?
O249 W53 O235 92.6(4) . . ?
K20 W54 K41 68.32(18) . . ?
O218 W54 K20 107.7(2) . . ?
O218 W54 K41 95.0(3) . . ?
O230 W54 K20 43.7(3) . . ?
O230 W54 K41 46.9(4) . . ?
O230 W54 O218 72.9(4) . . ?
O232 W54 K20 59.7(4) . . ?
O232 W54 K41 82.4(4) . . ?
O232 W54 O218 167.2(5) . . ?
O232 W54 O230 96.6(5) . . ?
O232 W54 O233 102.5(5) . . ?
O232 W54 O247 99.2(5) . . ?
O232 W54 O248 103.7(5) . . ?
O233 W54 K20 113.0(3) . . ?
O233 W54 K41 44.7(3) . . ?
O233 W54 O218 83.9(4) . . ?
O233 W54 O230 83.8(4) . . ?
O233 W54 O247 155.4(4) . . ?
O247 W54 K20 69.0(3) . . ?
O247 W54 K41 128.8(4) . . ?
O247 W54 O218 72.6(4) . . ?
O247 W54 O230 82.4(4) . . ?
O248 W54 K20 152.5(3) . . ?
O248 W54 K41 134.9(3) . . ?
O248 W54 O218 87.1(4) . . ?
O248 W54 O230 159.8(4) . . ?
O248 W54 O233 91.1(4) . . ?
O248 W54 O247 94.9(4) . . ?
W10 O54 K17 108.6(4) . . ?
W10 O54 W18 125.0(5) . . ?
W18 O54 K17 101.0(4) . . ?
O218 W55 K19 124.3(2) . . ?
O231 W55 K19 158.8(3) . . ?
O231 W55 O218 72.6(3) . . ?
O244 W55 K19 109.9(3) . . ?
O244 W55 O218 83.0(4) . . ?
O244 W55 O231 83.3(4) . . ?
O244 W55 O247 153.2(4) . . ?
O245 W55 K19 63.9(4) . . ?
O245 W55 O218 168.2(4) . . ?
O245 W55 O231 97.6(4) . . ?
O245 W55 O244 102.7(5) . . ?
O245 W55 O246 103.8(5) . . ?
O245 W55 O247 101.6(5) . . ?
O246 W55 K19 41.4(3) . . ?
O246 W55 O218 86.2(4) . . ?
O246 W55 O231 158.5(4) . . ?
O246 W55 O244 91.5(4) . . ?
O246 W55 O247 93.6(4) . . ?
O247 W55 K19 90.9(3) . . ?
O247 W55 O218 71.2(4) . . ?
O247 W55 O231 82.4(4) . . ?
K9 O55 K8 84.6(4) 2_666 2_666 ?
W10 O55 K8 102.8(4) . 2_666 ?
W10 O55 K9 116.7(6) . 2_666 ?
W10 O55 W13 126.4(5) . . ?
W13 O55 K8 107.4(4) . 2_666 ?
W13 O55 K9 109.5(5) . 2_666 ?
O227 W56 O217 72.7(3) . . ?
O240 W56 O217 72.8(4) . . ?
O240 W56 O227 82.3(4) . . ?
O242 W56 O217 168.7(4) . . ?
O242 W56 O227 98.1(4) . . ?
O242 W56 O240 100.0(5) . . ?
O242 W56 O243 102.4(5) . . ?
O242 W56 O244 101.6(5) . . ?
O243 W56 O217 86.8(4) . . ?
O243 W56 O227 159.4(4) . . ?
O243 W56 O240 92.7(4) . . ?
O243 W56 O244 92.0(4) . . ?
O244 W56 O217 84.4(4) . . ?
O244 W56 O227 85.2(4) . . ?
O244 W56 O240 156.4(4) . . ?
K6 O56 K8 88.7(4) 2_666 2_666 ?
W11 O56 K6 123.6(5) . 2_666 ?
W11 O56 K8 102.7(5) . 2_666 ?
W11 O56 W14 125.1(5) . . ?
W14 O56 K6 103.5(5) . 2_666 ?
W14 O56 K8 105.1(4) . 2_666 ?
O217 W57 Na3 135.2(2) . . ?
O226 W57 Na3 151.3(3) . . ?
O226 W57 O217 71.8(3) . . ?
O238 W57 Na3 91.2(3) . . ?
O238 W57 O217 82.8(4) . . ?
O238 W57 O226 81.8(4) . . ?
O239 W57 Na3 56.0(4) . . ?
O239 W57 O217 167.9(4) . . ?
O239 W57 O226 98.4(4) . . ?
O239 W57 O238 103.2(5) . . ?
O239 W57 O240 100.0(5) . . ?
O239 W57 O241 103.2(5) . . ?
O240 W57 Na3 111.5(3) . . ?
O240 W57 O217 72.3(4) . . ?
O240 W57 O226 83.5(4) . . ?
O240 W57 O238 154.1(4) . . ?
O241 W57 Na3 48.5(3) . . ?
O241 W57 O217 87.0(4) . . ?
O241 W57 O226 158.3(4) . . ?
O241 W57 O238 90.9(4) . . ?
O241 W57 O240 95.0(4) . . ?
K4 W58 K1 96.32(5) . . ?
K5 W58 K1 97.87(7) . . ?
K5 W58 K4 100.75(9) . . ?
O212 W58 K1 121.8(3) . . ?
O212 W58 K4 44.4(3) . . ?
O212 W58 K5 125.5(3) . . ?
O212 W58 O213 109.5(4) . . ?
O212 W58 O215 110.4(5) . . ?
O213 W58 K1 48.7(3) . . ?
O213 W58 K4 122.0(3) . . ?
O213 W58 K5 125.0(3) . . ?
O214 W58 K1 60.5(4) . . ?
O214 W58 K4 65.3(4) . . ?
O214 W58 K5 57.1(4) . . ?
O214 W58 O212 109.6(5) . . ?
O214 W58 O213 109.1(5) . . ?
O214 W58 O215 108.2(5) . . ?
O215 W58 K1 127.5(4) . . ?
O215 W58 K4 127.0(3) . . ?
O215 W58 K5 51.1(4) . . ?
O215 W58 O213 110.0(4) . . ?
W11 O58 W15 126.3(5) . . ?
K1 W59 K0AA 100.54(6) . . ?
K4 W59 K0AA 100.44(8) 2_675 . ?
K4 W59 K1 101.19(6) 2_675 . ?
O163 W59 K0AA 124.1(3) . . ?
O163 W59 K1 127.3(3) . . ?
O163 W59 K4 48.8(3) . 2_675 ?
O163 W59 O167 108.9(4) . . ?
O167 W59 K0AA 124.8(3) . . ?
O167 W59 K1 50.1(3) . . ?
O167 W59 K4 127.5(3) . 2_675 ?
O172 W59 K0AA 71.8(4) . . ?
O172 W59 K1 57.6(4) . . ?
O172 W59 K4 59.6(4) . 2_675 ?
O172 W59 O163 108.1(5) . . ?
O172 W59 O167 107.4(5) . . ?
O172 W59 O173 112.0(5) . . ?
O173 W59 K0AA 40.3(3) . . ?
O173 W59 K1 121.9(3) . . ?
O173 W59 K4 122.4(3) . 2_675 ?
O173 W59 O163 110.5(5) . . ?
O173 W59 O167 109.8(4) . . ?
W11 O59 W12 152.1(6) . . ?
K1 W60 K0AA 104.41(7) . 2_675 ?
K1 W60 K5 99.10(6) . 2_675 ?
K5 W60 K0AA 97.94(9) 2_675 2_675 ?
O161 W60 K0AA 119.5(3) . 2_675 ?
O161 W60 K1 122.8(4) . . ?
O161 W60 K5 43.7(4) . 2_675 ?
O161 W60 O168 109.4(4) . . ?
O168 W60 K0AA 129.8(3) . 2_675 ?
O168 W60 K1 52.0(3) . . ?
O168 W60 K5 126.5(3) . 2_675 ?
O170 W60 K0AA 44.9(3) . 2_675 ?
O170 W60 K1 126.9(3) . . ?
O170 W60 K5 123.2(3) . 2_675 ?
O170 W60 O161 110.2(5) . . ?
O170 W60 O168 108.9(4) . . ?
O171 W60 K0AA 67.0(4) . 2_675 ?
O171 W60 K1 53.9(4) . . ?
O171 W60 K5 67.9(4) . 2_675 ?
O171 W60 O161 111.4(5) . . ?
O171 W60 O168 105.9(5) . . ?
O171 W60 O170 111.1(5) . . ?
W12 O61 W16 125.0(5) . . ?
W12 O62 W17 125.5(6) . . ?
W12 O62 K17 107.4(5) . . ?
W17 O62 K17 99.2(4) . . ?
W18 O63 W13 125.5(5) . . ?
W13 O64 K9 95.8(5) . 2_666 ?
W13 O65 Ni7 143.6(5) . . ?
W13 O66 K8 104.9(4) . 2_666 ?
W14 O66 K8 109.7(4) . 2_666 ?
W14 O66 W13 144.8(5) . . ?
W14 O67 K6 100.2(5) . 2_666 ?
W14 O68 Ni7 142.8(6) . . ?
W14 O69 W15 124.8(5) . . ?
W15 O70 K22 145.8(6) . . ?
W15 O71 Ni5 143.6(6) . . ?
W16 O72 W15 143.3(5) . . ?
W16 O73 K11 95.5(4) . 2_766 ?
W17 O74 W16 125.2(5) . . ?
W17 O76 K17 110.4(4) . . ?
W18 O76 W17 143.9(6) . . ?
W18 O76 K17 105.5(4) . . ?
Ni6 O77 K10 100.6(4) . 2_766 ?
W17 O77 Ni6 142.2(5) . . ?
W17 O77 K10 113.5(4) . 2_766 ?
W18 O78 Na8 94.1(5) . 2_766 ?
W18 O78 K18 146.0(6) . . ?
K18 O78 Na8 90.2(4) . 2_766 ?
Ni6 O79 Na8 100.4(4) . 2_766 ?
W18 O79 Ni6 144.3(5) . . ?
W18 O79 Na8 106.2(4) . 2_766 ?
Ni6 O80 Na8 99.4(4) . 2_766 ?
Ni6 O80 K10 97.9(4) . 2_766 ?
Na8 O80 K10 99.1(4) 2_766 2_766 ?
W28 O80 Ni6 129.1(5) . . ?
W28 O80 Na8 122.8(5) . 2_766 ?
W28 O80 K10 101.7(4) . 2_766 ?
Ni5 O81 K11 101.9(4) . 2_766 ?
W16 O81 Ni5 142.9(5) . . ?
W16 O81 K11 109.3(4) . 2_766 ?
Ni5 O82 Ni8 98.4(4) . . ?
Ni6 O82 Ni5 103.7(4) . . ?
Ni6 O82 Ni8 97.4(4) . . ?
Ni6 O83 Ni7 106.3(4) . . ?
Ni6 O83 Ni8 97.3(4) . . ?
Ni7 O83 Ni8 93.9(4) . . ?
Ni5 O84 Ni8 97.8(4) . . ?
Ni7 O84 Ni5 105.5(4) . . ?
Ni7 O84 Ni8 93.7(4) . . ?
P4 O85 Ni7 133.8(5) . . ?
P4 O85 K15 107.4(5) . . ?
Ni7 O85 K15 113.5(4) . . ?
Ni10 O86 K12 100.8(4) . . ?
W28 O86 Ni10 128.4(5) . . ?
W28 O86 K12 117.2(4) . . ?
K10 O87 K2 133.7(4) 2_766 . ?
W28 O87 K2 93.5(5) . . ?
W28 O87 K10 94.3(5) . 2_766 ?
Ni8 O88 K2 101.8(3) . . ?
Ni12 O88 K2 103.6(3) . . ?
Ni12 O88 Ni8 94.9(3) . . ?
W28 O88 K2 104.6(3) . . ?
W28 O88 Ni8 125.0(5) . . ?
W28 O88 Ni12 123.6(4) . . ?
P4 O89 Ni4 123.4(5) . . ?
P4 O89 Ni8 124.9(5) . . ?
P4 O89 Ni12 124.4(4) . . ?
Ni8 O89 Ni4 90.8(3) . . ?
Ni8 O89 Ni12 91.9(3) . . ?
Ni12 O89 Ni4 91.6(3) . . ?
P3 O90 W19 126.9(5) . . ?
P3 O90 W22 125.0(5) . . ?
P3 O90 W23 125.3(5) . . ?
W22 O90 W19 89.2(3) . . ?
W22 O90 W23 89.8(3) . . ?
W23 O90 W19 88.9(3) . . ?
P3 O91 W20 126.6(5) . . ?
P3 O91 W24 123.9(5) . . ?
P3 O91 W25 125.6(5) . . ?
W24 O91 W20 89.3(3) . . ?
W25 O91 W20 89.8(3) . . ?
W25 O91 W24 90.5(3) . . ?
P3 O92 W21 126.0(5) . . ?
P3 O92 W26 125.2(5) . . ?
P3 O92 W27 124.2(5) . . ?
W26 O92 W21 89.8(3) . . ?
W26 O92 W27 91.1(3) . . ?
W27 O92 W21 89.8(3) . . ?
P3 O93 Ni9 124.3(5) . . ?
P3 O93 Ni10 124.2(5) . . ?
P3 O93 Ni11 123.5(5) . . ?
Ni9 O93 Ni11 92.0(3) . . ?
Ni10 O93 Ni9 91.6(3) . . ?
Ni10 O93 Ni11 91.7(3) . . ?
W19 O94 W22 125.0(5) . . ?
W19 O95 W23 126.1(6) . . ?
W19 O96 K14 100.9(5) . 1_565 ?
W19 O97 K14 101.1(4) . 1_565 ?
W19 O97 W20 153.0(6) . . ?
W20 O97 K14 98.0(4) . 1_565 ?
W19 O98 W21 152.6(6) . . ?
K14 O99 K13 127.2(4) 1_565 1_565 ?
W20 O99 K13 126.6(6) . 1_565 ?
W20 O99 K14 102.2(5) . 1_565 ?
W20 O100 W25 124.3(5) . . ?
W21 O101 W20 152.4(6) . . ?
W21 O103 W27 125.5(5) . . ?
W21 O104 W26 125.3(5) . . ?
W27 O105 W22 143.7(5) . . ?
W22 O107 Ni11 144.8(5) . . ?
W23 O108 W22 125.5(5) . . ?
W23 O110 Ni10 143.5(5) . . ?
W24 O111 W23 144.5(5) . . ?
Ni10 O113 K12 99.6(4) . . ?
W24 O113 Ni10 143.8(5) . . ?
W24 O113 K12 112.3(4) . . ?
W25 O114 W24 124.8(5) . . ?
W20 O115 W24 125.6(5) . . ?
W25 O116 K20 100.9(5) . . ?
W25 O117 K20 98.7(4) . . ?
W25 O117 W26 144.9(5) . . ?
W26 O117 K20 99.9(4) . . ?
Ni9 O118 K11 102.2(3) . . ?
W25 O118 Ni9 142.3(5) . . ?
W25 O118 K11 111.6(4) . . ?
W26 O119 W27 125.0(5) . . ?
W26 O120 Ni9 144.1(5) . . ?
W26 O121 K20 100.5(4) . . ?
W26 O121 K41 156.8(6) . . ?
K41 O121 K20 99.8(4) . . ?
W27 O123 Ni11 143.5(5) . . ?
Ni10 O124 Ni11 104.8(4) . . ?
Ni10 O124 Ni12 98.3(4) . . ?
Ni11 O124 Ni12 93.1(4) . . ?
P4 O125 Ni11 133.1(5) . . ?
Ni9 O126 Ni11 106.4(4) . . ?
Ni12 O126 Ni9 98.3(4) . . ?
Ni12 O126 Ni11 94.3(4) . . ?
Ni9 O127 Ni10 103.9(4) . . ?
Ni9 O127 Ni12 97.4(4) . . ?
Ni10 O127 Ni12 98.4(4) . . ?
P5 O128 W31 126.5(5) . . ?
P5 O128 W38 124.8(5) . . ?
P5 O128 W39 125.0(5) . . ?
W38 O128 W31 89.5(3) . . ?
W39 O128 W31 89.5(3) . . ?
W39 O128 W38 90.4(3) . . ?
P5 O129 W32 126.6(5) . . ?
P5 O129 W34 125.3(5) . . ?
P5 O129 W35 124.9(5) . . ?
W34 O129 W32 89.6(3) . . ?
W34 O129 W35 89.9(3) . . ?
W35 O129 W32 89.2(3) . . ?
P5 O130 Ni13 124.8(5) . . ?
P5 O130 Ni14 123.9(5) . . ?
P5 O130 Ni15 123.3(5) . . ?
Ni13 O130 Ni15 91.8(3) . . ?
Ni14 O130 Ni13 91.6(3) . . ?
Ni14 O130 Ni15 91.9(3) . . ?
P5 O131 W33 126.5(5) . . ?
P5 O131 W36 124.4(5) . . ?
P5 O131 W37 125.6(5) . . ?
W36 O131 W33 89.0(3) . . ?
W37 O131 W33 89.7(3) . . ?
W37 O131 W36 90.3(3) . . ?
W32 O133 W31 153.7(6) . . ?
W32 O135 W35 125.0(5) . . ?
W32 O136 W34 125.5(5) . . ?
W31 O137 W39 125.9(5) . . ?
W38 O139 W39 125.5(5) . . ?
W39 O140 Ni13 143.9(5) . . ?
W34 O141 W39 144.0(5) . . ?
Ni13 O143 K5 98.4(4) . 2_675 ?
W34 O143 K5 114.8(4) . 2_675 ?
W34 O143 Ni13 142.9(5) . . ?
W35 O144 W34 125.9(5) . . ?
K9 O145 K4 131.7(4) 1_565 2_675 ?
W35 O145 K4 94.3(4) . 2_675 ?
W35 O145 K9 130.9(6) . 1_565 ?
Ni14 O146 K4 102.6(4) . 2_675 ?
W35 O146 K4 110.3(4) . 2_675 ?
W35 O146 Ni14 142.7(5) . . ?
W36 O147 W35 144.5(6) . . ?
W36 O148 Ni14 142.7(5) . . ?
W37 O150 W36 125.7(5) . . ?
W33 O151 W36 124.7(5) . . ?
W32 O152 W33 152.4(6) . . ?
W31 O153 K21 106.2(4) . . ?
W33 O153 K21 99.3(4) . . ?
W33 O153 W31 152.3(6) . . ?
K21 O155 Na5 88.7(3) . . ?
W33 O155 Na5 114.4(5) . . ?
W33 O155 K21 104.2(4) . . ?
W33 O155 W37 125.2(5) . . ?
W37 O155 Na5 111.2(4) . . ?
W37 O155 K21 105.6(4) . . ?
W38 O157 Na4 125.9(5) . 2_775 ?
Ni15 O158 K19 99.1(4) . . ?
W37 O158 Ni15 144.0(5) . . ?
W37 O158 K19 115.5(4) . . ?
W38 O159 Ni15 144.7(6) . . ?
W37 O160 K21 104.9(4) . . ?
W37 O160 W38 143.8(5) . . ?
W38 O160 K21 110.5(4) . . ?
Ni13 O161 K5 101.8(4) . 2_675 ?
W60 O161 K5 110.0(5) . 2_675 ?
W60 O161 Ni13 129.0(5) . . ?
Ni13 O162 Ni16 97.5(4) . . ?
Ni14 O162 Ni13 103.0(4) . . ?
Ni14 O162 Ni16 96.9(4) . . ?
Ni14 O163 K4 99.7(4) . 2_675 ?
W59 O163 K4 104.1(4) . 2_675 ?
W59 O163 Ni14 129.6(5) . . ?
Ni14 O164 Ni16 97.5(4) . . ?
Ni15 O164 Ni14 106.6(4) . . ?
Ni15 O164 Ni16 94.7(4) . . ?
P8 O165 Ni15 134.8(6) . . ?
P8 O165 K19 94.0(5) . . ?
Ni15 O165 K19 90.5(4) . . ?
Ni13 O166 Ni15 107.1(4) . . ?
Ni13 O166 Ni16 98.2(4) . . ?
Ni15 O166 Ni16 94.0(4) . . ?
Ni16 O167 K1 103.5(3) . . ?
Ni24 O167 K1 106.0(4) . . ?
Ni24 O167 Ni16 93.3(4) . . ?
W59 O167 K1 101.9(3) . . ?
W59 O167 Ni16 124.4(5) . . ?
W59 O167 Ni24 125.3(4) . . ?
Ni16 O168 K1 103.3(3) . . ?
Ni16 O168 Ni20 95.1(4) . . ?
Ni20 O168 K1 105.2(3) . . ?
W60 O168 K1 99.4(4) . . ?
W60 O168 Ni16 124.8(5) . . ?
W60 O168 Ni20 126.1(5) . . ?
P8 O169 Ni16 124.9(5) . . ?
P8 O169 Ni20 123.8(5) . . ?
P8 O169 Ni24 125.2(5) . . ?
Ni16 O169 Ni24 89.3(3) . . ?
Ni20 O169 Ni16 92.0(3) . . ?
Ni20 O169 Ni24 91.4(3) . . ?
Na2 O170 K0AA 98.1(5) . 2_675 ?
Ni17 O170 K0AA 102.2(4) . 2_675 ?
Ni17 O170 Na2 96.7(4) . . ?
W60 O170 K0AA 109.1(4) . 2_675 ?
W60 O170 Na2 117.6(5) . . ?
W60 O170 Ni17 128.4(5) . . ?
W60 O171 K1 98.8(5) . . ?
K1 O172 K4 129.0(4) . 2_675 ?
W59 O172 K1 95.2(5) . . ?
W59 O172 K4 93.0(4) . 2_675 ?
Ni21 O173 K0AA 102.9(4) . . ?
W59 O173 K0AA 116.4(5) . . ?
W59 O173 Ni21 127.5(5) . . ?
P6 O174 W40 127.4(5) . . ?
P6 O174 W43 124.7(5) . . ?
P6 O174 W44 125.3(5) . . ?
W43 O174 W40 88.5(3) . . ?
W44 O174 W40 89.4(3) . . ?
W44 O174 W43 89.9(3) . . ?
P6 O175 W42 126.9(5) . . ?
P6 O175 W47 125.2(5) . . ?
P6 O175 W48 124.6(5) . . ?
W47 O175 W42 89.7(3) . . ?
W47 O175 W48 90.0(3) . . ?
W48 O175 W42 88.9(3) . . ?
P6 O176 Ni17 123.8(5) . . ?
P6 O176 Ni18 124.5(5) . . ?
P6 O176 Ni19 123.4(5) . . ?
Ni17 O176 Ni19 91.8(3) . . ?
Ni18 O176 Ni17 92.2(3) . . ?
Ni18 O176 Ni19 91.8(3) . . ?
P6 O177 W41 126.4(5) . . ?
P6 O177 W45 125.3(5) . . ?
P6 O177 W46 124.7(5) . . ?
W45 O177 W41 89.5(3) . . ?
W46 O177 W41 89.5(3) . . ?
W46 O177 W45 90.2(3) . . ?
W40 O179 K22 106.9(5) . 1_564 ?
W40 O179 W43 124.8(5) . . ?
W43 O179 K22 99.6(4) . 1_564 ?
W40 O180 K18 100.4(4) . 1_554 ?
W40 O180 W41 152.1(6) . . ?
W41 O180 K18 105.1(5) . 1_554 ?
W40 O181 K18 102.9(5) . 1_554 ?
W40 O181 W44 125.5(5) . . ?
W44 O181 K18 102.2(5) . 1_554 ?
W40 O182 K22 104.1(4) . 1_564 ?
W42 O182 K22 100.8(4) . 1_564 ?
W42 O182 W40 152.5(6) . . ?
W41 O183 K3 103.9(5) . . ?
W42 O183 K3 95.5(5) . . ?
W42 O183 W41 153.3(6) . . ?
W42 O184 K22 107.2(5) . 1_564 ?
W42 O184 W48 125.1(5) . . ?
W48 O184 K22 102.3(5) . 1_564 ?
W42 O185 K3 107.4(7) . . ?
W41 O186 K3 102.8(6) . . ?
W42 O187 W47 125.5(5) . . ?
W41 O188 Na5 130.6(5) . 2_775 ?
W41 O188 W46 125.5(5) . . ?
W46 O188 Na5 103.5(4) . 2_775 ?
W41 O189 K18 102.3(5) . 1_554 ?
W41 O189 W45 125.3(5) . . ?
W45 O189 K18 101.3(4) . 1_554 ?
W43 O190 K22 108.6(4) . 1_564 ?
W48 O190 K22 107.5(4) . 1_564 ?
W48 O190 W43 143.7(5) . . ?
W48 O191 Na2 93.7(5) . . ?
W47 O192 K28 98.9(4) . 2_775 ?
W48 O192 K28 133.7(5) . 2_775 ?
W48 O192 W47 124.2(5) . . ?
Ni17 O193 Na2 102.9(5) . . ?
W48 O193 Na2 104.6(5) . . ?
W48 O193 Ni17 144.7(5) . . ?
Ni17 O194 K0AA 102.6(4) . 2_675 ?
W43 O194 K0AA 108.4(4) . 2_675 ?
W43 O194 Ni17 143.1(5) . . ?
W44 O195 W43 124.9(5) . . ?
W43 O196 K0AA 95.6(4) . 2_675 ?
W44 O197 K18 104.7(4) . 1_554 ?
W45 O197 K18 109.6(5) . 1_554 ?
W45 O197 W44 144.0(6) . . ?
Ni18 O198 K4 102.2(4) . . ?
W44 O198 K4 110.3(4) . . ?
W44 O198 Ni18 143.4(5) . . ?
W44 O199 K4 94.1(4) . . ?
W47 O200 K28 104.0(5) . 2_775 ?
W47 O201 W46 144.1(6) . . ?
W47 O202 Ni19 143.5(5) . . ?
W46 O203 K21 151.2(6) . 2_775 ?
W46 O204 W45 126.2(5) . . ?
Ni19 O205 Na1 94.7(4) . . ?
W46 O205 Na1 116.4(5) . . ?
W46 O205 Ni19 143.6(5) . . ?
W45 O206 K17 143.6(6) . 1_554 ?
W45 O207 Ni18 142.9(6) . . ?
Ni17 O208 Ni18 103.2(4) . . ?
Ni17 O208 Ni20 97.8(4) . . ?
Ni20 O208 Ni18 97.9(4) . . ?
Ni17 O209 Ni19 106.1(4) . . ?
Ni17 O209 Ni20 97.1(4) . . ?
Ni19 O209 Ni20 94.0(4) . . ?
P8 O210 Na1 123.0(6) . . ?
P8 O210 Ni19 136.3(6) . . ?
Ni19 O210 Na1 93.7(4) . . ?
Ni18 O211 Ni19 106.0(4) . . ?
Ni18 O211 Ni20 98.1(4) . . ?
Ni19 O211 Ni20 93.4(4) . . ?
Ni18 O212 K4 98.7(4) . . ?
W58 O212 K4 110.6(4) . . ?
W58 O212 Ni18 129.8(5) . . ?
Ni20 O213 K1 103.7(3) . . ?
Ni24 O213 K1 102.9(3) . . ?
Ni24 O213 Ni20 94.1(3) . . ?
W58 O213 K1 104.5(3) . . ?
W58 O213 Ni20 124.4(5) . . ?
W58 O213 Ni24 124.1(4) . . ?
K5 O214 K1 123.1(4) . . ?
W58 O214 K1 93.0(4) . . ?
W58 O214 K5 94.7(4) . . ?
Na3 O215 K5 94.1(3) . . ?
Ni22 O215 Na3 100.7(4) . . ?
Ni22 O215 K5 101.0(4) . . ?
W58 O215 Na3 123.3(5) . . ?
W58 O215 K5 100.5(5) . . ?
W58 O215 Ni22 128.9(5) . . ?
P7 O216 W49 126.3(5) . . ?
P7 O216 W52 125.6(5) . . ?
P7 O216 W53 124.7(5) . . ?
W52 O216 W49 89.7(3) . . ?
W52 O216 W53 90.5(3) . . ?
W53 O216 W49 88.6(3) . . ?
P7 O217 W51 126.7(5) . . ?
P7 O217 W56 125.5(5) . . ?
P7 O217 W57 124.2(5) . . ?
W56 O217 W51 89.6(3) . . ?
W56 O217 W57 90.2(3) . . ?
W57 O217 W51 89.2(3) . . ?
P7 O218 W50 125.7(5) . . ?
P7 O218 W54 125.8(5) . . ?
P7 O218 W55 125.7(5) . . ?
W54 O218 W50 89.3(3) . . ?
W54 O218 W55 90.1(3) . . ?
W55 O218 W50 88.6(3) . . ?
P7 O219 Ni21 124.3(5) . . ?
P7 O219 Ni22 125.1(5) . . ?
P7 O219 Ni23 122.6(5) . . ?
Ni21 O219 Ni22 91.4(3) . . ?
Ni21 O219 Ni23 91.8(3) . . ?
Ni22 O219 Ni23 92.0(3) . . ?
W49 O220 K41 104.7(5) . . ?
W49 O220 W53 125.2(5) . . ?
W53 O220 K41 104.2(5) . . ?
Na6 O221 K41 69.2(5) . . ?
W49 O221 Na6 102.9(4) . . ?
W49 O221 K41 101.9(4) . . ?
W49 O221 W50 152.3(6) . . ?
W50 O221 Na6 95.7(4) . . ?
W50 O221 K41 103.7(4) . . ?
W49 O222 K7 137.7(6) . . ?
W49 O223 W52 125.6(5) . . ?
W51 O224 W49 152.9(5) . . ?
W51 O226 W57 125.9(5) . . ?
W51 O227 W56 125.4(5) . . ?
W51 O228 W50 152.4(5) . . ?
W50 O229 Na6 103.2(5) . . ?
K20 O230 K41 99.8(4) . . ?
W50 O230 K20 115.9(5) . . ?
W50 O230 K41 104.3(5) . . ?
W50 O230 W54 124.7(5) . . ?
W54 O230 K20 105.1(4) . . ?
W54 O230 K41 103.4(5) . . ?
W50 O231 W55 125.1(5) . . ?
W54 O232 K20 93.7(5) . . ?
W53 O233 K41 106.5(4) . . ?
W54 O233 K41 108.3(4) . . ?
W54 O233 W53 144.5(5) . . ?
K6 O234 K0AA 114.7(4) . . ?
W53 O234 K0AA 94.5(4) . . ?
W53 O234 K6 135.0(6) . . ?
W53 O235 W52 125.4(5) . . ?
Ni22 O237 K5 95.4(3) . . ?
W52 O237 K5 118.7(4) . . ?
W52 O237 Ni22 142.8(5) . . ?
W52 O238 W57 144.2(5) . . ?
W57 O240 W56 124.3(5) . . ?
Ni22 O241 Na3 100.3(4) . . ?
W57 O241 Na3 103.6(4) . . ?
W57 O241 Ni22 145.4(6) . . ?
W56 O243 Ni23 143.7(6) . . ?
W56 O244 W55 144.8(5) . . ?
W55 O245 K28 135.0(5) . . ?
Ni23 O246 K19 99.0(4) . . ?
W55 O246 K19 114.5(4) . . ?
W55 O246 Ni23 144.1(5) . . ?
W54 O247 W55 125.8(5) . . ?
W54 O248 Ni21 143.2(5) . . ?
Ni21 O249 K0AA 102.5(3) . . ?
W53 O249 K0AA 110.6(4) . . ?
W53 O249 Ni21 142.7(5) . . ?
Ni21 O250 Ni24 97.5(4) . . ?
Ni22 O250 Ni21 103.2(4) . . ?
Ni22 O250 Ni24 98.0(4) . . ?
Ni21 O251 Ni24 98.5(4) . . ?
Ni23 O251 Ni21 106.4(4) . . ?
Ni23 O251 Ni24 94.0(4) . . ?
Ni23 O252 Ni22 106.4(4) . . ?
Ni24 O252 Ni22 98.9(4) . . ?
Ni24 O252 Ni23 94.1(4) . . ?
P8 O253 K19 108.0(5) . . ?
P8 O253 Ni23 135.3(6) . . ?
Ni23 O253 K19 100.6(4) . . ?
Na5 O256 K3 111.9(8) . 2_775 ?
K20 O265 K11 121.7(6) . . ?
K6 O266 K22 143.5(7) . 2_666 ?
K6 O269 K7 140.2(9) . . ?
K8 O272 K7 88.6(5) . . ?
Na7 O273 K7 99.5(7) . . ?
K9 O274 K8 88.4(8) . . ?
K8 O275 K7 87.9(7) . . ?
K9 O275 K7 165.0(9) . . ?
K9 O275 K8 86.0(6) . . ?
Na3 O279 K17 146.1(11) . 1_554 ?
Na4 O284 Na1 130.0(6) . . ?
Na8 O287 K10 103.3(8) . . ?
K10 O288 K12 140.1(9) . 2_766 ?
Na8 O291 K18 97.1(7) . 2_766 ?
K3 O293 K13 90.5(7) . 2_765 ?
W31 O295 K21 102.7(4) . . ?
W31 O295 W38 125.2(5) . . ?
W38 O295 K21 102.8(4) . . ?
Na4 O304 K19 123.7(8) . . ?
Na1 O307 K21 123.8(6) 2_775 . ?
K0AA O308 K5 144.4(6) . . ?
Na9 O319 K15 124.2(5) . 2_666 ?
K13 O325 K3 97.8(8) . 2_765 ?
K10 O332 Na6 169.9(7) . . ?
Na4 O334 K28 125.1(9) . . ?
K20 O336 K28 156.2(5) . . ?
W4 O350 Ni2 145.2(5) . . ?
W9 O351 Ni1 142.9(5) . . ?
Na3 O352 K5 106.5(13) . . ?
W3 O353 W6 124.6(4) . . ?
W3 O353 K14 104.8(4) . . ?
W6 O353 K14 101.7(4) . . ?
W2 O354 K7 129.8(5) . . ?
W2 O354 Na7 103.5(4) . . ?
W2 O354 W9 124.8(5) . . ?
K7 O354 Na7 90.9(4) . . ?
W9 O354 K7 97.3(4) . . ?
W9 O354 Na7 102.3(4) . . ?
Na6 O355 K7 115.9(4) . . ?
W9 O355 Na6 139.4(6) . . ?
W9 O355 K7 104.1(5) . . ?
W2 O356 Na9 101.3(4) . . ?
W3 O356 W2 152.9(5) . . ?
W3 O356 Na9 103.1(4) . . ?
Ni1 O358 Ni2 105.7(4) . . ?
Ni1 O358 Ni4 98.0(4) . . ?
Ni2 O358 Ni4 93.2(4) . . ?
W3 O359 W5 126.5(4) . . ?
W3 O359 Na9 99.8(4) . . ?
W5 O359 Na9 100.9(4) . . ?
W4 O360 K15 144.3(5) . 2_666 ?
Ni3 O361 K12 98.0(4) . 2_766 ?
W30 O361 Ni3 127.5(5) . . ?
W30 O361 K12 99.3(4) . 2_766 ?
W1 O362 K13 132.4(6) . . ?
W1 O363 W3 153.4(5) . . ?
W1 O363 K14 102.3(4) . . ?
W3 O363 K14 102.0(4) . . ?
W4 O364 W5 142.7(5) . . ?
W4 O364 Na9 106.0(4) . . ?
W5 O364 Na9 108.4(4) . . ?
W1 O365 Na7 105.7(5) . . ?
W1 O365 W8 124.1(5) . . ?
W8 O365 Na7 102.9(4) . . ?
W6 O367 W5 125.3(5) . . ?
Ni4 O368 K2 102.9(3) . . ?
Ni8 O368 K2 104.9(3) . . ?
Ni8 O368 Ni4 93.6(3) . . ?
W30 O368 K2 104.1(3) . . ?
W30 O368 Ni4 124.1(5) . . ?
W30 O368 Ni8 124.6(5) . . ?
W9 O369 W4 125.4(5) . . ?
Ni4 O370 K2 103.1(3) . . ?
Ni4 O370 Ni12 94.7(4) . . ?
Ni12 O370 K2 104.2(3) . . ?
W29 O370 K2 102.4(3) . . ?
W29 O370 Ni4 124.6(4) . . ?
W29 O370 Ni12 124.9(4) . . ?

_smtbx_masks_special_details     ?
loop_
_smtbx_masks_void_nr
_smtbx_masks_void_average_x
_smtbx_masks_void_average_y
_smtbx_masks_void_average_z
_smtbx_masks_void_volume
_smtbx_masks_void_count_electrons
_smtbx_masks_void_content
1 0.000 0.000 0.500 89.6 30.0 ?
2 0.000 0.207 0.350 7.2 5.4 ?
3 0.000 0.500 0.000 388.0 119.8 ?
4 0.000 0.793 0.650 7.2 5.3 ?
5 0.248 0.748 0.403 8.0 6.0 ?
6 0.259 0.501 0.903 8.8 18.4 ?
7 0.470 -0.038 0.716 190.7 61.5 ?
8 0.530 0.038 0.284 190.7 57.4 ?
9 0.424 0.345 0.595 45.8 21.1 ?
10 0.500 0.500 0.000 28.6 10.5 ?
11 0.500 0.000 0.500 90.2 49.3 ?
12 0.576 0.655 0.405 45.8 23.8 ?
13 0.741 0.499 0.097 8.8 18.2 ?
14 0.752 0.252 0.598 8.0 3.0 ?

_shelx_fab_file                  
;
-26 -8 1 -9.1082 1.4239
-26 -7 1 3.4886 2.2237
-26 -7 2 7.4821 11.1760
-26 -7 3 -5.3992 3.1878
-26 -6 1 -10.1598 -0.0556
-26 -6 2 13.9498 -6.1106
-26 -6 3 -8.4773 -3.2625
-26 -6 4 13.1736 -4.8231
-26 -5 1 -10.9530 10.7266
-26 -5 2 4.4663 3.2417
-26 -5 3 -18.2093 -0.7671
-26 -5 4 -7.7449 -0.6789
-26 -4 1 7.5232 -0.6425
-26 -4 2 15.5406 0.1562
-26 -4 3 5.6494 2.6655
-26 -4 4 11.7822 4.0060
-26 -4 5 1.0429 2.4685
-26 -3 1 -4.2312 1.9746
-26 -3 2 -10.4044 -1.7623
-26 -3 3 -17.4843 -3.9682
-26 -3 4 5.3987 -5.7645
-26 -3 5 2.0353 -1.9960
-26 -2 1 9.6965 8.0022
-26 -2 2 9.1302 3.2985
-26 -2 3 -4.4659 4.9398
-26 -2 4 6.7217 -1.1837
-26 -1 1 1.3745 -1.3296
-26 -1 2 -6.5025 -5.0471
-26 -1 3 -2.2773 -0.0790
-26 -1 4 -1.3130 1.2419
-26 0 1 10.6247 2.0567
-26 0 2 -5.7207 -0.2165
-25 -12 1 -2.4201 -7.5923
-25 -11 1 14.4665 -3.4224
-25 -11 2 -5.5674 5.5667
-25 -11 3 -1.1096 3.2404
-25 -11 4 -5.9205 1.8308
-25 -10 1 1.6854 -6.6172
-25 -10 2 -5.6085 1.3098
-25 -10 3 2.5960 3.7628
-25 -10 4 4.5534 -0.1336
-25 -10 5 0.5283 -3.9648
-25 -10 6 -2.3996 -1.0344
-25 -9 1 8.1036 -1.3758
-25 -9 2 -0.0770 3.0136
-25 -9 3 9.4500 0.7775
-25 -9 4 -1.3407 4.1592
-25 -9 5 -0.6024 -1.6979
-25 -9 6 -5.6725 4.0044
-25 -9 7 1.1811 1.2532
-25 -8 1 2.7678 -5.0551
-25 -8 2 -13.8428 -1.0594
-25 -8 3 2.5489 -3.3716
-25 -8 4 -3.7642 2.6998
-25 -8 5 2.7113 -2.7042
-25 -8 6 3.1091 0.7764
-25 -8 7 4.3786 1.3290
-25 -8 8 9.9720 -0.3375
-25 -7 1 14.2082 0.1616
-25 -7 2 3.8389 -0.6791
-25 -7 3 0.9722 0.7887
-25 -7 4 -2.7188 1.8710
-25 -7 5 -4.3453 -6.8265
-25 -7 6 -8.6041 -1.3045
-25 -7 7 -7.0447 0.1614
-25 -7 8 1.7798 -0.1468
-25 -7 9 -3.6659 1.8976
-25 -6 1 2.9462 -7.7542
-25 -6 2 -7.9330 4.1086
-25 -6 3 10.6781 4.9191
-25 -6 4 1.7003 7.4311
-25 -6 5 8.3788 -0.7339
-25 -6 6 0.2292 0.6360
-25 -6 7 6.1440 0.3764
-25 -6 8 0.1181 -3.8703
-25 -6 9 -6.8978 -0.8096
-25 -6 10 -3.5357 0.5118
-25 -5 1 7.4912 -6.5795
-25 -5 2 -12.0209 -5.6384
-25 -5 3 1.4670 -2.9539
-25 -5 4 -4.9554 -6.1698
-25 -5 5 -7.3614 -0.1492
-25 -5 6 0.3077 2.2027
-25 -5 7 7.2760 1.3402
-25 -5 8 5.8558 2.1221
-25 -5 9 0.8182 -0.8180
-25 -5 10 14.4820 0.7648
-25 -4 1 4.1389 4.2081
-25 -4 2 0.6461 3.0651
-25 -4 3 7.2457 6.1354
-25 -4 4 -4.2253 3.7150
-25 -4 5 -2.9830 -2.5146
-25 -4 6 -4.7901 0.7147
-25 -4 7 -0.1967 -5.1428
-25 -4 8 -11.4636 0.9169
-25 -4 9 -8.8157 1.7217
-25 -4 10 -0.4481 -0.8935
-25 -3 1 -3.3894 -9.2597
-25 -3 2 1.1400 -5.1645
-25 -3 3 8.0114 -2.4832
-25 -3 4 -2.9364 3.5575
-25 -3 5 4.8207 -0.9260
-25 -3 6 7.8476 0.1652
-25 -3 7 5.2637 1.2429
-25 -3 8 0.9237 -1.5374
-25 -3 9 2.7665 0.8012
-25 -3 10 10.3211 -1.6717
-25 -2 1 -7.6494 -3.7602
-25 -2 2 -5.8797 2.6380
-25 -2 3 -2.0574 0.5564
-25 -2 4 -3.7756 -0.9914
-25 -2 5 -3.5793 -0.6819
-25 -2 6 3.4332 0.3233
-25 -2 7 0.1948 2.9196
-25 -2 8 -6.5663 0.7443
-25 -2 9 -3.6064 -1.5863
-25 -2 10 -7.2668 -0.2028
-25 -1 1 6.3928 -2.9156
-25 -1 2 4.2130 3.7411
-25 -1 3 0.4965 2.9293
-25 -1 4 -4.8007 -2.3484
-25 -1 5 -6.7014 -0.4673
-25 -1 6 0.1708 -1.8557
-25 -1 7 7.6987 -1.9120
-25 -1 8 2.1292 -1.0976
-25 -1 9 8.8266 0.9983
-25 -1 10 9.0097 0.5279
-25 0 1 -14.4473 -3.3412
-25 0 2 9.2044 -3.5401
-25 0 3 4.7196 -1.6481
-25 0 4 2.1713 1.9609
-25 0 5 -2.0624 3.9132
-25 0 6 3.8646 3.1963
-25 0 7 -0.4335 -0.7391
-25 0 8 -8.0337 0.1076
-25 0 9 -13.2465 -0.7427
-25 1 1 -0.9836 0.8775
-25 1 2 -0.6765 0.8912
-25 1 3 -0.1617 -2.9090
-25 1 4 -13.0120 0.4127
-25 1 5 1.4182 -2.7639
-25 1 6 2.5453 -2.7189
-25 1 7 9.1859 0.7388
-25 1 8 -0.4829 1.3835
-25 1 9 0.2439 2.0334
-25 2 1 1.2083 -2.5233
-25 2 2 7.8819 -2.1077
-25 2 3 -2.0913 4.9403
-25 2 4 -2.3802 1.6908
-25 2 5 4.6061 1.0555
-25 2 6 3.6887 -2.7669
-25 2 7 2.4830 1.0160
-25 2 8 1.4233 -0.5707
-25 3 1 3.2887 -4.2044
-25 3 2 3.7966 -4.5698
-25 3 3 -7.4507 1.8229
-25 3 4 -6.9626 0.3884
-25 3 5 -3.3976 -0.0226
-25 3 6 -7.4148 2.4542
-25 4 1 12.5450 2.2973
-25 4 2 -4.4881 -4.7449
-25 4 3 8.2506 2.6402
-25 4 4 4.4551 -2.5685
-25 5 1 -1.3021 -0.1836
-24 -14 1 5.1054 -5.4083
-24 -14 2 -5.4480 -8.5525
-24 -14 3 -1.2984 -8.3704
-24 -13 1 -2.6628 13.0472
-24 -13 2 3.1788 6.8452
-24 -13 3 10.7807 0.8734
-24 -13 4 8.8744 -1.7888
-24 -13 5 -0.1356 -4.4368
-24 -13 6 -5.1666 -7.2669
-24 -12 1 -5.9448 -2.9370
-24 -12 2 -5.6079 -2.6828
-24 -12 3 1.7104 -0.4329
-24 -12 4 -9.4528 3.9990
-24 -12 5 -2.8729 4.9155
-24 -12 6 0.4540 1.7503
-24 -12 7 9.1471 -0.4401
-24 -12 8 -4.3801 -1.3377
-24 -11 1 -6.8862 9.7392
-24 -11 2 9.4456 -5.7191
-24 -11 3 10.4712 -3.9777
-24 -11 4 3.6926 -0.6068
-24 -11 5 2.4034 3.0694
-24 -11 6 4.9508 2.2701
-24 -11 7 -0.6330 0.3806
-24 -11 8 -11.6973 1.2629
-24 -11 9 2.8919 0.3269
-24 -10 1 -5.9748 7.5200
-24 -10 2 -7.5560 -4.5990
-24 -10 3 -6.7221 -3.0536
-24 -10 4 -13.3624 0.5928
-24 -10 5 -3.8567 -4.0888
-24 -10 6 -1.1240 -2.9990
-24 -10 7 7.9035 -2.3066
-24 -10 8 -1.7813 3.6537
-24 -10 9 15.4224 3.1302
-24 -10 10 4.6675 2.3587
-24 -10 11 -3.9451 1.6220
-24 -9 1 6.8926 0.4992
-24 -9 2 8.6809 -1.1250
-24 -9 3 12.1311 4.2622
-24 -9 4 12.2459 4.1372
-24 -9 5 1.1708 2.6256
-24 -9 6 -2.2423 -0.1897
-24 -9 7 -9.6924 -1.9453
-24 -9 8 -12.6656 -2.5467
-24 -9 9 -7.2853 -4.4665
-24 -9 10 -3.6800 -2.7423
-24 -9 11 1.6257 -0.8096
-24 -9 12 6.5025 0.6010
-24 -8 1 -19.2610 3.8263
-24 -8 2 -3.8151 -5.0145
-24 -8 3 -12.9873 2.0057
-24 -8 4 -0.0969 -4.2438
-24 -8 5 -4.2276 1.1025
-24 -8 6 9.3390 3.8573
-24 -8 7 11.7909 -0.1319
-24 -8 8 8.0720 2.3196
-24 -8 9 10.4405 -0.0527
-24 -8 10 -2.7784 1.9110
-24 -8 11 2.6805 0.6826
-24 -8 12 -11.8631 -0.0210
-24 -7 1 -0.5127 1.3351
-24 -7 2 5.4545 -2.2146
-24 -7 3 8.2521 -5.4798
-24 -7 4 2.7091 -1.7238
-24 -7 5 -7.9936 1.2946
-24 -7 6 -2.3349 3.5709
-24 -7 7 -9.4604 -1.5807
-24 -7 8 -10.6613 0.4209
-24 -7 9 -1.5592 0.2907
-24 -7 10 0.7158 -0.8420
-24 -7 11 5.4170 -0.9414
-24 -7 12 2.7263 -0.4421
-24 -7 13 4.6297 0.3190
-24 -6 1 -5.8534 7.8773
-24 -6 2 2.7679 7.1847
-24 -6 3 -10.3808 0.1555
-24 -6 4 8.9042 -2.0226
-24 -6 5 -9.5793 1.5265
-24 -6 6 12.9642 -5.6381
-24 -6 7 -3.0615 -2.6918
-24 -6 8 2.9255 0.1189
-24 -6 9 4.3753 1.0164
-24 -6 10 1.1076 0.9584
-24 -6 11 -3.0705 0.2810
-24 -6 12 -6.8348 1.2003
-24 -6 13 -0.0143 -1.0222
-24 -6 14 -6.4325 -0.9500
-24 -5 1 -11.5760 -8.0309
-24 -5 2 12.1294 -3.7490
-24 -5 3 -2.4912 -1.8430
-24 -5 4 10.5684 0.9075
-24 -5 5 2.4591 6.5118
-24 -5 6 3.3633 1.8728
-24 -5 7 -4.0842 1.9948
-24 -5 8 -2.0293 0.9948
-24 -5 9 3.0061 -3.2576
-24 -5 10 -6.1255 -0.5775
-24 -5 11 -1.4642 -0.0201
-24 -5 12 1.5267 1.6101
-24 -5 13 7.1949 0.0606
-24 -5 14 1.3444 0.8055
-24 -4 1 -9.0442 7.3539
-24 -4 2 -4.0334 5.9910
-24 -4 3 -8.7046 -1.7287
-24 -4 4 -9.0876 -6.0302
-24 -4 5 -8.2125 0.0970
-24 -4 6 -2.1694 -2.3060
-24 -4 7 -5.0302 1.1759
-24 -4 8 14.3957 0.4879
-24 -4 9 3.1616 -2.3633
-24 -4 10 3.7123 1.3924
-24 -4 11 -3.5952 -1.5019
-24 -4 12 2.1672 -0.6392
-24 -4 13 -4.3905 -0.6838
-24 -4 14 -1.3390 0.6526
-24 -3 1 2.4653 2.7155
-24 -3 2 13.7026 -0.6250
-24 -3 3 12.4229 -1.1682
-24 -3 4 12.1602 -1.8677
-24 -3 5 2.2748 2.1602
-24 -3 6 -1.3048 0.7175
-24 -3 7 -9.2164 -1.7639
-24 -3 8 -0.0331 2.4751
-24 -3 9 -9.3395 0.3782
-24 -3 10 -3.0202 2.8063
-24 -3 11 5.6254 -0.0750
-24 -3 12 0.5416 -1.4923
-24 -3 13 2.9217 0.6384
-24 -3 14 -4.1666 -0.4563
-24 -2 1 -7.1164 6.6765
-24 -2 2 -8.9700 0.7333
-24 -2 3 -7.0482 -2.8569
-24 -2 4 -6.0228 4.7606
-24 -2 5 2.1638 1.9618
-24 -2 6 0.3677 0.1357
-24 -2 7 7.1207 -1.1415
-24 -2 8 6.6014 -2.1639
-24 -2 9 1.5255 -0.3449
-24 -2 10 -0.6033 -2.6934
-24 -2 11 -0.7691 -0.3273
-24 -2 12 -4.8258 1.3659
-24 -2 13 -1.4724 1.3798
-24 -2 14 10.9961 1.3001
-24 -1 1 4.4039 2.4331
-24 -1 2 6.6497 -1.4670
-24 -1 3 1.6191 -5.3517
-24 -1 4 4.1217 -2.6665
-24 -1 5 -0.2253 -2.1332
-24 -1 6 -5.5630 -3.6248
-24 -1 7 -4.8931 4.4131
-24 -1 8 -0.4773 2.8467
-24 -1 9 1.3165 0.7729
-24 -1 10 1.3458 1.0323
-24 -1 11 -2.5472 -2.8719
-24 -1 12 -4.4309 0.4911
-24 -1 13 -2.9665 -1.0657
-24 -1 14 4.3745 0.1825
-24 0 1 7.0226 1.3911
-24 0 2 -8.8036 4.0585
-24 0 3 1.3606 5.9128
-24 0 4 -1.9021 2.4999
-24 0 5 2.0457 2.4382
-24 0 6 -9.1566 -1.3504
-24 0 7 3.9120 -0.8695
-24 0 8 5.0617 -0.7793
-24 0 9 10.9972 -2.6570
-24 0 10 -3.0716 1.7385
-24 0 11 4.3579 0.8949
-24 0 12 -3.6613 -1.4649
-24 0 13 3.8129 1.8662
-24 0 14 3.6314 -1.6107
-24 1 1 1.3476 3.3912
-24 1 2 -1.0041 -4.8077
-24 1 3 8.3585 -3.5361
-24 1 4 12.6099 -5.2968
-24 1 5 -2.3874 1.0456
-24 1 6 -7.5148 1.5979
-24 1 7 -6.2395 0.6525
-24 1 8 -1.0327 0.3850
-24 1 9 -4.0189 0.0628
-24 1 10 -9.7758 0.2429
-24 1 11 1.0859 -0.3092
-24 1 12 -1.2311 -1.2979
-24 1 13 2.0697 2.4942
-24 2 1 -6.9268 5.8049
-24 2 2 -7.2727 3.5250
-24 2 3 -2.4364 -1.6392
-24 2 4 3.3159 0.2800
-24 2 5 -6.6828 0.8311
-24 2 6 0.9435 -1.1473
-24 2 7 13.8649 -1.4930
-24 2 8 3.1534 0.5666
-24 2 9 10.5045 1.2256
-24 2 10 -4.1838 0.3440
-24 2 11 6.3112 -2.0807
-24 2 12 -7.7578 -1.6233
-24 2 13 0.7862 0.5385
-24 3 1 5.0474 -0.1356
-24 3 2 -1.5045 2.1023
-24 3 3 12.2964 1.1524
-24 3 4 2.1470 -1.0617
-24 3 5 -6.7531 5.9633
-24 3 6 -5.5620 -3.1143
-24 3 7 1.2294 0.8680
-24 3 8 -10.8968 -0.6463
-24 3 9 2.3211 0.5064
-24 3 10 0.1471 1.0801
-24 3 11 -4.4328 -0.1353
-24 3 12 -4.1615 0.4881
-24 4 1 -6.9940 0.5103
-24 4 2 -0.6715 -4.3037
-24 4 3 -1.8084 -1.7280
-24 4 4 -0.7680 -7.9121
-24 4 5 -6.4952 3.4138
-24 4 6 6.5902 -0.8904
-24 4 7 -5.8521 -0.6412
-24 4 8 1.7126 1.6412
-24 4 9 11.1538 -2.2079
-24 4 10 6.4254 2.7040
-24 4 11 0.4117 -2.0283
-24 5 1 2.2568 9.4473
-24 5 2 0.3345 7.2046
-24 5 3 12.7706 1.2836
-24 5 4 0.8194 -1.4772
-24 5 5 7.9836 4.3703
-24 5 6 0.3582 0.2435
-24 5 7 -7.1439 -2.6653
-24 5 8 -6.7305 0.1313
-24 5 9 9.2044 -0.2370
-24 6 1 2.7359 3.2172
-24 6 2 -9.1913 -5.2285
-24 6 3 -8.0197 -4.1900
-24 6 4 -2.6572 -2.9629
-24 6 5 1.0928 4.8332
-24 6 6 -3.2660 -1.2814
-24 6 7 -3.7546 -0.7187
-24 7 1 7.4050 7.9286
-24 7 2 4.5176 1.0150
-24 7 3 -0.8182 -2.7860
-24 7 4 6.0827 2.1841
-24 7 5 2.8238 0.8014
-23 -16 1 8.9100 -8.0655
-23 -16 2 2.2347 -4.0789
-23 -16 3 5.4547 1.4116
-23 -15 1 -7.4396 1.4749
-23 -15 2 -7.7704 0.5099
-23 -15 3 7.3770 2.5806
-23 -15 4 7.1235 -5.0604
-23 -15 5 5.2628 -9.9114
-23 -15 6 8.8460 -2.0970
-23 -14 1 0.9832 -3.0279
-23 -14 2 -4.0494 -0.1687
-23 -14 3 -5.1785 7.7674
-23 -14 4 -6.8548 5.9077
-23 -14 5 -3.4589 1.8169
-23 -14 6 2.3461 6.9308
-23 -14 7 0.7469 -0.3912
-23 -14 8 -0.4252 -1.9725
-23 -13 1 6.5588 -2.5937
-23 -13 2 -2.4369 -5.2560
-23 -13 3 3.8580 -5.6629
-23 -13 4 1.7202 -4.6738
-23 -13 5 4.6025 -4.5316
-23 -13 6 -1.4057 2.9627
-23 -13 7 -4.2531 -0.3310
-23 -13 8 2.8149 1.5291
-23 -13 9 6.9886 1.1149
-23 -13 10 0.3042 -0.7447
-23 -12 1 1.8084 -0.5973
-23 -12 2 -3.3801 5.5525
-23 -12 3 -7.0656 7.8966
-23 -12 4 4.6496 -1.1787
-23 -12 5 -0.3650 -2.5421
-23 -12 6 -6.1395 -2.0598
-23 -12 7 -5.9605 -1.0507
-23 -12 8 -0.8469 1.1793
-23 -12 9 0.0808 2.1582
-23 -12 10 -5.7785 0.4614
-23 -12 11 0.9545 2.6197
-23 -12 12 6.4754 0.4699
-23 -11 1 -1.3682 -8.6957
-23 -11 2 -1.8598 0.2129
-23 -11 3 3.1203 5.7391
-23 -11 4 4.1118 -1.1534
-23 -11 5 11.5291 2.4474
-23 -11 6 -6.0160 2.5068
-23 -11 7 7.5485 -2.5187
-23 -11 8 4.3397 -2.8481
-23 -11 9 -1.9045 -4.9286
-23 -11 10 -4.2601 -2.2361
-23 -11 11 -2.2585 -0.2359
-23 -11 12 6.5415 -1.8319
-23 -11 13 1.1689 -0.6776
-23 -10 1 0.7107 -4.5643
-23 -10 2 -6.8491 0.4600
-23 -10 3 -0.9189 -3.6309
-23 -10 4 -8.5047 -7.9093
-23 -10 5 2.2328 1.4874
-23 -10 6 -5.1426 5.9131
-23 -10 7 -2.0012 4.2194
-23 -10 8 8.1504 5.0044
-23 -10 9 -3.4878 3.3958
-23 -10 10 1.7972 0.1707
-23 -10 11 -3.0923 0.9179
-23 -10 12 -1.2387 -2.3011
-23 -10 13 -11.4846 1.7929
-23 -10 14 -4.9301 0.0515
-23 -9 1 0.2868 5.5134
-23 -9 2 1.8502 5.8409
-23 -9 3 5.3897 2.7876
-23 -9 4 -5.8970 -2.4471
-23 -9 5 6.4940 -2.8888
-23 -9 6 -4.1108 -6.0521
-23 -9 7 -4.0203 -6.4116
-23 -9 8 0.2782 -1.6569
-23 -9 9 2.7722 0.8356
-23 -9 10 0.9977 -0.2542
-23 -9 11 2.9843 1.1221
-23 -9 12 8.9388 0.4729
-23 -9 13 1.3371 1.1135
-23 -9 14 8.5445 -0.3973
-23 -9 15 3.2341 -0.4195
-23 -8 1 13.3796 -6.5021
-23 -8 2 -9.0201 0.5109
-23 -8 3 10.8130 -1.7049
-23 -8 4 -7.2783 5.8742
-23 -8 5 14.8775 1.9731
-23 -8 6 -4.2674 1.2861
-23 -8 7 -1.7957 2.6778
-23 -8 8 0.2042 1.7117
-23 -8 9 -4.4946 -1.5827
-23 -8 10 -2.4525 -2.6576
-23 -8 11 -11.6887 -0.9406
-23 -8 12 6.3967 0.3547
-23 -8 13 -8.7630 0.4616
-23 -8 14 0.7978 -0.8113
-23 -8 15 -9.5894 0.5958
-23 -8 16 -3.5006 0.0769
-23 -7 1 2.2311 -5.0832
-23 -7 2 -9.3881 1.3947
-23 -7 3 -4.9779 2.4940
-23 -7 4 -7.4464 0.1975
-23 -7 5 6.6114 -1.1591
-23 -7 6 -3.5893 -1.2533
-23 -7 7 2.9784 3.4728
-23 -7 8 12.6865 1.4249
-23 -7 9 0.5796 -1.5007
-23 -7 10 4.2017 0.1512
-23 -7 11 -3.4799 0.6919
-23 -7 12 6.7127 0.0462
-23 -7 13 -1.7018 0.4234
-23 -7 14 4.5725 -0.8967
-23 -7 15 5.3803 0.4017
-23 -7 16 8.4587 0.0321
-23 -6 1 13.3951 0.3971
-23 -6 2 0.7522 -1.8942
-23 -6 3 12.6774 -2.5520
-23 -6 4 -9.8711 -2.4251
-23 -6 5 6.7990 -8.2117
-23 -6 6 -15.5157 0.9323
-23 -6 7 -3.8876 -0.3103
-23 -6 8 -4.4068 0.7374
-23 -6 9 -4.6895 0.5967
-23 -6 10 -0.0983 0.0440
-23 -6 11 5.2182 -0.0128
-23 -6 12 5.7565 -1.1578
-23 -6 13 -7.9340 -0.1053
-23 -6 14 0.1148 0.8464
-23 -6 15 -8.3565 -0.6656
-23 -6 16 -0.6957 0.8963
-23 -6 17 -11.8541 -0.5796
-23 -5 1 5.8334 -1.1931
-23 -5 2 -14.8767 7.7159
-23 -5 3 6.9522 2.2647
-23 -5 4 1.2672 10.1472
-23 -5 5 9.4662 -0.8402
-23 -5 6 9.8360 0.2927
-23 -5 7 4.9860 1.2152
-23 -5 8 1.4233 -2.4004
-23 -5 9 -6.0417 3.2798
-23 -5 10 -2.0992 -0.5451
-23 -5 11 -4.6835 -0.4812
-23 -5 12 1.6457 0.9384
-23 -5 13 -10.6760 -1.0670
-23 -5 14 11.6241 0.5709
-23 -5 15 3.4869 -1.3685
-23 -5 16 4.8424 0.4402
-23 -5 17 1.8191 0.6006
-23 -4 1 7.0840 -7.7257
-23 -4 2 2.1614 -5.0520
-23 -4 3 -13.1299 -2.9122
-23 -4 4 -3.4234 -0.2007
-23 -4 5 -5.5344 -2.7981
-23 -4 6 -4.3501 -3.8844
-23 -4 7 1.9684 0.6578
-23 -4 8 -2.9211 -1.2242
-23 -4 9 7.7084 -1.2292
-23 -4 10 5.7478 -0.9267
-23 -4 11 4.8902 -0.8329
-23 -4 12 2.5435 2.4034
-23 -4 13 -2.6206 0.8460
-23 -4 14 1.9082 0.2761
-23 -4 15 -1.6587 0.1032
-23 -4 16 -14.7103 0.3955
-23 -4 17 -10.1180 0.4259
-23 -3 1 0.4306 -4.6252
-23 -3 2 4.1394 -0.0715
-23 -3 3 -0.3581 5.6698
-23 -3 4 2.7293 2.4607
-23 -3 5 8.4960 -2.0539
-23 -3 6 -5.2556 3.5613
-23 -3 7 -1.4151 3.9673
-23 -3 8 -3.9529 3.3253
-23 -3 9 -2.9678 0.7430
-23 -3 10 0.1929 -0.5745
-23 -3 11 -7.5201 -0.7964
-23 -3 12 -0.8263 -2.2222
-23 -3 13 -3.3497 -1.4914
-23 -3 14 1.0525 -0.4794
-23 -3 15 6.7659 0.6583
-23 -3 16 9.7394 1.4101
-23 -3 17 7.6950 -0.2642
-23 -2 1 -3.0618 -2.5519
-23 -2 2 3.6652 1.4236
-23 -2 3 -5.6348 4.9909
-23 -2 4 8.1875 -1.5474
-23 -2 5 -3.9810 -6.1840
-23 -2 6 4.8412 -1.3231
-23 -2 7 -5.9646 -4.9040
-23 -2 8 4.2449 -3.4658
-23 -2 9 -3.2002 0.6624
-23 -2 10 4.6201 2.2505
-23 -2 11 5.0749 2.1704
-23 -2 12 7.1086 0.0465
-23 -2 13 4.2804 -0.2304
-23 -2 14 -10.8579 -0.4711
-23 -2 15 -5.4381 -0.0027
-23 -2 16 -10.8606 -0.9251
-23 -2 17 -12.0725 -0.0617
-23 -1 1 -7.0678 -8.0010
-23 -1 2 -4.3722 -3.1396
-23 -1 3 -3.6048 -2.0615
-23 -1 4 3.8228 2.5384
-23 -1 5 -2.1108 1.6573
-23 -1 6 9.2973 7.0939
-23 -1 7 2.0217 0.6948
-23 -1 8 -3.1479 -0.5504
-23 -1 9 -1.2967 2.3077
-23 -1 10 -8.9912 -1.8169
-23 -1 11 -0.7642 -0.4251
-23 -1 12 -2.4048 -0.6534
-23 -1 13 -1.7263 0.7894
-23 -1 14 2.6067 1.0467
-23 -1 15 13.3163 1.1706
-23 -1 16 12.8036 -0.3110
-23 -1 17 -0.5654 1.1412
-23 0 1 1.0773 0.8467
-23 0 2 8.2808 6.0904
-23 0 3 -6.5242 1.0513
-23 0 4 -3.8076 0.4218
-23 0 5 -9.8299 -2.8608
-23 0 6 8.7199 -4.6357
-23 0 7 -7.8396 -1.0314
-23 0 8 0.3229 -1.6352
-23 0 9 3.8727 2.6283
-23 0 10 11.0004 -0.3757
-23 0 11 1.4713 -1.6863
-23 0 12 5.9791 0.4602
-23 0 13 -13.4563 -2.6540
-23 0 14 -6.9876 0.0752
-23 0 15 -4.9086 0.2965
-23 0 16 -2.9097 -0.5172
-23 0 17 -2.9893 1.5845
-23 1 1 -10.0437 -13.1100
-23 1 2 9.1294 -2.6835
-23 1 3 -0.1785 1.2644
-23 1 4 1.0486 1.7631
-23 1 5 10.9564 1.6322
-23 1 6 6.7368 0.1319
-23 1 7 -9.0196 1.2515
-23 1 8 -7.1970 0.5586
-23 1 9 -2.8211 -1.5291
-23 1 10 0.4268 2.5384
-23 1 11 -2.1528 0.8420
-23 1 12 2.8810 1.4069
-23 1 13 7.0359 -0.4185
-23 1 14 3.2342 -1.0478
-23 1 15 6.0959 0.9637
-23 1 16 1.7611 -1.1641
-23 1 17 -6.6638 1.2113
-23 2 1 4.4063 -1.8913
-23 2 2 -5.4347 2.4281
-23 2 3 -5.7062 2.4805
-23 2 4 -11.8685 -1.8444
-23 2 5 10.8122 -1.9627
-23 2 6 -2.9161 1.0955
-23 2 7 -7.0912 1.2127
-23 2 8 6.6419 -1.3324
-23 2 9 1.2668 -0.8091
-23 2 10 5.3965 -0.5098
-23 2 11 -5.0038 1.0084
-23 2 12 1.3710 -1.4174
-23 2 13 -6.0084 0.2472
-23 2 14 -3.0346 0.8930
-23 2 15 -8.7067 -0.0050
-23 2 16 10.6242 0.0330
-23 3 1 -3.1488 -1.2568
-23 3 2 4.8797 0.6902
-23 3 3 -1.9354 0.8110
-23 3 4 7.6710 0.6130
-23 3 5 11.4046 -2.6920
-23 3 6 2.9533 0.0227
-23 3 7 -5.1762 -0.1634
-23 3 8 5.3598 -2.3806
-23 3 9 -6.6804 1.0917
-23 3 10 -3.6833 0.1909
-23 3 11 -1.5969 -0.4039
-23 3 12 6.9136 -0.2001
-23 3 13 0.4475 -2.3212
-23 3 14 -0.5671 1.2733
-23 3 15 -2.3383 -0.4879
-23 3 16 0.4797 1.9814
-23 4 1 2.3252 -7.1412
-23 4 2 -8.9418 1.2445
-23 4 3 -3.3891 -0.9119
-23 4 4 -14.9490 4.5231
-23 4 5 0.9108 0.4188
-23 4 6 -15.7376 0.3749
-23 4 7 3.8528 3.5721
-23 4 8 0.4878 -0.7823
-23 4 9 2.9964 1.6524
-23 4 10 5.0492 0.1780
-23 4 11 6.7355 1.6782
-23 4 12 5.0761 1.4197
-23 4 13 -7.2988 -1.1614
-23 4 14 -0.5752 -0.6001
-23 4 15 1.5188 -1.5169
-23 5 1 -0.1614 -2.4952
-23 5 2 4.7232 -1.8760
-23 5 3 10.8253 3.1096
-23 5 4 7.5087 -3.5838
-23 5 5 16.9889 -3.4673
-23 5 6 5.8742 -3.5351
-23 5 7 0.2944 1.5469
-23 5 8 0.7393 -1.9385
-23 5 9 -22.2159 -2.3986
-23 5 10 4.4509 -1.2511
-23 5 11 -6.5986 0.6341
-23 5 12 -1.2428 0.3940
-23 5 13 -4.3785 -0.7202
-23 5 14 -1.1659 1.5104
-23 6 1 -8.9479 -0.8317
-23 6 2 -0.1805 -0.1332
-23 6 3 -9.6803 6.5267
-23 6 4 -17.8176 3.1079
-23 6 5 -4.6409 -3.1118
-23 6 6 -6.2017 5.4835
-23 6 7 -1.8825 0.7698
-23 6 8 4.6831 0.6846
-23 6 9 1.5921 -0.1253
-23 6 10 14.4851 0.0584
-23 6 11 11.5182 2.0376
-23 6 12 -8.6301 -1.8311
-23 7 1 0.2186 -1.4303
-23 7 2 1.6525 -1.5786
-23 7 3 10.5451 -2.9166
-23 7 4 2.7253 -0.2052
-23 7 5 16.1869 -4.6565
-23 7 6 9.7556 2.4401
-23 7 7 0.7203 -0.4956
-23 7 8 -5.6131 -2.2922
-23 7 9 -10.2911 2.8467
-23 7 10 2.4193 -2.2016
-23 7 11 -11.1403 2.4900
-23 8 1 4.0050 3.7586
-23 8 2 8.1797 -0.2090
-23 8 3 -8.7493 1.3286
-23 8 4 -12.1276 3.5329
-23 8 5 -13.0492 -1.8198
-23 8 6 -0.9340 0.3702
-23 8 7 -13.3598 -1.4376
-23 8 8 2.5461 -0.7467
-23 8 9 1.6843 0.6974
-23 9 1 -6.0913 -4.3490
-23 9 2 -1.6819 -2.4062
-23 9 3 7.5450 -1.7299
-23 9 4 4.4286 4.7752
-23 9 5 18.4966 -2.0093
-23 9 6 18.3625 0.9514
-22 -18 1 -0.7480 -0.8153
-22 -17 1 -11.4530 2.5608
-22 -17 2 -4.1204 1.3828
-22 -17 3 -5.1397 -0.6838
-22 -17 4 -13.3508 -4.3678
-22 -17 5 9.2556 -1.5297
-22 -16 1 3.9035 0.9342
-22 -16 2 5.7216 0.6377
-22 -16 3 3.7853 2.0222
-22 -16 4 -6.6512 3.4179
-22 -16 5 8.5830 8.5800
-22 -16 6 1.8628 3.6701
-22 -16 7 -7.9848 -1.1459
-22 -16 8 3.4556 0.3009
-22 -15 1 1.6999 -0.7972
-22 -15 2 3.2197 -5.2148
-22 -15 3 -6.2989 -6.5850
-22 -15 4 -7.5244 -4.5669
-22 -15 5 1.2910 1.6153
-22 -15 6 -5.5624 -3.4654
-22 -15 7 -4.2749 0.3974
-22 -15 8 1.1788 1.7404
-22 -15 9 8.7077 2.5724
-22 -15 10 -2.0717 0.1923
-22 -14 1 -3.2923 3.0102
-22 -14 2 0.4234 5.7201
-22 -14 3 6.0334 4.0527
-22 -14 4 5.1567 -0.3345
-22 -14 5 15.5921 1.2210
-22 -14 6 2.0805 -5.6221
-22 -14 7 -0.3540 -1.6285
-22 -14 8 -7.6893 1.0271
-22 -14 9 -9.6084 -0.8964
-22 -14 10 -6.7004 0.8924
-22 -14 11 -0.5084 -0.0660
-22 -14 12 6.5503 0.1983
-22 -13 1 3.3834 -6.8869
-22 -13 2 -0.6612 -2.4759
-22 -13 3 -11.8546 0.5588
-22 -13 4 -13.3474 1.9140
-22 -13 5 -7.9164 6.5160
-22 -13 6 2.4575 1.3214
-22 -13 7 7.1213 0.8488
-22 -13 8 7.1002 -1.3030
-22 -13 9 9.1961 -2.0465
-22 -13 10 5.5714 -1.2447
-22 -13 11 1.9976 0.6170
-22 -13 12 -11.2132 -1.2066
-22 -13 13 -9.7829 -0.0730
-22 -12 1 0.6940 4.5117
-22 -12 2 6.4869 0.6278
-22 -12 3 8.6273 -8.2728
-22 -12 4 4.3128 -3.6643
-22 -12 5 5.0850 -1.1212
-22 -12 6 -0.4922 -1.7111
-22 -12 7 -5.3598 2.8163
-22 -12 8 -18.2372 2.7700
-22 -12 9 0.4638 2.3059
-22 -12 10 -0.4592 1.6085
-22 -12 11 7.4530 -0.8849
-22 -12 12 -2.6746 0.4789
-22 -12 13 4.0644 1.0472
-22 -12 14 8.5243 0.9864
-22 -12 15 -5.1697 0.8490
-22 -11 1 7.1562 -0.6191
-22 -11 2 -1.3727 7.1279
-22 -11 3 -11.0488 0.9178
-22 -11 4 -3.5278 5.3599
-22 -11 5 -4.5491 -0.4371
-22 -11 6 6.4846 -9.4796
-22 -11 7 5.0380 -1.9499
-22 -11 8 -3.8825 -2.3775
-22 -11 9 10.5098 -0.0177
-22 -11 10 1.7841 1.3422
-22 -11 11 0.6416 -0.8701
-22 -11 12 -5.0989 -0.0277
-22 -11 13 -1.7270 -0.4952
-22 -11 14 1.5627 -1.2884
-22 -11 15 -7.8541 -0.3708
-22 -11 16 -3.3964 0.7007
-22 -10 1 -7.9356 -6.5244
-22 -10 2 6.7435 -5.4136
-22 -10 3 -2.2205 2.4498
-22 -10 4 13.0657 5.7861
-22 -10 5 3.1695 7.0865
-22 -10 6 -0.3853 1.2682
-22 -10 7 4.0072 5.3461
-22 -10 8 -14.5918 -0.6726
-22 -10 9 0.4461 -4.1833
-22 -10 10 -7.0873 0.0909
-22 -10 11 -0.9490 -1.6534
-22 -10 12 -5.5692 1.5124
-22 -10 13 8.1831 -0.4833
-22 -10 14 3.7862 0.9192
-22 -10 15 10.9531 -0.8735
-22 -10 16 3.8082 1.1366
-22 -10 17 4.7442 -0.3055
-22 -9 1 3.8574 1.7761
-22 -9 2 -6.7735 -1.6221
-22 -9 3 -9.9445 -5.6779
-22 -9 4 -6.5182 -5.8986
-22 -9 5 -8.5003 -7.9626
-22 -9 6 -3.9382 -0.8229
-22 -9 7 9.4368 2.3080
-22 -9 8 5.1301 2.3172
-22 -9 9 8.2774 2.1521
-22 -9 10 9.3239 3.6512
-22 -9 11 8.1462 -0.5994
-22 -9 12 -10.3145 -1.3401
-22 -9 13 -2.7965 -1.4694
-22 -9 14 -10.9325 1.5886
-22 -9 15 -5.9828 -0.6158
-22 -9 16 -2.6669 -0.0709
-22 -9 17 -2.4572 -1.0931
-22 -9 18 1.0945 -1.0517
-22 -8 1 -7.3165 3.8328
-22 -8 2 15.0314 5.4552
-22 -8 3 3.1514 4.4189
-22 -8 4 18.9151 3.7411
-22 -8 5 -4.0073 2.1436
-22 -8 6 3.4072 -1.5172
-22 -8 7 -7.4058 -3.8925
-22 -8 8 -13.0434 -5.6987
-22 -8 9 -12.9185 1.5193
-22 -8 10 -5.4295 1.5260
-22 -8 11 7.9004 -0.2252
-22 -8 12 -6.6198 -0.0406
-22 -8 13 13.2599 -0.2408
-22 -8 14 6.2322 2.0788
-22 -8 15 9.9623 -0.9439
-22 -8 16 -0.7391 0.5582
-22 -8 17 4.3421 0.3677
-22 -8 18 -7.3205 0.4658
-22 -7 1 -10.5450 3.6150
-22 -7 2 -5.3830 -4.9143
-22 -7 3 -12.7781 -2.0604
-22 -7 4 -3.8754 2.8098
-22 -7 5 -3.8287 3.6105
-22 -7 6 8.0925 2.4670
-22 -7 7 13.1170 -1.7043
-22 -7 8 5.5240 -0.4719
-22 -7 9 8.5964 1.0944
-22 -7 10 4.0462 -0.6334
-22 -7 11 0.4358 -2.8510
-22 -7 12 -14.9133 0.3849
-22 -7 13 -0.5635 -0.5105
-22 -7 14 -7.9123 0.9528
-22 -7 15 -1.8184 -1.0183
-22 -7 16 -7.8658 -0.0458
-22 -7 17 1.1091 -0.1839
-22 -7 18 -1.9229 0.2026
-22 -7 19 -1.4206 -0.6586
-22 -6 1 7.6751 -1.5665
-22 -6 2 6.0665 -5.1792
-22 -6 3 -0.8963 -5.4250
-22 -6 4 10.0062 0.1079
-22 -6 5 -11.0180 -0.2607
-22 -6 6 -0.8750 -0.1928
-22 -6 7 -11.9626 0.2458
-22 -6 8 -3.0225 1.6434
-22 -6 9 -5.5201 2.2756
-22 -6 10 7.0444 1.0417
-22 -6 11 -1.0535 0.4469
-22 -6 12 1.9871 0.7016
-22 -6 13 13.1698 0.0529
-22 -6 14 0.5230 -0.4639
-22 -6 15 6.7964 0.3876
-22 -6 16 -1.2260 -0.8970
-22 -6 17 6.2881 0.2271
-22 -6 18 -5.9031 0.8548
-22 -6 19 -3.1514 0.8864
-22 -5 1 -6.0776 8.8290
-22 -5 2 4.0176 2.5215
-22 -5 3 -7.0453 4.1102
-22 -5 4 8.4587 -0.3553
-22 -5 5 -3.6230 0.9556
-22 -5 6 3.3934 0.1719
-22 -5 7 0.5564 -3.2041
-22 -5 8 3.9195 -0.9105
-22 -5 9 -1.4518 -1.6804
-22 -5 10 -1.9928 -0.1903
-22 -5 11 -3.3603 -0.3880
-22 -5 12 -7.1143 -2.4906
-22 -5 13 6.0759 -0.3706
-22 -5 14 -12.8167 0.7092
-22 -5 15 0.3135 0.8581
-22 -5 16 -0.5172 0.5642
-22 -5 17 6.6647 -0.4363
-22 -5 18 -2.3782 -0.0850
-22 -5 19 -2.2661 -1.0017
-22 -5 20 9.4310 0.1476
-22 -4 1 -1.0885 -0.3935
-22 -4 2 -10.5903 -2.7901
-22 -4 3 11.2372 -6.6302
-22 -4 4 -0.0382 0.2127
-22 -4 5 1.9707 -0.0932
-22 -4 6 4.6309 2.5016
-22 -4 7 1.7294 -3.2930
-22 -4 8 4.5448 -0.6218
-22 -4 9 -5.4988 3.4872
-22 -4 10 0.2329 2.8244
-22 -4 11 -0.5111 2.5485
-22 -4 12 3.5462 0.3092
-22 -4 13 5.3164 -0.5141
-22 -4 14 0.1118 0.6330
-22 -4 15 -4.3477 -2.6220
-22 -4 16 2.1012 -0.5393
-22 -4 17 -4.5932 0.3863
-22 -4 18 -8.2169 -0.1289
-22 -4 19 0.8427 1.2023
-22 -4 20 18.5561 -0.3792
-22 -3 1 6.2798 4.9525
-22 -3 2 -4.3337 3.5411
-22 -3 3 -4.6647 -2.9912
-22 -3 4 -7.7489 4.0726
-22 -3 5 -15.5496 8.0944
-22 -3 6 0.0890 -0.4143
-22 -3 7 -0.0585 -0.3919
-22 -3 8 4.7251 -2.7922
-22 -3 9 0.1003 -2.3202
-22 -3 10 5.3417 -1.9207
-22 -3 11 -2.4282 -3.8571
-22 -3 12 -2.4953 1.7224
-22 -3 13 0.2556 0.7780
-22 -3 14 1.8264 1.2648
-22 -3 15 4.1593 0.9096
-22 -3 16 3.7805 0.0929
-22 -3 17 5.7317 0.9394
-22 -3 18 -9.2606 -0.8160
-22 -3 19 -5.4663 0.4040
-22 -3 20 5.5281 -0.6250
-22 -2 1 5.7850 1.9774
-22 -2 2 3.5398 -5.5399
-22 -2 3 16.8221 -5.8311
-22 -2 4 2.4544 -4.9421
-22 -2 5 14.4189 -0.3481
-22 -2 6 -6.4726 -3.2169
-22 -2 7 3.7366 0.1560
-22 -2 8 -10.1329 5.6394
-22 -2 9 -2.4486 -0.1304
-22 -2 10 0.4015 2.3060
-22 -2 11 -3.5561 -0.5103
-22 -2 12 -1.6673 -0.0945
-22 -2 13 2.0038 -1.3927
-22 -2 14 -2.3507 -2.6365
-22 -2 15 -5.3344 0.0038
-22 -2 16 -3.8053 0.5144
-22 -2 17 1.5009 -0.2136
-22 -2 18 9.6846 1.3609
-22 -2 19 -2.1016 0.8364
-22 -2 20 23.2278 0.6131
-22 -1 1 1.7648 4.6251
-22 -1 2 -15.1927 1.8933
-22 -1 3 -4.3190 3.7227
-22 -1 4 -11.0734 4.8868
-22 -1 5 1.2200 2.0642
-22 -1 6 -3.4157 1.1416
-22 -1 7 3.4361 -1.6599
-22 -1 8 9.4469 -0.9797
-22 -1 9 0.6624 -2.3365
-22 -1 10 4.4816 0.5298
-22 -1 11 -3.9741 3.6264
-22 -1 12 3.8934 1.9706
-22 -1 13 8.2104 -0.6354
-22 -1 14 5.3262 0.4253
-22 -1 15 -5.4954 -0.7300
-22 -1 16 -3.1811 -0.0988
-22 -1 17 -7.1746 -1.2093
-22 -1 18 0.4009 -0.5701
-22 -1 19 -13.7607 -1.0876
-22 -1 20 7.7819 -1.5706
-22 0 1 3.2538 4.5440
-22 0 2 -0.3406 -1.6416
-22 0 3 9.8392 -8.4631
-22 0 4 6.0662 -1.9164
-22 0 5 4.4494 -1.3298
-22 0 6 -8.1468 2.1958
-22 0 7 4.6778 0.2795
-22 0 8 -0.7464 -1.8977
-22 0 9 -2.6407 -1.7070
-22 0 10 -14.5369 -2.2013
-22 0 11 0.7961 -0.8875
-22 0 12 -9.8462 -0.3041
-22 0 13 3.6771 -0.7973
-22 0 14 3.2862 1.7210
-22 0 15 -0.8409 0.1400
-22 0 16 8.4978 0.4599
-22 0 17 8.6186 1.0141
-22 0 18 4.5259 0.7161
-22 0 19 -6.7288 1.3425
-22 0 20 4.2237 -0.1496
-22 1 1 3.6978 5.6217
-22 1 2 -9.5901 4.6189
-22 1 3 0.3872 -4.2736
-22 1 4 -7.9363 3.5888
-22 1 5 -6.7615 2.4248
-22 1 6 -9.5053 -0.8244
-22 1 7 11.3008 1.2770
-22 1 8 6.1060 0.1584
-22 1 9 3.7545 3.6834
-22 1 10 3.2700 0.7604
-22 1 11 11.7856 0.5391
-22 1 12 2.4756 0.6996
-22 1 13 -6.0458 -0.8922
-22 1 14 1.8583 -0.2594
-22 1 15 -15.5248 -1.2609
-22 1 16 -8.0904 0.5739
-22 1 17 -2.8661 -0.3091
-22 1 18 -2.3270 -0.0654
-22 1 19 -2.7531 0.0474
-22 1 20 8.9502 -0.0417
-22 2 1 -8.9457 3.4858
-22 2 2 13.1729 -3.0835
-22 2 3 1.7509 -3.9351
-22 2 4 14.8205 1.4180
-22 2 5 -5.7964 2.8525
-22 2 6 3.7955 -2.7709
-22 2 7 4.2073 -0.3067
-22 2 8 -10.5889 -0.3879
-22 2 9 -11.6110 -2.3646
-22 2 10 -6.4347 -0.8884
-22 2 11 -1.1166 -0.9784
-22 2 12 -4.1059 1.8117
-22 2 13 8.0134 0.1605
-22 2 14 10.8522 -1.4847
-22 2 15 15.5303 -0.8047
-22 2 16 0.4800 -0.0598
-22 2 17 7.8528 -1.2905
-22 2 18 0.6786 0.7992
-22 2 19 -4.6329 -0.1277
-22 3 1 -0.8981 3.3622
-22 3 2 -1.6880 -0.9927
-22 3 3 -7.4728 -2.6954
-22 3 4 -5.6833 -0.6094
-22 3 5 -6.0320 -1.2030
-22 3 6 -0.1125 -0.1039
-22 3 7 15.9875 -0.0803
-22 3 8 -6.0950 2.2714
-22 3 9 13.2102 -0.9254
-22 3 10 4.7758 -0.4303
-22 3 11 0.2784 1.7251
-22 3 12 -10.0176 -0.1850
-22 3 13 -4.7106 2.6964
-22 3 14 -10.1672 0.1149
-22 3 15 -10.3878 1.5673
-22 3 16 -12.6314 1.3665
-22 3 17 -5.8854 -0.9499
-22 3 18 8.5814 1.5265
-22 3 19 2.6948 -0.2330
-22 4 1 0.0886 4.9087
-22 4 2 6.2782 1.2475
-22 4 3 -1.3783 2.4008
-22 4 4 7.7672 0.8930
-22 4 5 -7.8600 3.0044
-22 4 6 5.6217 1.3353
-22 4 7 -4.5252 -0.5076
-22 4 8 -7.2259 -0.6775
-22 4 9 0.1306 0.5055
-22 4 10 0.4880 -1.3773
-22 4 11 -4.9844 -0.5411
-22 4 12 10.3701 -2.3305
-22 4 13 11.4315 -1.2327
-22 4 14 14.3897 -1.1926
-22 4 15 10.5026 -2.1280
-22 4 16 -2.9738 0.4541
-22 4 17 1.6515 -0.5865
-22 4 18 -3.4133 0.9307
-22 5 1 -1.7754 1.6114
-22 5 2 3.0794 -5.3095
-22 5 3 -3.4051 -6.0840
-22 5 4 1.3065 -2.3840
-22 5 5 -4.8094 1.0349
-22 5 6 1.9776 -0.3272
-22 5 7 4.9759 -1.7956
-22 5 8 -5.0741 0.9667
-22 5 9 11.5635 1.2651
-22 5 10 -10.5599 1.4179
-22 5 11 -3.0321 0.1388
-22 5 12 -6.7213 2.3303
-22 5 13 -5.6652 2.3114
-22 5 14 -10.7577 0.3249
-22 5 15 0.6230 -0.2571
-22 5 16 -7.0549 0.0999
-22 5 17 5.2626 0.4944
-22 6 1 6.3221 4.2136
-22 6 2 -6.8320 3.0031
-22 6 3 5.4089 2.6801
-22 6 4 -1.6227 0.2136
-22 6 5 0.4123 4.0765
-22 6 6 -2.8819 -3.3646
-22 6 7 6.7182 -0.9247
-22 6 8 -3.5740 0.5924
-22 6 9 1.8272 -1.7179
-22 6 10 -1.1584 -1.1912
-22 6 11 -1.0868 -2.1369
-22 6 12 11.8333 -0.2901
-22 6 13 -2.1337 0.4139
-22 6 14 7.3959 -1.0741
-22 6 15 2.4774 0.4347
-22 6 16 -0.6590 -0.0977
-22 7 1 1.9484 -2.8752
-22 7 2 -2.7329 -8.2262
-22 7 3 -1.4658 4.2866
-22 7 4 3.9795 -4.7872
-22 7 5 -6.1163 3.3926
-22 7 6 -0.3947 1.3360
-22 7 7 6.0113 0.1232
-22 7 8 0.7527 4.0848
-22 7 9 0.0755 -1.6858
-22 7 10 0.8714 2.2007
-22 7 11 1.6118 0.2964
-22 7 12 -1.3177 -0.3319
-22 7 13 -5.1873 0.0656
-22 7 14 -6.0381 -0.6880
-22 7 15 3.5553 0.8709
-22 8 1 7.3271 5.0468
-22 8 2 -11.8095 2.2652
-22 8 3 11.9375 1.4384
-22 8 4 -4.2605 -4.1725
-22 8 5 -1.8221 -2.3656
-22 8 6 -9.1130 1.3721
-22 8 7 8.9822 -3.6073
-22 8 8 -10.8647 -1.2836
-22 8 9 -1.7548 -1.1177
-22 8 10 -5.5683 0.2513
-22 8 11 4.8395 0.7457
-22 8 12 3.3549 -1.0083
-22 8 13 -0.2480 1.4151
-22 9 1 -1.2717 -0.9664
-22 9 2 -10.3662 3.5407
-22 9 3 13.6746 -0.6602
-22 9 4 1.2169 -2.2087
-22 9 5 -3.8195 6.0019
-22 9 6 5.5831 0.9595
-22 9 7 7.0969 1.3889
-22 9 8 7.1743 -0.7634
-22 9 9 -5.9871 1.8869
-22 9 10 4.5089 0.7439
-22 9 11 -2.8683 -2.6134
-22 9 12 -6.1983 -0.5725
-22 10 1 -5.9298 1.9369
-22 10 2 -2.5534 1.5546
-22 10 3 9.3923 -2.9102
-22 10 4 -6.2465 -3.8087
-22 10 5 -7.1166 4.1705
-22 10 6 -0.3475 -2.7822
-22 10 7 0.1311 -0.5612
-22 10 8 -2.0657 0.5939
-22 10 9 -3.8058 -0.3749
-22 11 1 -0.4983 0.6747
-22 11 2 -4.3795 3.4119
-22 11 3 3.1219 -1.4257
-22 11 4 -3.0224 -4.4410
-22 11 5 -4.3812 1.8922
-22 11 6 4.4704 -4.1584
-21 -19 1 4.5636 2.0770
-21 -19 2 15.6385 -0.1626
-21 -19 3 -10.5274 -1.1365
-21 -18 1 -1.8851 0.2001
-21 -18 2 5.2364 3.7920
-21 -18 3 -3.5762 1.3549
-21 -18 4 5.3538 4.0088
-21 -18 5 6.8348 6.6818
-21 -18 6 1.2063 2.6982
-21 -17 1 6.0900 -1.5978
-21 -17 2 4.2105 -3.1668
-21 -17 3 -3.0716 -5.1837
-21 -17 4 2.4800 -8.1812
-21 -17 5 -13.6407 -5.9027
-21 -17 6 -6.4632 -4.7207
-21 -17 7 -1.4474 1.7611
-21 -17 8 -0.3203 3.6491
-21 -17 9 -4.6868 2.6776
-21 -16 1 -8.1039 1.6677
-21 -16 2 -0.2534 7.4434
-21 -16 3 -2.9673 8.0774
-21 -16 4 10.0947 5.6901
-21 -16 5 1.0885 1.5459
-21 -16 6 7.3385 0.0021
-21 -16 7 20.4713 0.8856
-21 -16 8 -5.0288 -4.1879
-21 -16 9 -4.0955 -5.0758
-21 -16 10 -7.2103 -2.1587
-21 -16 11 -1.2485 -0.1676
-21 -15 1 8.9376 -3.6229
-21 -15 2 1.7604 -0.6901
-21 -15 3 1.5831 -4.4871
-21 -15 4 -9.7182 -1.5617
-21 -15 5 -14.8216 -0.9337
-21 -15 6 -12.2529 2.2469
-21 -15 7 3.0993 2.9138
-21 -15 8 -3.7014 0.2283
-21 -15 9 -0.0694 -0.5032
-21 -15 10 11.1148 3.1985
-21 -15 11 11.6839 1.5698
-21 -15 12 -0.9573 0.1643
-21 -15 13 9.4171 0.1068
-21 -14 1 -2.8670 3.0530
-21 -14 2 -1.4353 1.0562
-21 -14 3 7.6175 -4.6549
-21 -14 4 12.0174 -1.5181
-21 -14 5 2.9938 -1.9488
-21 -14 6 9.0831 0.1631
-21 -14 7 4.5386 1.5134
-21 -14 8 -1.7529 0.0790
-21 -14 9 -7.2534 1.1518
-21 -14 10 -7.7084 -0.5367
-21 -14 11 0.6002 -1.3485
-21 -14 12 -9.5464 -0.2558
-21 -14 13 3.8609 -1.0536
-21 -14 14 -7.7170 2.8928
-21 -14 15 2.7715 -0.2588
-21 -13 1 4.8951 5.6860
-21 -13 2 -6.2281 4.7737
-21 -13 3 -0.5916 5.2335
-21 -13 4 -5.7653 5.0474
-21 -13 5 -7.0619 -1.2539
-21 -13 6 -4.6355 -3.3559
-21 -13 7 2.6244 -3.1049
-21 -13 8 0.2640 -2.2496
-21 -13 9 -1.4858 -0.4379
-21 -13 10 -2.5604 0.6790
-21 -13 11 9.5404 -0.1283
-21 -13 12 5.9761 1.4906
-21 -13 13 9.4128 -2.5783
-21 -13 14 -1.9078 -0.7349
-21 -13 15 4.9995 -1.1502
-21 -13 16 1.4343 -1.3400
-21 -12 1 0.1245 -6.4446
-21 -12 2 -6.2317 -8.2832
-21 -12 3 6.0519 -4.1528
-21 -12 4 1.8274 1.4620
-21 -12 5 -2.1549 1.8711
-21 -12 6 5.3754 6.3800
-21 -12 7 5.5684 3.1621
-21 -12 8 11.0012 0.0328
-21 -12 9 -4.3930 -0.6861
-21 -12 10 -4.5684 -1.3653
-21 -12 11 -4.3323 1.9106
-21 -12 12 -6.7488 0.5805
-21 -12 13 -11.9407 1.3249
-21 -12 14 -10.7771 1.0314
-21 -12 15 0.7604 0.3435
-21 -12 16 2.6496 0.2575
-21 -12 17 5.4564 -1.6068
-21 -11 1 3.4183 11.5183
-21 -11 2 5.0542 2.3546
-21 -11 3 4.6349 -2.0728
-21 -11 4 -2.8802 -5.0785
-21 -11 5 -8.2960 -5.1328
-21 -11 6 -7.0383 0.2187
-21 -11 7 -6.7188 -0.4864
-21 -11 8 -3.3595 -0.3466
-21 -11 9 -3.8972 3.4900
-21 -11 10 3.8593 -0.9830
-21 -11 11 15.2052 0.0080
-21 -11 12 15.3194 -2.6383
-21 -11 13 5.4953 -0.9285
-21 -11 14 -0.1806 0.7928
-21 -11 15 1.8618 -0.2678
-21 -11 16 -3.8914 0.8131
-21 -11 17 -0.2103 -0.5352
-21 -11 18 -3.0130 1.4127
-21 -10 1 -1.8454 2.6135
-21 -10 2 -4.5247 3.7213
-21 -10 3 5.5287 1.7225
-21 -10 4 -3.3094 6.1289
-21 -10 5 10.3792 1.5510
-21 -10 6 9.8414 -1.4448
-21 -10 7 7.9736 -6.4344
-21 -10 8 2.9562 -4.2873
-21 -10 9 -5.6164 1.8898
-21 -10 10 -9.3399 -0.2141
-21 -10 11 -13.3085 2.2435
-21 -10 12 -1.6109 0.9026
-21 -10 13 -12.2406 0.7973
-21 -10 14 2.6376 -1.3382
-21 -10 15 0.3125 -0.1885
-21 -10 16 5.4570 0.2461
-21 -10 17 1.1206 0.5139
-21 -10 18 -4.5783 0.7169
-21 -10 19 0.2436 -0.9071
-21 -9 1 2.5567 -6.9636
-21 -9 2 6.8082 -10.0523
-21 -9 3 -1.8340 -2.8145
-21 -9 4 -10.3331 0.3788
-21 -9 5 -4.0182 7.9154
-21 -9 6 -6.1655 5.1583
-21 -9 7 -5.1791 4.5178
-21 -9 8 -0.1366 2.4301
-21 -9 9 7.0659 -1.0448
-21 -9 10 8.4906 -4.7300
-21 -9 11 1.0027 -0.4112
-21 -9 12 16.2235 0.1001
-21 -9 13 -3.4708 1.1603
-21 -9 14 0.1769 -1.8758
-21 -9 15 -2.7659 -0.0868
-21 -9 16 -2.1612 -0.1901
-21 -9 17 3.3543 -1.0034
-21 -9 18 -2.2197 0.0966
-21 -9 19 5.9652 -0.3832
-21 -9 20 0.5022 0.2885
-21 -8 1 0.8679 7.5736
-21 -8 2 -6.5546 -3.2013
-21 -8 3 10.4038 3.4628
-21 -8 4 -8.8502 -8.3069
-21 -8 5 14.8755 -9.4103
-21 -8 6 -3.4330 -2.6960
-21 -8 7 5.2936 -3.1368
-21 -8 8 -2.9505 4.3267
-21 -8 9 1.7270 0.3081
-21 -8 10 -4.9251 1.3947
-21 -8 11 -11.5952 3.7645
-21 -8 12 6.0146 -0.3207
-21 -8 13 -6.7903 -0.5423
-21 -8 14 -1.0293 -0.9356
-21 -8 15 -1.2700 1.3608
-21 -8 16 9.8614 1.7767
-21 -8 17 -1.7602 -0.7364
-21 -8 18 3.5722 -0.4570
-21 -8 19 -6.1230 0.0354
-21 -8 20 -6.7513 0.4919
-21 -8 21 -1.8406 1.2138
-21 -7 1 9.9774 -3.8261
-21 -7 2 -2.3952 4.5899
-21 -7 3 9.9315 6.6979
-21 -7 4 -6.2495 4.6326
-21 -7 5 3.3476 1.1168
-21 -7 6 -6.0173 4.9510
-21 -7 7 -3.2507 -1.9723
-21 -7 8 -4.5488 -4.2844
-21 -7 9 -0.8161 -3.6063
-21 -7 10 0.8972 -2.3465
-21 -7 11 -1.8526 2.3060
-21 -7 12 15.9533 -0.8308
-21 -7 13 -5.3695 -0.5315
-21 -7 14 3.5292 -0.2676
-21 -7 15 -7.5511 0.7382
-21 -7 16 4.0403 0.4401
-21 -7 17 -7.8439 -0.0462
-21 -7 18 -1.2473 -0.2648
-21 -7 19 6.2839 0.1933
-21 -7 20 -2.2898 -0.6916
-21 -7 21 10.0179 0.0814
-21 -6 1 -14.0992 -4.5522
-21 -6 2 -5.2205 -2.4250
-21 -6 3 -0.2913 -1.4026
-21 -6 4 -11.4724 -7.0312
-21 -6 5 9.6821 2.5542
-21 -6 6 2.8724 3.1353
-21 -6 7 15.6528 2.5592
-21 -6 8 0.9384 2.0178
-21 -6 9 9.9552 0.9405
-21 -6 10 -2.9163 1.4119
-21 -6 11 -5.8997 0.6410
-21 -6 12 -0.2902 0.7787
-21 -6 13 -13.2488 -0.8772
-21 -6 14 2.4857 -0.8874
-21 -6 15 3.5918 -1.1289
-21 -6 16 6.0801 -0.7638
-21 -6 17 0.0907 -0.4980
-21 -6 18 1.9368 0.8466
-21 -6 19 -1.5684 -0.0691
-21 -6 20 -3.8351 0.9510
-21 -6 21 -5.0589 -0.8870
-21 -6 22 7.1016 -0.7300
-21 -5 1 20.2373 2.2970
-21 -5 2 1.7739 1.3355
-21 -5 3 17.4645 1.7080
-21 -5 4 -14.7427 -2.3609
-21 -5 5 -1.1135 -2.0290
-21 -5 6 -13.4229 0.4794
-21 -5 7 -13.3609 -2.9262
-21 -5 8 -14.6885 0.4727
-21 -5 9 1.3245 -3.4778
-21 -5 10 5.1574 -2.9963
-21 -5 11 5.3114 -0.3021
-21 -5 12 11.9129 1.2619
-21 -5 13 -4.1990 0.7437
-21 -5 14 10.4556 1.2265
-21 -5 15 -3.3286 1.6321
-21 -5 16 -1.5519 1.1357
-21 -5 17 -9.1470 -0.0298
-21 -5 18 3.4236 -0.6116
-21 -5 19 -3.5213 -0.9184
-21 -5 20 -4.4317 0.6505
-21 -5 21 1.6147 0.9992
-21 -5 22 3.9831 0.1966
-21 -4 1 -12.3576 -3.2515
-21 -4 2 -2.7959 1.6374
-21 -4 3 -6.9937 1.5430
-21 -4 4 11.8497 -1.5960
-21 -4 5 12.3527 -2.3928
-21 -4 6 20.1276 1.3145
-21 -4 7 5.1011 4.1894
-21 -4 8 4.0672 3.1153
-21 -4 9 4.4560 1.4685
-21 -4 10 -7.3117 0.2910
-21 -4 11 -9.5459 2.7573
-21 -4 12 -9.1064 -0.7973
-21 -4 13 -12.6086 -2.5211
-21 -4 14 2.2665 -2.3922
-21 -4 15 0.2524 -0.9055
-21 -4 16 0.9305 0.0645
-21 -4 17 7.8270 -0.5067
-21 -4 18 9.6877 0.6010
-21 -4 19 6.5361 0.2079
-21 -4 20 -5.2212 0.2857
-21 -4 21 3.8697 0.3667
-21 -4 22 5.3736 -0.7005
-21 -3 1 5.3566 0.5261
-21 -3 2 5.4770 5.7968
-21 -3 3 -9.0375 3.7272
-21 -3 4 -11.1861 -1.1184
-21 -3 5 -7.3317 -3.0846
-21 -3 6 -13.8565 0.6726
-21 -3 7 -8.0035 -1.6800
-21 -3 8 -3.5806 -4.1071
-21 -3 9 9.1833 -3.3184
-21 -3 10 5.0784 -1.1210
-21 -3 11 11.2641 2.5677
-21 -3 12 11.7665 0.4156
-21 -3 13 5.1896 1.2761
-21 -3 14 6.5305 2.2723
-21 -3 15 -1.1784 -0.3503
-21 -3 16 -8.0421 0.9246
-21 -3 17 -12.7825 -1.6656
-21 -3 18 -7.5882 -0.1279
-21 -3 19 -10.3115 -0.4056
-21 -3 20 -7.1266 -1.2825
-21 -3 21 6.6797 0.3763
-21 -3 22 11.1572 -0.9070
-21 -2 1 -7.6069 -4.9027
-21 -2 2 5.5004 1.7176
-21 -2 3 -1.6781 -3.7205
-21 -2 4 16.0603 -1.6329
-21 -2 5 -0.3377 0.8052
-21 -2 6 15.0368 4.4453
-21 -2 7 -4.1658 3.5552
-21 -2 8 4.7980 -0.5331
-21 -2 9 -8.5271 1.4925
-21 -2 10 -3.8636 -1.4924
-21 -2 11 -14.6476 -1.7633
-21 -2 12 -9.5730 -0.7356
-21 -2 13 -14.8094 0.2425
-21 -2 14 -1.5496 1.3440
-21 -2 15 10.4511 -0.5132
-21 -2 16 14.2951 -0.2449
-21 -2 17 12.3844 1.0887
-21 -2 18 10.7619 0.8250
-21 -2 19 7.3672 1.3321
-21 -2 20 -7.2784 0.7481
-21 -2 21 0.7351 1.6120
-21 -2 22 -2.6602 -1.3824
-21 -1 1 -3.4213 3.7520
-21 -1 2 13.9472 2.6819
-21 -1 3 -11.7821 2.5986
-21 -1 4 3.0686 -2.9960
-21 -1 5 -13.0451 -1.7553
-21 -1 6 2.2467 -1.8647
-21 -1 7 -7.4326 -0.4671
-21 -1 8 -3.3391 3.1196
-21 -1 9 7.0133 1.5997
-21 -1 10 15.0618 0.8342
-21 -1 11 16.2896 -1.8922
-21 -1 12 7.8605 -0.8889
-21 -1 13 3.7162 0.4138
-21 -1 14 -6.4751 -2.1980
-21 -1 15 -3.2028 -0.2048
-21 -1 16 -16.9119 -0.9656
-21 -1 17 -16.6011 -0.1344
-21 -1 18 -9.1584 -0.6639
-21 -1 19 1.0145 -1.9957
-21 -1 20 2.0434 -0.0014
-21 -1 21 4.5255 -0.0237
-21 -1 22 8.4377 -1.5770
-21 0 1 -6.4026 -3.7467
-21 0 2 -1.6263 -3.9584
-21 0 3 -2.0729 4.8193
-21 0 4 2.6585 1.2700
-21 0 5 6.6462 -3.9124
-21 0 6 16.6800 1.2196
-21 0 7 -6.8066 -3.1607
-21 0 8 -2.8914 0.5330
-21 0 9 -9.0081 -2.0761
-21 0 10 -4.1191 -1.2713
-21 0 11 -18.1626 3.2338
-21 0 12 -8.3721 1.1313
-21 0 13 -3.4240 3.1167
-21 0 14 11.1991 0.0904
-21 0 15 15.5163 -0.3672
-21 0 16 17.0501 0.7344
-21 0 17 3.0104 0.2066
-21 0 18 8.6170 0.4726
-21 0 19 0.8171 0.3967
-21 0 20 -4.3321 1.0314
-21 0 21 -5.3880 -0.1775
-21 0 22 -2.6054 0.0064
-21 1 1 5.5465 0.6658
-21 1 2 12.1877 0.8532
-21 1 3 -11.6153 3.7823
-21 1 4 0.4155 -0.5946
-21 1 5 -11.7869 -4.7674
-21 1 6 4.3197 4.9666
-21 1 7 -14.6044 2.5846
-21 1 8 8.3159 0.6579
-21 1 9 12.4989 -0.4283
-21 1 10 17.1974 -1.9891
-21 1 11 3.8013 -1.1247
-21 1 12 0.0843 -2.0808
-21 1 13 -1.4210 -0.5498
-21 1 14 -13.9673 0.9720
-21 1 15 -12.0327 0.0703
-21 1 16 -7.2439 -0.2937
-21 1 17 -12.9319 0.2273
-21 1 18 -3.9228 -1.0970
-21 1 19 3.5133 0.3649
-21 1 20 -3.4437 -0.0510
-21 1 21 3.8448 -0.7335
-21 1 22 9.3566 -0.9709
-21 2 1 -3.2527 -5.2057
-21 2 2 -8.5020 3.7588
-21 2 3 4.5897 1.1796
-21 2 4 3.6048 -0.8469
-21 2 5 14.4842 -3.0084
-21 2 6 -2.4697 2.0829
-21 2 7 -2.5315 -0.2374
-21 2 8 -6.0152 -1.1944
-21 2 9 -5.4286 1.1961
-21 2 10 -7.8379 1.9266
-21 2 11 -6.0633 -1.0237
-21 2 12 3.2362 -0.7640
-21 2 13 8.5985 0.0179
-21 2 14 10.2072 -0.7761
-21 2 15 7.2286 0.4935
-21 2 16 21.4738 -1.0149
-21 2 17 -0.1156 0.8045
-21 2 18 1.7607 -0.1592
-21 2 19 0.8543 0.0727
-21 2 20 -3.0638 0.2467
-21 2 21 -9.0402 0.2790
-21 2 22 1.8005 1.4450
-21 3 1 13.2261 -3.7142
-21 3 2 -1.7446 1.1349
-21 3 3 0.2314 0.9968
-21 3 4 -1.4453 -3.6006
-21 3 5 -6.1854 0.2843
-21 3 6 -0.8587 -1.1426
-21 3 7 -5.6545 -0.1769
-21 3 8 13.0235 -0.2851
-21 3 9 -1.1049 0.3393
-21 3 10 7.5661 1.9797
-21 3 11 -3.7117 -0.6865
-21 3 12 0.3059 2.2504
-21 3 13 -15.8528 1.7950
-21 3 14 -10.5188 -0.4466
-21 3 15 -9.5607 0.9633
-21 3 16 -0.1091 -1.4575
-21 3 17 -4.3404 0.2161
-21 3 18 -6.4972 0.2816
-21 3 19 2.2400 -0.0455
-21 3 20 8.1887 0.5346
-21 3 21 -0.3167 -0.8905
-21 4 1 -10.6116 -1.9316
-21 4 2 -8.0985 1.7109
-21 4 3 2.4837 4.4466
-21 4 4 2.6027 -0.5531
-21 4 5 5.4895 0.0665
-21 4 6 0.2600 1.0661
-21 4 7 2.1047 0.2060
-21 4 8 -2.6580 1.9038
-21 4 9 0.8268 -3.3103
-21 4 10 -4.4018 -1.2102
-21 4 11 10.9676 -2.6873
-21 4 12 2.6982 -1.3753
-21 4 13 3.8402 -0.2800
-21 4 14 5.5290 -1.0728
-21 4 15 7.6950 2.1729
-21 4 16 6.0883 -0.8834
-21 4 17 1.0145 0.0957
-21 4 18 -3.2081 -0.5743
-21 4 19 -2.3171 -0.6586
-21 4 20 9.3187 -0.4974
-21 4 21 -9.8910 -0.1128
-21 5 1 13.8804 -7.4981
-21 5 2 -1.5126 4.3880
-21 5 3 8.4971 0.6382
-21 5 4 -8.5458 -2.0107
-21 5 5 2.3378 -2.1138
-21 5 6 -10.4599 -0.1829
-21 5 7 -3.9144 1.3740
-21 5 8 2.1712 0.3946
-21 5 9 -4.2525 1.1509
-21 5 10 3.5040 1.7116
-21 5 11 -1.2893 2.9564
-21 5 12 0.3135 0.1695
-21 5 13 -12.2300 -0.1886
-21 5 14 5.9475 -0.0934
-21 5 15 -8.9104 0.3921
-21 5 16 1.2886 -0.5201
-21 5 17 -3.1493 1.2011
-21 5 18 -12.9119 1.0274
-21 5 19 -2.2412 1.2902
-21 5 20 4.2728 -0.0728
-21 6 1 -19.9756 -1.5437
-21 6 2 -0.1294 3.1927
-21 6 3 -4.4652 -0.3148
-21 6 4 6.0892 -3.7959
-21 6 5 9.7446 1.2419
-21 6 6 3.4913 -0.3089
-21 6 7 -1.9253 0.9900
-21 6 8 8.9762 -1.8806
-21 6 9 -9.0001 -0.9037
-21 6 10 0.0979 -0.8365
-21 6 11 -1.0581 -1.4175
-21 6 12 -5.1681 0.1818
-21 6 13 4.1197 -0.6929
-21 6 14 1.5034 0.5950
-21 6 15 9.0472 -0.2616
-21 6 16 6.6051 -1.7206
-21 6 17 19.1308 0.1458
-21 6 18 -6.1401 -1.2943
-21 6 19 8.7165 -0.2210
-21 7 1 5.5280 -0.2943
-21 7 2 5.5499 4.9859
-21 7 3 1.6248 -0.2630
-21 7 4 -10.1979 2.6969
-21 7 5 4.4133 1.1218
-21 7 6 -13.5071 -1.4515
-21 7 7 0.4940 0.4476
-21 7 8 6.2752 0.8844
-21 7 9 4.1497 0.9586
-21 7 10 6.1743 -0.2315
-21 7 11 4.8404 -0.3412
-21 7 12 -3.3069 1.0198
-21 7 13 -1.6735 -0.0209
-21 7 14 -11.9043 -0.2974
-21 7 15 -15.9952 0.5388
-21 7 16 -3.5094 0.3949
-21 7 17 -6.7598 1.0530
-21 7 18 -9.9366 -0.3120
-21 8 1 -8.0425 -5.0019
-21 8 2 0.9383 -3.5766
-21 8 3 -6.6243 -1.4502
-21 8 4 4.9815 -0.3160
-21 8 5 5.9228 -0.4002
-21 8 6 3.1531 -3.9207
-21 8 7 -11.4044 2.2647
-21 8 8 4.3261 1.4989
-21 8 9 -11.5184 -1.0573
-21 8 10 1.0625 -1.0485
-21 8 11 -5.7983 0.9155
-21 8 12 9.0768 1.1397
-21 8 13 9.4578 -0.1860
-21 8 14 6.5016 -0.3237
-21 8 15 8.7709 0.1370
-21 8 16 10.1239 0.5259
-21 8 17 9.1448 0.3276
-21 9 1 7.2350 1.8522
-21 9 2 9.2834 -0.8136
-21 9 3 -6.9505 5.6153
-21 9 4 -1.0765 3.3431
-21 9 5 6.4327 -4.7394
-21 9 6 -4.2856 0.3889
-21 9 7 -3.4587 1.2649
-21 9 8 5.2619 1.1764
-21 9 9 8.2065 -1.5557
-21 9 10 -3.6877 -1.3808
-21 9 11 -3.2135 1.2697
-21 9 12 -3.5503 -1.7032
-21 9 13 -0.6368 -1.0831
-21 9 14 -16.6266 -0.2347
-21 9 15 -0.2216 -0.4477
-21 9 16 0.8801 0.8666
-21 10 1 2.3119 -4.4866
-21 10 2 -11.2751 1.0086
-21 10 3 -3.6790 -0.2663
-21 10 4 1.7494 5.7493
-21 10 5 12.9614 -5.6119
-21 10 6 -3.5569 1.1644
-21 10 7 -8.1754 2.0916
-21 10 8 9.0750 -3.8394
-21 10 9 -4.2545 2.2721
-21 10 10 3.2533 -0.3781
-21 10 11 -9.7369 1.6365
-21 10 12 9.6924 0.8308
-21 10 13 2.5145 -0.6196
-21 10 14 -7.5553 1.3445
-21 11 1 6.7687 -5.2784
-21 11 2 -0.2440 -2.6829
-21 11 3 -7.6477 -2.1717
-21 11 4 4.0989 0.6926
-21 11 5 -1.4152 -1.6829
-21 11 6 -1.5749 -0.1171
-21 11 7 -11.5576 3.8906
-21 11 8 12.4379 -1.4651
-21 11 9 -0.9489 2.4232
-21 11 10 0.3706 -0.2444
-21 11 11 3.6821 -2.0065
-21 11 12 2.3717 1.4327
-21 12 1 6.7906 0.8606
-21 12 2 -11.7446 2.2711
-21 12 3 4.3414 5.9083
-21 12 4 0.4307 3.0266
-21 12 5 2.3377 -3.4646
-21 12 6 2.4693 -3.3059
-21 12 7 -4.1036 -2.3463
-21 12 8 -0.5011 -1.1330
-21 12 9 4.4333 0.0763
-21 13 1 10.4424 -9.7599
-21 13 2 -1.6558 -5.8849
-21 13 3 -0.7179 3.1537
-21 13 4 5.9103 1.9856
-20 -20 1 -8.0915 -0.9757
-20 -20 2 -12.0161 -4.4432
-20 -20 3 0.3317 -0.9253
-20 -19 1 -3.1909 -3.0351
-20 -19 2 -4.2465 -3.4564
-20 -19 3 13.9076 0.2693
-20 -19 4 2.8106 -1.0219
-20 -19 5 4.7677 -3.8747
-20 -19 6 -5.0948 -2.3152
-20 -19 7 2.6764 0.4310
-20 -18 1 -3.2970 3.3228
-20 -18 2 -9.1470 3.5620
-20 -18 3 -2.4630 6.7189
-20 -18 4 -2.2579 7.2398
-20 -18 5 -8.7845 -0.2561
-20 -18 6 1.0263 1.5734
-20 -18 7 -2.5824 -4.2606
-20 -18 8 2.8240 -4.2311
-20 -18 9 10.9947 -2.9313
-20 -18 10 -1.9134 -2.8143
-20 -17 1 -3.9673 -6.0076
-20 -17 2 8.4427 -7.4402
-20 -17 3 6.6189 -11.3719
-20 -17 4 11.1374 -0.6796
-20 -17 5 3.7842 -0.5343
-20 -17 6 -3.2968 3.3942
-20 -17 7 -4.3969 5.2429
-20 -17 8 -6.8182 2.4261
-20 -17 9 4.1850 5.9483
-20 -17 10 -6.4085 1.3810
-20 -17 11 -6.1151 -1.1046
-20 -17 12 6.7533 1.2433
-20 -16 1 -7.9154 7.9451
-20 -16 2 -7.1618 5.0994
-20 -16 3 -6.9787 2.8959
-20 -16 4 -6.6999 2.8118
-20 -16 5 3.1301 0.1038
-20 -16 6 -0.4310 -6.3674
-20 -16 7 -1.8784 -4.2276
-20 -16 8 12.3147 -2.2467
-20 -16 9 6.6223 -0.5722
-20 -16 10 -2.9425 -0.9408
-20 -16 11 -8.0819 -2.5292
-20 -16 12 1.5250 0.0786
-20 -16 13 -1.3487 1.3483
-20 -16 14 -3.1759 0.2153
-20 -15 1 -2.2873 -3.0839
-20 -15 2 10.7125 -8.4907
-20 -15 3 2.6245 1.6320
-20 -15 4 6.6195 2.3689
-20 -15 5 3.4022 0.1255
-20 -15 6 0.0256 1.0217
-20 -15 7 -12.4242 -0.5053
-20 -15 8 1.5647 1.3450
-20 -15 9 1.8782 1.8450
-20 -15 10 -8.4185 -0.7885
-20 -15 11 0.2368 1.2253
-20 -15 12 10.0850 0.1854
-20 -15 13 2.8227 0.1511
-20 -15 14 2.0971 -1.4993
-20 -15 15 -3.2728 -1.5426
-20 -15 16 -4.2392 0.7440
-20 -14 1 -7.3406 -0.2793
-20 -14 2 1.4161 -5.3981
-20 -14 3 -8.6239 1.2610
-20 -14 4 -9.8298 2.4279
-20 -14 5 1.0064 -0.1478
-20 -14 6 -4.4773 5.4307
-20 -14 7 1.5824 1.9092
-20 -14 8 7.3717 -1.2282
-20 -14 9 12.2899 0.4251
-20 -14 10 -2.1229 -2.0447
-20 -14 11 -5.4032 -0.1676
-20 -14 12 -2.1807 0.2939
-20 -14 13 -6.5955 2.0027
-20 -14 14 -3.8583 0.0711
-20 -14 15 -5.3990 1.8106
-20 -14 16 3.8479 -0.4554
-20 -14 17 0.6988 -1.1427
-20 -13 1 -1.9178 3.9692
-20 -13 2 11.1803 1.8808
-20 -13 3 9.0648 -2.3849
-20 -13 4 7.3004 -5.5371
-20 -13 5 11.2486 -6.9296
-20 -13 6 -2.2907 -2.5175
-20 -13 7 -11.0456 -2.4314
-20 -13 8 -7.2841 -0.8575
-20 -13 9 -4.5402 2.8277
-20 -13 10 -2.1775 0.5705
-20 -13 11 -0.0128 -0.4107
-20 -13 12 9.2324 -2.6702
-20 -13 13 13.3371 0.6974
-20 -13 14 10.2269 -1.5077
-20 -13 15 -2.3432 0.9224
-20 -13 16 0.9309 1.0086
-20 -13 17 -8.0414 0.3822
-20 -13 18 -5.1449 1.5952
-20 -13 19 -10.7329 0.5518
-20 -12 1 -9.0372 -4.8281
-20 -12 2 -2.6301 -0.2677
-20 -12 3 -15.0688 7.9479
-20 -12 4 -10.8604 5.6374
-20 -12 5 1.8744 6.8557
-20 -12 6 2.0117 2.4577
-20 -12 7 6.4532 -1.5029
-20 -12 8 9.3658 -0.6574
-20 -12 9 11.9090 -0.6452
-20 -12 10 -4.7770 0.2312
-20 -12 11 -8.3722 0.9567
-20 -12 12 -15.9790 0.6601
-20 -12 13 -1.3634 1.4473
-20 -12 14 -8.9538 -1.7265
-20 -12 15 -4.9984 -1.1731
-20 -12 16 2.8983 -1.3566
-20 -12 17 4.6267 -0.8808
-20 -12 18 15.3031 -1.3140
-20 -12 19 5.9359 -0.6179
-20 -12 20 7.3987 0.4367
-20 -11 1 3.2116 -4.5762
-20 -11 2 6.8095 -6.0949
-20 -11 3 9.6147 -4.5575
-20 -11 4 5.7073 -4.9067
-20 -11 5 3.2899 -2.3942
-20 -11 6 -7.6247 3.2365
-20 -11 7 -10.1691 1.7659
-20 -11 8 -6.4527 2.5616
-20 -11 9 5.6887 -3.1025
-20 -11 10 -1.5840 -1.8025
-20 -11 11 9.0903 -0.3124
-20 -11 12 3.8164 0.0670
-20 -11 13 14.5673 2.0781
-20 -11 14 5.1017 -0.2516
-20 -11 15 -3.9207 1.8460
-20 -11 16 1.5237 0.1326
-20 -11 17 -8.1611 -0.1878
-20 -11 18 -2.1705 0.5569
-20 -11 19 -9.3924 -0.3803
-20 -11 20 -10.1574 0.9190
-20 -11 21 1.2504 -1.2213
-20 -10 1 -6.4189 0.1228
-20 -10 2 -1.9929 9.4188
-20 -10 3 -12.5547 1.5464
-20 -10 4 6.8412 -5.8875
-20 -10 5 -6.2845 -5.7767
-20 -10 6 3.6197 -2.9586
-20 -10 7 3.4621 1.5536
-20 -10 8 1.8632 0.6993
-20 -10 9 4.6155 1.5970
-20 -10 10 -9.0940 2.1562
-20 -10 11 -0.0793 0.7445
-20 -10 12 -9.5699 -2.1823
-20 -10 13 -0.1211 -1.0459
-20 -10 14 -5.5513 0.1203
-20 -10 15 -2.5927 1.3051
-20 -10 16 -4.1841 0.7415
-20 -10 17 8.4190 -0.8563
-20 -10 18 3.6975 1.0730
-20 -10 19 7.8590 -0.7692
-20 -10 20 4.6816 1.0623
-20 -10 21 3.8116 0.0385
-20 -9 1 -4.8440 -3.8669
-20 -9 2 5.8810 9.2301
-20 -9 3 -0.2023 5.0099
-20 -9 4 12.5411 4.5188
-20 -9 5 -1.7718 8.0115
-20 -9 6 -2.2083 1.2237
-20 -9 7 3.6865 -1.7241
-20 -9 8 -4.0309 -5.4338
-20 -9 9 -0.5479 -3.4278
-20 -9 10 -6.2443 1.4482
-20 -9 11 8.7026 -0.4313
-20 -9 12 -4.9654 0.7914
-20 -9 13 8.9843 -0.1203
-20 -9 14 2.8855 -0.0102
-20 -9 15 7.4988 -2.2493
-20 -9 16 -4.0591 -1.4662
-20 -9 17 0.8625 -0.0550
-20 -9 18 -4.0572 2.0342
-20 -9 19 -8.6461 -0.0860
-20 -9 20 -2.8022 -0.0743
-20 -9 21 -2.6788 -0.5147
-20 -9 22 -4.8824 -0.6245
-20 -8 1 -3.7906 -7.9554
-20 -8 2 5.2439 -1.9156
-20 -8 3 -16.7612 -15.7640
-20 -8 4 2.5898 -7.8763
-20 -8 5 -12.4827 2.8678
-20 -8 6 2.3958 -0.3016
-20 -8 7 0.8731 5.8422
-20 -8 8 8.4702 4.5047
-20 -8 9 1.3235 1.7541
-20 -8 10 4.8063 -0.1450
-20 -8 11 8.0208 -3.0281
-20 -8 12 -9.3905 -0.0327
-20 -8 13 -3.1417 2.6706
-20 -8 14 -5.3734 1.4645
-20 -8 15 -1.4034 -0.2264
-20 -8 16 -9.2604 -0.8213
-20 -8 17 6.3659 -0.3915
-20 -8 18 0.7356 -0.1228
-20 -8 19 8.3669 -0.8194
-20 -8 20 1.0718 -0.5400
-20 -8 21 5.9940 0.3034
-20 -8 22 -4.6228 -0.1876
-20 -8 23 2.2616 -0.4845
-20 -7 1 -9.8568 7.9057
-20 -7 2 17.7166 9.3779
-20 -7 3 -2.2140 6.5816
-20 -7 4 15.8724 -0.0383
-20 -7 5 0.9169 0.9175
-20 -7 6 0.9399 -9.7334
-20 -7 7 -9.2733 -2.9743
-20 -7 8 -6.2974 1.2356
-20 -7 9 -12.4530 -1.1456
-20 -7 10 -6.3260 0.4997
-20 -7 11 5.7961 -0.2320
-20 -7 12 -5.6449 -0.1947
-20 -7 13 11.9942 0.8827
-20 -7 14 3.1065 -0.3393
-20 -7 15 11.3543 -0.3893
-20 -7 16 -6.5352 1.6348
-20 -7 17 8.6601 0.4765
-20 -7 18 -3.9806 0.4934
-20 -7 19 -3.2757 -0.4784
-20 -7 20 -5.4934 0.0044
-20 -7 21 -3.5393 1.0827
-20 -7 22 -3.2012 1.3233
-20 -7 23 4.8395 0.3774
-20 -6 1 3.2836 -5.3678
-20 -6 2 -11.2115 -4.2573
-20 -6 3 -14.5756 -1.6953
-20 -6 4 0.4315 5.4033
-20 -6 5 -2.1050 -0.5243
-20 -6 6 7.8941 2.2122
-20 -6 7 6.2690 2.0650
-20 -6 8 18.4658 1.4523
-20 -6 9 2.4364 -0.8991
-20 -6 10 3.9690 -0.8597
-20 -6 11 3.2840 0.5101
-20 -6 12 -7.1845 -1.0702
-20 -6 13 -3.9881 -0.5888
-20 -6 14 -8.8474 -0.6294
-20 -6 15 -8.2529 -1.6492
-20 -6 16 -7.5039 -0.3858
-20 -6 17 3.8944 0.7838
-20 -6 18 -0.3175 0.0332
-20 -6 19 5.7055 0.5383
-20 -6 20 2.1877 -1.3953
-20 -6 21 9.2650 -1.0219
-20 -6 22 -5.2094 -1.7717
-20 -6 23 0.9536 -0.3609
-20 -6 24 -3.2816 -0.2124
-20 -5 1 -0.3824 -1.3074
-20 -5 2 15.0986 4.0327
-20 -5 3 -7.1661 -3.4992
-20 -5 4 11.7090 2.3371
-20 -5 5 -10.2225 -0.9700
-20 -5 6 -8.0008 -2.9204
-20 -5 7 -10.8549 2.9051
-20 -5 8 -1.4001 -3.0299
-20 -5 9 -14.4538 0.5864
-20 -5 10 -2.0530 0.7810
-20 -5 11 4.9624 -0.9741
-20 -5 12 6.7240 0.8470
-20 -5 13 8.7112 2.7449
-20 -5 14 4.3303 1.9101
-20 -5 15 9.9379 0.1858
-20 -5 16 1.1144 -1.7354
-20 -5 17 10.3248 0.1700
-20 -5 18 -14.2838 -0.7384
-20 -5 19 -1.1390 0.4522
-20 -5 20 -7.0067 1.2156
-20 -5 21 -1.6167 0.7186
-20 -5 22 -0.9555 1.8214
-20 -5 23 0.2650 0.3991
-20 -5 24 12.2881 0.4461
-20 -4 1 -1.7580 -0.4576
-20 -4 2 -7.3031 -3.7676
-20 -4 3 9.5896 -0.4529
-20 -4 4 -7.6849 -0.3790
-20 -4 5 10.8729 0.7390
-20 -4 6 -0.9332 -1.9923
-20 -4 7 12.5968 0.1207
-20 -4 8 8.0230 3.3107
-20 -4 9 -5.5545 0.4044
-20 -4 10 2.1357 1.6877
-20 -4 11 1.7391 -3.9926
-20 -4 12 -7.1005 -2.4021
-20 -4 13 -6.5193 0.8782
-20 -4 14 -14.9572 -0.9904
-20 -4 15 -4.2577 -0.5129
-20 -4 16 0.1549 1.1573
-20 -4 17 4.4863 1.3473
-20 -4 18 1.4081 0.3224
-20 -4 19 7.0387 -0.4381
-20 -4 20 9.3512 -0.7682
-20 -4 21 -4.1391 -1.4646
-20 -4 22 -4.2665 0.3197
-20 -4 23 -5.7272 -0.6843
-20 -4 24 -1.3715 -0.5451
-20 -3 1 7.7453 0.1195
-20 -3 2 -10.5113 -2.6841
-20 -3 3 8.2619 2.7079
-20 -3 4 -4.4942 5.7835
-20 -3 5 -0.8828 -3.2446
-20 -3 6 1.7633 -1.4242
-20 -3 7 -3.1274 -2.0907
-20 -3 8 -0.8001 1.5190
-20 -3 9 -12.1390 0.7866
-20 -3 10 3.9439 -0.1757
-20 -3 11 5.8706 0.4806
-20 -3 12 7.0705 0.3309
-20 -3 13 7.5468 1.4444
-20 -3 14 4.7914 -1.3604
-20 -3 15 -1.5966 -0.8653
-20 -3 16 2.5138 -0.2314
-20 -3 17 -5.2734 -0.6941
-20 -3 18 -9.1218 -1.1762
-20 -3 19 0.7385 -0.0263
-20 -3 20 -0.6058 -0.0444
-20 -3 21 -0.4131 0.4097
-20 -3 22 3.8693 1.3895
-20 -3 23 9.0237 -0.0527
-20 -3 24 15.9885 0.2012
-20 -2 1 8.4794 -5.4748
-20 -2 2 -3.0101 -2.0461
-20 -2 3 -1.7304 2.6336
-20 -2 4 -11.7422 2.6669
-20 -2 5 4.8361 -2.8734
-20 -2 6 -7.7354 -2.2899
-20 -2 7 13.2441 0.9355
-20 -2 8 -3.2811 -1.7194
-20 -2 9 5.3454 -0.2477
-20 -2 10 -5.7631 1.1735
-20 -2 11 -1.0007 0.9548
-20 -2 12 -3.9408 1.6753
-20 -2 13 -2.6292 0.2193
-20 -2 14 -4.1099 0.2507
-20 -2 15 1.4291 1.4124
-20 -2 16 2.5395 0.9143
-20 -2 17 9.0270 -0.0949
-20 -2 18 0.6528 1.4588
-20 -2 19 -0.9730 0.2109
-20 -2 20 2.2293 0.2781
-20 -2 21 -11.8320 -0.4795
-20 -2 22 -2.6161 0.0608
-20 -2 23 -11.3728 -1.4248
-20 -2 24 -2.3258 0.5513
-20 -1 1 14.8084 -7.2086
-20 -1 2 -10.0442 0.8156
-20 -1 3 19.6973 0.4961
-20 -1 4 -5.9287 0.5144
-20 -1 5 13.5544 2.9298
-20 -1 6 -11.2246 2.9587
-20 -1 7 4.2435 2.6642
-20 -1 8 -4.4429 -1.1192
-20 -1 9 -2.5162 -1.7535
-20 -1 10 -2.2085 -0.8679
-20 -1 11 0.7543 -4.1632
-20 -1 12 11.7656 -2.2141
-20 -1 13 -3.8968 -2.2122
-20 -1 14 -4.9045 1.0840
-20 -1 15 -4.1024 0.7550
-20 -1 16 -2.1192 -1.2410
-20 -1 17 0.7802 -0.9071
-20 -1 18 4.2190 -0.5757
-20 -1 19 -9.6178 -0.5932
-20 -1 20 11.2270 -0.0157
-20 -1 21 -0.2028 -0.3308
-20 -1 22 8.9851 0.5091
-20 -1 23 9.0193 -0.2135
-20 -1 24 12.2985 0.5973
-20 0 1 -0.5650 -0.5938
-20 0 2 -8.1058 2.2758
-20 0 3 -5.5846 -0.9839
-20 0 4 -3.6426 -4.9619
-20 0 5 -3.0474 0.6403
-20 0 6 -1.4292 -4.6432
-20 0 7 8.8214 -2.4648
-20 0 8 4.2958 2.0055
-20 0 9 -1.9324 4.6159
-20 0 10 -6.2874 5.7603
-20 0 11 8.1790 0.9644
-20 0 12 5.1910 1.5678
-20 0 13 1.7366 -0.6254
-20 0 14 -5.5717 0.1321
-20 0 15 4.7398 0.5986
-20 0 16 -0.8282 -1.1905
-20 0 17 3.6352 1.6581
-20 0 18 3.1841 0.4772
-20 0 19 -7.2936 -0.0262
-20 0 20 5.5153 0.9623
-20 0 21 -6.2987 -0.2265
-20 0 22 -11.1904 0.9040
-20 0 23 -13.3015 0.0313
-20 0 24 -9.0734 -0.0028
-20 1 1 5.7131 -2.5248
-20 1 2 0.7062 -2.5354
-20 1 3 13.0537 0.5650
-20 1 4 -5.3097 3.9105
-20 1 5 8.9161 4.2898
-20 1 6 -8.9036 -1.1609
-20 1 7 8.7135 -4.3862
-20 1 8 -7.3619 -0.1402
-20 1 9 -6.2240 -3.0135
-20 1 10 -11.9874 -2.9263
-20 1 11 7.6377 -1.1923
-20 1 12 -3.9370 0.1346
-20 1 13 -4.3800 0.4949
-20 1 14 -0.1951 0.1427
-20 1 15 -0.2639 -0.3320
-20 1 16 1.4284 -0.0595
-20 1 17 -3.8639 -0.3821
-20 1 18 1.8470 -0.1961
-20 1 19 -8.8988 -0.3161
-20 1 20 7.6584 -0.8468
-20 1 21 5.3601 -1.1463
-20 1 22 9.5206 -0.3670
-20 1 23 14.6840 -1.8849
-20 1 24 15.5016 0.9428
-20 2 1 -4.6257 0.8136
-20 2 2 0.9070 0.3992
-20 2 3 -10.4666 -1.1734
-20 2 4 -4.3080 4.6318
-20 2 5 -8.5369 -0.4160
-20 2 6 8.4430 -0.8650
-20 2 7 0.2417 2.3412
-20 2 8 8.8202 1.6415
-20 2 9 2.2100 1.6331
-20 2 10 8.4017 -1.7462
-20 2 11 8.2081 0.8501
-20 2 12 5.1971 0.2556
-20 2 13 -4.5077 -1.5958
-20 2 14 -0.4144 1.7920
-20 2 15 -1.3667 -0.3132
-20 2 16 -3.4727 0.8858
-20 2 17 4.2195 -0.0797
-20 2 18 7.0607 -0.8823
-20 2 19 0.4474 1.2845
-20 2 20 -4.7303 0.2590
-20 2 21 -4.4815 1.6593
-20 2 22 -16.7920 1.5140
-20 2 23 -11.9833 0.3222
-20 2 24 -10.4292 1.7458
-20 3 1 -5.7200 -3.1902
-20 3 2 18.1905 -0.7737
-20 3 3 -0.3745 -5.9431
-20 3 4 10.2813 1.8888
-20 3 5 1.5530 -3.0424
-20 3 6 2.8377 -2.8952
-20 3 7 -3.2886 1.9925
-20 3 8 -17.7475 -0.9373
-20 3 9 -4.6294 1.8982
-20 3 10 -16.0053 1.9217
-20 3 11 -3.2534 -0.0515
-20 3 12 -1.8072 0.5655
-20 3 13 8.4471 -2.8559
-20 3 14 0.2404 0.3520
-20 3 15 7.8793 -0.5645
-20 3 16 -4.4381 -0.1132
-20 3 17 -2.0384 1.1415
-20 3 18 1.8000 -0.1992
-20 3 19 -6.8976 -0.1499
-20 3 20 -4.2487 -1.1456
-20 3 21 9.7827 -0.7362
-20 3 22 9.4934 -1.9949
-20 3 23 11.6293 -1.0292
-20 4 1 -4.6803 0.4528
-20 4 2 -4.4625 5.8499
-20 4 3 -13.0792 -2.1497
-20 4 4 -10.9323 6.9506
-20 4 5 -4.6108 2.6810
-20 4 6 8.1689 -2.0527
-20 4 7 6.3094 0.2742
-20 4 8 13.4208 -3.6696
-20 4 9 14.1859 -0.7830
-20 4 10 10.0731 -0.2402
-20 4 11 -1.9819 -1.3452
-20 4 12 3.7162 1.5096
-20 4 13 -9.9722 1.0131
-20 4 14 -8.5951 1.2148
-20 4 15 -8.7835 -0.6847
-20 4 16 2.4017 -0.4775
-20 4 17 4.4927 -0.6731
-20 4 18 15.9799 -0.4556
-20 4 19 4.7985 0.2357
-20 4 20 -5.0316 0.9814
-20 4 21 3.5548 1.2851
-20 4 22 -9.8907 -0.1662
-20 4 23 -9.6755 0.2905
-20 5 1 -2.6720 0.2469
-20 5 2 26.7845 -5.5040
-20 5 3 -0.1735 -3.6573
-20 5 4 12.1606 0.7216
-20 5 5 -4.5459 -0.8904
-20 5 6 6.3172 -3.0828
-20 5 7 -17.6088 1.6306
-20 5 8 -13.1251 2.4421
-20 5 9 -8.8174 1.9046
-20 5 10 -10.6097 0.8476
-20 5 11 4.0679 -1.5633
-20 5 12 7.6152 -0.4132
-20 5 13 13.8273 -0.4859
-20 5 14 1.7111 -0.0951
-20 5 15 2.9911 -0.3488
-20 5 16 -9.0244 1.7585
-20 5 17 -8.6754 0.0887
-20 5 18 -8.0119 0.0018
-20 5 19 -7.2395 0.2781
-20 5 20 -9.4287 -0.6484
-20 5 21 11.3189 -0.2399
-20 5 22 8.8946 -1.2309
-20 6 1 -3.0766 -0.1115
-20 6 2 -5.9100 -1.7345
-20 6 3 -11.6313 0.6352
-20 6 4 -13.8510 8.4450
-20 6 5 4.6349 -2.2612
-20 6 6 2.7668 0.4446
-20 6 7 13.8964 -0.6572
-20 6 8 -1.1339 -0.8506
-20 6 9 15.2746 -0.7698
-20 6 10 -2.8256 -0.6567
-20 6 11 -2.1421 1.0547
-20 6 12 -3.8818 -0.0955
-20 6 13 -5.5995 0.2742
-20 6 14 1.5336 0.5863
-20 6 15 -0.5066 -1.4184
-20 6 16 12.4470 0.7381
-20 6 17 2.5749 -1.4714
-20 6 18 17.3833 0.5476
-20 6 19 -3.0095 1.0757
-20 6 20 -4.5126 -0.2493
-20 6 21 -1.5702 0.2951
-20 6 22 -3.4415 -0.5825
-20 7 1 12.0347 -0.2393
-20 7 2 9.8849 1.4998
-20 7 3 3.2306 -2.7305
-20 7 4 10.2147 0.1001
-20 7 5 2.0178 -2.5334
-20 7 6 2.4350 -0.8103
-20 7 7 -2.9946 1.5649
-20 7 8 -9.4651 -1.9938
-20 7 9 -5.1874 1.5389
-20 7 10 2.5976 0.3749
-20 7 11 -10.3167 -0.1990
-20 7 12 6.0862 -1.2293
-20 7 13 -3.0033 -0.4879
-20 7 14 -2.0528 1.7035
-20 7 15 -2.6586 -1.2503
-20 7 16 -6.9944 0.0778
-20 7 17 -3.2674 -0.5804
-20 7 18 8.4198 0.2492
-20 7 19 -3.4805 0.6573
-20 7 20 -3.9743 -0.8867
-20 7 21 6.8560 0.6049
-20 8 1 -0.3142 0.1488
-20 8 2 -11.0344 -2.2477
-20 8 3 -7.4857 0.2455
-20 8 4 -10.9630 0.6337
-20 8 5 -4.8304 3.4523
-20 8 6 -7.1500 1.7700
-20 8 7 14.6444 -2.2649
-20 8 8 -6.4800 -0.3398
-20 8 9 14.9110 1.2858
-20 8 10 5.0978 1.7604
-20 8 11 5.8126 -0.9492
-20 8 12 1.4898 -0.4057
-20 8 13 6.0706 1.4212
-20 8 14 -5.5427 1.1958
-20 8 15 1.4686 -0.9106
-20 8 16 -6.6199 -0.2922
-20 8 17 -8.9696 -0.3245
-20 8 18 15.9789 0.2480
-20 8 19 -12.1174 -0.2857
-20 8 20 3.2143 -0.7303
-20 9 1 10.9901 5.1657
-20 9 2 -2.7496 -1.7234
-20 9 3 24.3770 -4.1553
-20 9 4 -1.1345 0.7001
-20 9 5 5.9433 1.6868
-20 9 6 -0.1639 0.0130
-20 9 7 2.6846 -3.7117
-20 9 8 -13.8394 0.6841
-20 9 9 -12.0973 0.9685
-20 9 10 -2.6211 -0.9837
-20 9 11 -7.8265 -1.6909
-20 9 12 3.9917 -0.8767
-20 9 13 -2.9495 1.1896
-20 9 14 14.4953 0.1008
-20 9 15 -1.3520 0.0120
-20 9 16 5.9790 1.1721
-20 9 17 -4.6077 0.2334
-20 9 18 12.7649 0.8848
-20 9 19 -10.9583 0.6052
-20 10 1 -6.6593 4.3571
-20 10 2 -1.8192 -4.2119
-20 10 3 -0.1080 0.1681
-20 10 4 -14.1090 0.2782
-20 10 5 -6.0384 1.8611
-20 10 6 7.8899 -1.3603
-20 10 7 8.4389 -2.7460
-20 10 8 2.4815 2.1622
-20 10 9 5.3290 0.9138
-20 10 10 5.1248 0.1578
-20 10 11 3.6731 0.6539
-20 10 12 -7.7682 -0.8732
-20 10 13 -8.2200 0.1242
-20 10 14 2.2244 -1.8577
-20 10 15 -3.3057 -0.2758
-20 10 16 -11.0389 -1.0353
-20 10 17 8.2258 -0.8828
-20 11 1 2.4906 2.9602
-20 11 2 0.8027 -3.4624
-20 11 3 15.8204 -1.4231
-20 11 4 -11.1006 3.9700
-20 11 5 8.9327 2.2077
-20 11 6 -3.1452 3.9107
-20 11 7 2.4081 -1.7155
-20 11 8 -11.8728 -0.1997
-20 11 9 -4.5935 0.2733
-20 11 10 6.5156 -0.9177
-20 11 11 1.2813 1.9376
-20 11 12 4.4167 -0.0232
-20 11 13 -3.1146 0.5895
-20 11 14 13.3141 1.4761
-20 11 15 -5.3546 0.2215
-20 12 1 2.8774 3.9652
-20 12 2 0.2615 0.5133
-20 12 3 -6.5060 -8.3970
-20 12 4 -5.6186 -4.0162
-20 12 5 -4.0513 0.0998
-20 12 6 7.5153 -2.5630
-20 12 7 -1.8048 -0.3967
-20 12 8 9.4057 -1.6515
-20 12 9 -13.4196 1.2107
-20 12 10 10.3259 0.1902
-20 12 11 -7.2258 -1.7438
-20 12 12 -7.1991 -0.0513
-20 12 13 2.0877 -0.5226
-20 13 1 -4.8707 3.7362
-20 13 2 9.4838 1.2137
-20 13 3 4.6929 2.5957
-20 13 4 2.3781 1.5602
-20 13 5 -1.1405 8.2160
-20 13 6 0.5504 -2.0001
-20 13 7 -1.3173 -1.4772
-20 13 8 1.4021 1.2146
-20 13 9 -1.1181 -1.3147
-20 13 10 1.0377 2.5724
-20 13 11 12.2734 -1.7060
-20 14 1 -2.2296 0.9374
-20 14 2 -3.9667 -7.2872
-20 14 3 -3.3641 -2.6807
-20 14 4 -1.0648 -1.9614
-20 14 5 -9.5146 2.7843
-20 14 6 6.7417 0.1451
-20 14 7 -1.5316 0.1902
-19 -21 1 0.2666 8.8529
-19 -21 2 -0.5027 5.8149
-19 -21 3 -14.2022 0.7702
-19 -20 1 18.2873 1.8179
-19 -20 2 8.7594 1.1477
-19 -20 3 -2.0096 -3.3434
-19 -20 4 -0.9997 -0.5541
-19 -20 5 -4.8438 5.5645
-19 -20 6 0.6295 2.2885
-19 -20 7 -18.3328 1.7266
-19 -19 1 -3.6310 7.2087
-19 -19 2 -4.7278 -5.4359
-19 -19 3 -12.5958 -2.2234
-19 -19 4 5.4396 -5.3323
-19 -19 5 4.1462 2.5225
-19 -19 6 15.8957 2.2654
-19 -19 7 -1.7545 -0.3030
-19 -19 8 1.5853 2.9856
-19 -19 9 -1.9373 0.3556
-19 -19 10 -5.0767 1.7140
-19 -18 1 11.0083 13.9294
-19 -18 2 11.1425 0.2658
-19 -18 3 -2.9281 3.1521
-19 -18 4 -3.6241 -1.1667
-19 -18 5 -0.9813 -4.1108
-19 -18 6 -6.0429 -3.0229
-19 -18 7 -3.4985 -5.5879
-19 -18 8 -1.9023 -0.9289
-19 -18 9 1.4795 0.0894
-19 -18 10 11.3440 0.4546
-19 -18 11 6.6251 1.7744
-19 -18 12 0.6744 -1.5114
-19 -18 13 3.5355 0.6713
-19 -17 1 -3.0893 -2.7698
-19 -17 2 -8.0340 -6.0528
-19 -17 3 -0.9910 2.4898
-19 -17 4 -3.7566 2.5416
-19 -17 5 4.7984 4.4816
-19 -17 6 6.7432 7.6587
-19 -17 7 -0.3719 2.4809
-19 -17 8 -0.3058 0.7874
-19 -17 9 -5.6539 -2.1376
-19 -17 10 -0.5926 -1.4520
-19 -17 11 -0.0479 1.3931
-19 -17 12 -14.9197 -1.3356
-19 -17 13 0.4479 -0.0253
-19 -17 14 0.6313 0.2049
-19 -17 15 3.4347 0.3742
-19 -16 1 6.6318 8.1006
-19 -16 2 5.9430 3.1818
-19 -16 3 1.9110 -2.4582
-19 -16 4 4.1637 -7.5672
-19 -16 5 -6.4048 -5.6242
-19 -16 6 2.0308 0.3805
-19 -16 7 -0.3270 -1.0359
-19 -16 8 -9.1706 -1.0962
-19 -16 9 4.9613 0.4024
-19 -16 10 4.6210 1.2358
-19 -16 11 8.4163 1.2990
-19 -16 12 -4.2865 -0.2420
-19 -16 13 8.6788 -0.6475
-19 -16 14 1.0865 1.0195
-19 -16 15 7.9493 0.9709
-19 -16 16 -14.2428 -1.1833
-19 -16 17 -0.6776 -0.1470
-19 -15 1 -8.6650 -0.0861
-19 -15 2 -7.4537 4.2165
-19 -15 3 -4.1905 0.4168
-19 -15 4 0.8144 -3.0001
-19 -15 5 2.1821 3.8880
-19 -15 6 1.3761 -0.1546
-19 -15 7 11.7347 0.2655
-19 -15 8 -7.6345 -0.1002
-19 -15 9 -0.3847 -0.8198
-19 -15 10 1.3372 2.6108
-19 -15 11 -2.9914 -2.3954
-19 -15 12 -15.5941 -0.1510
-19 -15 13 5.1568 -1.3292
-19 -15 14 -6.1719 -0.1092
-19 -15 15 12.3789 1.9112
-19 -15 16 -3.0854 0.4570
-19 -15 17 8.6254 0.9687
-19 -15 18 4.2161 1.0965
-19 -14 1 7.4063 2.3042
-19 -14 2 0.7223 3.5062
-19 -14 3 1.7709 4.2499
-19 -14 4 1.5787 -0.9850
-19 -14 5 -7.1479 6.0733
-19 -14 6 -3.4698 -0.3918
-19 -14 7 -0.7370 -2.7236
-19 -14 8 -2.8665 1.7312
-19 -14 9 -2.8651 -4.3488
-19 -14 10 7.4683 1.0871
-19 -14 11 9.9523 0.3627
-19 -14 12 -6.8675 1.5229
-19 -14 13 7.3566 -0.4338
-19 -14 14 -5.1485 -1.0092
-19 -14 15 -0.8802 -1.7024
-19 -14 16 -13.3423 -1.5834
-19 -14 17 -1.4665 -1.4499
-19 -14 18 -5.0590 -1.0075
-19 -14 19 8.4245 -1.3043
-19 -13 1 -7.5299 -1.0532
-19 -13 2 -3.7830 -5.6657
-19 -13 3 -2.4640 -5.8017
-19 -13 4 8.2159 -8.3025
-19 -13 5 -2.2922 -1.5469
-19 -13 6 5.3453 0.9966
-19 -13 7 7.1575 2.6401
-19 -13 8 -0.8914 4.7602
-19 -13 9 -0.9178 -0.4174
-19 -13 10 -1.2689 -1.0660
-19 -13 11 3.9120 0.6138
-19 -13 12 -9.7436 0.9761
-19 -13 13 2.4928 -1.4592
-19 -13 14 0.5571 3.4876
-19 -13 15 12.9884 2.4114
-19 -13 16 -1.8069 1.3103
-19 -13 17 8.3526 2.2577
-19 -13 18 -5.9495 -0.4968
-19 -13 19 1.4676 0.2595
-19 -13 20 -6.6657 1.2111
-19 -13 21 1.4005 0.0244
-19 -12 1 5.1459 9.8887
-19 -12 2 -0.6284 13.8485
-19 -12 3 3.8024 5.3707
-19 -12 4 0.5981 2.3925
-19 -12 5 -6.7998 -1.0891
-19 -12 6 -4.7784 -4.4359
-19 -12 7 -2.1652 -1.6048
-19 -12 8 -8.5711 -2.2781
-19 -12 9 -7.9422 -0.5240
-19 -12 10 2.9225 0.8057
-19 -12 11 4.1030 -0.8057
-19 -12 12 1.7934 -0.4630
-19 -12 13 -1.2491 -4.1019
-19 -12 14 -1.6192 -0.5410
-19 -12 15 0.3580 -0.5609
-19 -12 16 -7.7354 -1.9989
-19 -12 17 -1.7776 0.6165
-19 -12 18 -3.8227 -0.3187
-19 -12 19 6.5185 -0.6355
-19 -12 20 -1.4945 1.3940
-19 -12 21 3.8501 -0.6847
-19 -12 22 -9.0178 1.0952
-19 -11 1 -8.3283 -6.4041
-19 -11 2 -4.7338 -2.6870
-19 -11 3 -4.3869 -4.1609
-19 -11 4 1.9300 2.3116
-19 -11 5 1.0504 6.5308
-19 -11 6 13.9860 -1.0668
-19 -11 7 11.3305 2.7539
-19 -11 8 11.4389 -0.8549
-19 -11 9 -0.1136 0.0570
-19 -11 10 6.2028 1.7540
-19 -11 11 -4.5456 0.0844
-19 -11 12 -5.4305 2.2006
-19 -11 13 -7.1391 1.3623
-19 -11 14 0.2073 0.1801
-19 -11 15 8.2301 -0.4172
-19 -11 16 0.8513 -1.3033
-19 -11 17 5.6386 0.3805
-19 -11 18 -1.4648 -0.6220
-19 -11 19 5.5776 -0.5894
-19 -11 20 -1.8705 -0.0684
-19 -11 21 2.3593 0.0284
-19 -11 22 -6.8611 0.6925
-19 -10 1 12.2609 6.9503
-19 -10 2 6.1285 -5.8794
-19 -10 3 7.1288 -4.2768
-19 -10 4 -8.7653 -1.3661
-19 -10 5 -7.6022 -2.4111
-19 -10 6 -11.7016 -2.0811
-19 -10 7 -17.7409 2.8138
-19 -10 8 -13.0069 3.3892
-19 -10 9 -5.8231 -0.5462
-19 -10 10 3.4998 -2.4284
-19 -10 11 8.2286 -2.6800
-19 -10 12 7.1519 -0.0149
-19 -10 13 3.2356 1.8920
-19 -10 14 3.7203 0.9306
-19 -10 15 -5.8612 1.7028
-19 -10 16 -2.4296 0.8714
-19 -10 17 -10.4276 0.9206
-19 -10 18 -1.5609 -1.4713
-19 -10 19 0.3855 -0.0166
-19 -10 20 -4.3512 0.3329
-19 -10 21 3.7265 -0.1684
-19 -10 22 -5.7252 -0.0543
-19 -10 23 9.4754 -1.6719
-19 -9 1 -6.4365 6.6635
-19 -9 2 -12.6290 7.2725
-19 -9 3 2.1959 5.3556
-19 -9 4 2.7967 7.8274
-19 -9 5 13.1263 -9.1843
-19 -9 6 22.8800 -6.1331
-19 -9 7 12.2676 -0.6952
-19 -9 8 9.6295 -1.3408
-19 -9 9 5.8548 2.7027
-19 -9 10 -5.3399 0.4101
-19 -9 11 -14.3781 1.5406
-19 -9 12 -2.9236 -1.3240
-19 -9 13 -11.1305 -3.0802
-19 -9 14 8.2894 -2.7332
-19 -9 15 -5.6189 0.1882
-19 -9 16 14.1219 0.7027
-19 -9 17 4.9979 0.9684
-19 -9 18 2.8628 -1.0268
-19 -9 19 9.2560 0.5566
-19 -9 20 -7.7563 0.9205
-19 -9 21 1.2381 -0.2591
-19 -9 22 -0.1528 0.7468
-19 -9 23 1.0625 -0.4535
-19 -9 24 -3.3366 0.8083
-19 -8 1 7.0405 -13.0101
-19 -8 2 1.9254 -6.3843
-19 -8 3 4.2046 2.2355
-19 -8 4 -11.9919 5.7215
-19 -8 5 -14.2728 4.0222
-19 -8 6 -18.0094 4.5221
-19 -8 7 -9.9517 5.7845
-19 -8 8 -12.7833 -4.6992
-19 -8 9 7.2171 -1.6061
-19 -8 10 4.7384 0.2728
-19 -8 11 3.1517 0.7328
-19 -8 12 15.5257 2.3173
-19 -8 13 3.6246 0.4686
-19 -8 14 -0.7786 0.8781
-19 -8 15 -11.8379 0.3238
-19 -8 16 -3.1858 -1.0246
-19 -8 17 -9.7781 -0.9810
-19 -8 18 -5.9869 -0.0172
-19 -8 19 -2.7708 0.9196
-19 -8 20 3.6330 0.5220
-19 -8 21 0.5998 -1.1341
-19 -8 22 8.1546 -0.6451
-19 -8 23 0.5657 0.0639
-19 -8 24 -7.8953 0.2781
-19 -8 25 4.7588 0.2282
-19 -7 1 -4.5411 7.3947
-19 -7 2 -10.4635 0.8440
-19 -7 3 14.0659 -3.0924
-19 -7 4 0.7506 -7.1051
-19 -7 5 13.9428 -7.1082
-19 -7 6 8.8036 -0.4424
-19 -7 7 17.6394 -0.1858
-19 -7 8 -1.2202 0.1640
-19 -7 9 3.0556 1.7923
-19 -7 10 -7.3216 1.9591
-19 -7 11 -14.5430 -2.8353
-19 -7 12 -0.5222 -1.2412
-19 -7 13 -3.2962 0.0602
-19 -7 14 4.7554 0.8708
-19 -7 15 -0.2624 1.2655
-19 -7 16 23.0317 -0.6446
-19 -7 17 -1.8006 -1.6012
-19 -7 18 10.3806 -0.5121
-19 -7 19 -4.0060 0.0608
-19 -7 20 -2.9115 0.1772
-19 -7 21 -4.3455 1.2659
-19 -7 22 -7.1274 -0.1579
-19 -7 23 0.7244 0.3812
-19 -7 24 -4.6801 -0.3481
-19 -7 25 4.9369 -1.4829
-19 -6 1 -8.6057 -2.2612
-19 -6 2 12.1512 2.8229
-19 -6 3 2.0874 4.9256
-19 -6 4 -8.7736 2.8411
-19 -6 5 -10.9269 3.6636
-19 -6 6 -9.7933 -0.4240
-19 -6 7 -3.2916 -2.1180
-19 -6 8 -11.5688 -0.7912
-19 -6 9 5.2956 1.9113
-19 -6 10 4.9271 0.5176
-19 -6 11 2.0097 -0.6317
-19 -6 12 8.6259 -0.6132
-19 -6 13 0.7139 -0.6382
-19 -6 14 -3.5234 -0.7740
-19 -6 15 -14.3006 1.4666
-19 -6 16 -3.6977 2.1024
-19 -6 17 -13.8667 0.7532
-19 -6 18 0.5607 1.1208
-19 -6 19 4.7813 -1.0562
-19 -6 20 5.0295 -1.1198
-19 -6 21 6.0504 -0.7124
-19 -6 22 7.7061 -0.3805
-19 -6 23 2.7626 0.2181
-19 -6 24 1.1619 2.0327
-19 -6 25 -2.9261 -0.0290
-19 -5 1 -7.7936 1.9681
-19 -5 2 -7.3089 -3.9084
-19 -5 3 6.3995 3.7166
-19 -5 4 -6.7946 -2.3481
-19 -5 5 11.3634 1.1081
-19 -5 6 8.9204 0.7472
-19 -5 7 15.5331 -3.5572
-19 -5 8 -1.8277 0.1419
-19 -5 9 9.5279 -0.8806
-19 -5 10 -6.9408 -0.9341
-19 -5 11 -8.9363 2.4975
-19 -5 12 -5.6371 1.8555
-19 -5 13 4.7814 -1.6885
-19 -5 14 8.3612 -0.6803
-19 -5 15 2.5917 -1.9011
-19 -5 16 12.5759 -1.2200
-19 -5 17 -1.9704 -1.9532
-19 -5 18 8.7905 0.2874
-19 -5 19 -7.7242 1.3097
-19 -5 20 -6.0970 1.6706
-19 -5 21 -11.7303 0.2561
-19 -5 22 -2.0770 -0.4922
-19 -5 23 -3.1468 -0.9503
-19 -5 24 -5.2072 -1.2351
-19 -5 25 2.5974 -0.8442
-19 -5 26 2.9791 -1.7925
-19 -4 1 11.8108 -1.8146
-19 -4 2 13.2455 -0.5435
-19 -4 3 -5.6250 -3.6287
-19 -4 4 3.8644 -1.4294
-19 -4 5 -18.7301 -0.1444
-19 -4 6 -9.1302 4.4197
-19 -4 7 -14.7397 1.7520
-19 -4 8 -6.2767 -0.2365
-19 -4 9 4.1157 1.7771
-19 -4 10 2.9183 -1.9647
-19 -4 11 -1.1670 0.7185
-19 -4 12 6.6183 0.0901
-19 -4 13 1.6480 -1.9722
-19 -4 14 2.7897 3.0014
-19 -4 15 -14.4937 3.2980
-19 -4 16 -4.0701 0.4837
-19 -4 17 -5.4035 0.5984
-19 -4 18 3.4304 -0.9575
-19 -4 19 2.5207 -0.1613
-19 -4 20 1.7348 -0.4294
-19 -4 21 10.4275 -1.1360
-19 -4 22 9.5265 0.6130
-19 -4 23 2.5582 0.8830
-19 -4 24 -2.3642 1.0365
-19 -4 25 -1.8653 1.2166
-19 -4 26 1.3603 0.7570
-19 -3 1 -23.9586 5.9957
-19 -3 2 7.5291 6.7737
-19 -3 3 -8.6655 -0.5164
-19 -3 4 16.4486 -2.7812
-19 -3 5 9.9414 4.7106
-19 -3 6 10.5198 -3.0527
-19 -3 7 13.9438 -2.0356
-19 -3 8 7.2331 -3.0703
-19 -3 9 4.1011 0.0242
-19 -3 10 -7.0742 0.9512
-19 -3 11 -10.6203 -0.5947
-19 -3 12 -5.3903 -0.5444
-19 -3 13 1.5315 -1.7355
-19 -3 14 -1.3481 -1.4252
-19 -3 15 4.0837 -0.5744
-19 -3 16 1.1819 -1.7813
-19 -3 17 8.8948 -0.9319
-19 -3 18 4.2375 1.0420
-19 -3 19 -3.0103 0.3110
-19 -3 20 -5.3856 0.3944
-19 -3 21 -5.8945 -0.0502
-19 -3 22 -2.0142 0.3851
-19 -3 23 -10.9148 -0.5489
-19 -3 24 -2.1021 0.1553
-19 -3 25 1.4288 -0.8450
-19 -3 26 -1.5225 -0.3282
-19 -2 1 6.6414 3.1918
-19 -2 2 -0.2102 -4.5430
-19 -2 3 -0.7683 -6.2690
-19 -2 4 -5.6371 -2.3667
-19 -2 5 -22.4785 2.9552
-19 -2 6 -7.7047 0.3287
-19 -2 7 -15.9940 -1.6962
-19 -2 8 2.1160 4.6379
-19 -2 9 -4.1986 2.3745
-19 -2 10 8.9844 0.6962
-19 -2 11 3.3000 2.1130
-19 -2 12 10.9787 0.3646
-19 -2 13 8.2574 1.1367
-19 -2 14 4.2061 0.2168
-19 -2 15 -6.1083 0.1100
-19 -2 16 -7.3426 1.6909
-19 -2 17 -10.9465 0.4170
-19 -2 18 -2.2973 0.0998
-19 -2 19 -1.8305 0.1087
-19 -2 20 3.0698 -1.6378
-19 -2 21 8.7839 0.3557
-19 -2 22 8.2524 -0.4353
-19 -2 23 3.0760 -0.3513
-19 -2 24 4.0305 0.1095
-19 -2 25 5.7613 -0.6091
-19 -2 26 2.1801 -0.5895
-19 -1 1 -15.9870 6.4816
-19 -1 2 11.6129 2.6011
-19 -1 3 -7.3772 1.6995
-19 -1 4 24.7102 7.8117
-19 -1 5 -7.7398 1.5278
-19 -1 6 25.6026 -2.3044
-19 -1 7 2.1732 -2.3869
-19 -1 8 9.1089 -3.9747
-19 -1 9 -2.3603 -2.8810
-19 -1 10 -5.5219 -5.6372
-19 -1 11 -16.1580 1.6094
-19 -1 12 -14.0196 1.4467
-19 -1 13 -5.4789 -0.6646
-19 -1 14 4.2328 -0.1700
-19 -1 15 4.1898 -1.0065
-19 -1 16 3.6762 -0.1134
-19 -1 17 14.7405 0.0476
-19 -1 18 -0.3801 -0.9724
-19 -1 19 7.5969 0.6966
-19 -1 20 -8.4939 0.3022
-19 -1 21 -7.7232 0.4773
-19 -1 22 -2.3158 0.1532
-19 -1 23 -10.0627 0.4688
-19 -1 24 -4.1391 0.5703
-19 -1 25 -4.9062 -0.1534
-19 -1 26 -5.1313 0.9190
-19 0 1 2.5814 -2.1449
-19 0 2 3.7566 -5.2978
-19 0 3 1.0398 -6.8252
-19 0 4 -9.6424 -2.1498
-19 0 5 -10.4836 -1.5389
-19 0 6 -10.7903 1.7189
-19 0 7 -10.3535 7.1985
-19 0 8 -1.4467 2.9488
-19 0 9 6.4769 1.1221
-19 0 10 13.1578 0.5525
-19 0 11 5.3056 0.6590
-19 0 12 10.4714 -0.4578
-19 0 13 7.8818 -2.2976
-19 0 14 5.8067 0.4035
-19 0 15 -10.5216 0.2648
-19 0 16 -13.5043 1.2626
-19 0 17 -0.2265 0.0029
-19 0 18 -6.7618 -0.7772
-19 0 19 1.2856 0.6106
-19 0 20 6.2725 0.0969
-19 0 21 -3.7519 0.0416
-19 0 22 14.8499 -0.2146
-19 0 23 1.1905 -0.1129
-19 0 24 1.4252 -0.5328
-19 0 25 6.3329 0.3488
-19 0 26 3.6384 1.5400
-19 1 1 -7.0515 4.8926
-19 1 2 -2.2192 3.7848
-19 1 3 1.0777 2.3874
-19 1 4 11.5974 -1.0179
-19 1 5 0.0578 -0.3542
-19 1 6 16.8827 -0.7298
-19 1 7 -4.9119 -1.7251
-19 1 8 11.9878 -2.2837
-19 1 9 -12.1704 -1.1484
-19 1 10 -2.5319 2.4045
-19 1 11 -22.9884 1.8163
-19 1 12 -6.5818 -0.4080
-19 1 13 0.2669 -0.0003
-19 1 14 2.9564 0.0160
-19 1 15 -0.3317 -0.7681
-19 1 16 3.9167 0.5092
-19 1 17 8.5098 0.2120
-19 1 18 -0.3202 -0.8758
-19 1 19 -0.0005 0.6969
-19 1 20 0.5975 -1.1668
-19 1 21 -5.4694 -0.5916
-19 1 22 2.1567 -0.2602
-19 1 23 -4.9660 -0.0959
-19 1 24 -8.1394 -0.9949
-19 1 25 -5.9959 0.1397
-19 1 26 -3.8006 -0.2822
-19 2 1 3.7503 8.0103
-19 2 2 4.3529 -3.6640
-19 2 3 -0.6573 1.1130
-19 2 4 -2.1677 -1.0512
-19 2 5 -9.0375 0.5761
-19 2 6 -14.1210 2.1318
-19 2 7 4.1376 -5.1444
-19 2 8 1.8281 -1.1948
-19 2 9 7.5456 -1.9462
-19 2 10 10.4131 -0.6976
-19 2 11 7.9151 0.4475
-19 2 12 1.6715 -0.2532
-19 2 13 12.3045 2.0630
-19 2 14 -4.0294 -0.4189
-19 2 15 -5.9729 -0.9818
-19 2 16 1.1517 0.0537
-19 2 17 -3.6782 -1.1138
-19 2 18 -2.5725 0.6837
-19 2 19 -0.4759 1.0280
-19 2 20 3.7918 0.6298
-19 2 21 -0.4453 1.3369
-19 2 22 7.6913 0.3667
-19 2 23 -0.6843 0.3057
-19 2 24 8.2445 0.3233
-19 2 25 1.5663 -0.2985
-19 2 26 11.0489 0.4659
-19 3 1 5.4530 0.9549
-19 3 2 -13.7537 -7.6208
-19 3 3 11.6780 -2.3009
-19 3 4 2.6190 2.5102
-19 3 5 6.7786 0.2431
-19 3 6 -4.0519 7.7926
-19 3 7 4.9090 1.3491
-19 3 8 -1.4669 4.0816
-19 3 9 -16.3128 2.5558
-19 3 10 -0.6239 -2.6775
-19 3 11 -12.7990 0.0416
-19 3 12 -1.5329 -1.5403
-19 3 13 -2.6823 -0.1266
-19 3 14 8.5043 0.3543
-19 3 15 -7.3858 0.8782
-19 3 16 7.6873 1.8984
-19 3 17 -4.4416 -0.6868
-19 3 18 -4.3086 -0.1039
-19 3 19 -2.2471 -0.8192
-19 3 20 0.2651 -1.6060
-19 3 21 -7.2167 0.0401
-19 3 22 -0.8235 -0.4785
-19 3 23 -6.9851 0.0591
-19 3 24 2.0117 -0.1721
-19 3 25 -11.0789 0.6856
-19 4 1 2.9230 9.8227
-19 4 2 -2.9103 1.4298
-19 4 3 -2.6883 3.1800
-19 4 4 4.9726 -1.7474
-19 4 5 -10.6943 -5.6134
-19 4 6 0.4246 -2.6640
-19 4 7 6.2029 -5.1270
-19 4 8 9.2351 -3.7623
-19 4 9 3.2644 0.4763
-19 4 10 6.7782 0.1846
-19 4 11 2.5175 2.2579
-19 4 12 -3.9006 1.4077
-19 4 13 0.8621 -1.6818
-19 4 14 2.8544 -0.9667
-19 4 15 3.4453 -0.3722
-19 4 16 0.3391 -1.6512
-19 4 17 11.6650 0.2906
-19 4 18 -0.4402 0.4119
-19 4 19 6.9179 0.2687
-19 4 20 10.4088 0.6330
-19 4 21 -4.1305 -0.0104
-19 4 22 6.1392 -0.0424
-19 4 23 -1.0150 0.4640
-19 4 24 8.4060 -1.6702
-19 4 25 -10.1851 1.0668
-19 5 1 3.2317 -3.1993
-19 5 2 -13.2383 -4.5793
-19 5 3 11.8694 -3.0002
-19 5 4 0.6403 -0.6186
-19 5 5 0.3686 3.9268
-19 5 6 -13.5363 8.1524
-19 5 7 6.4884 1.5909
-19 5 8 -5.4793 1.2340
-19 5 9 -3.3961 -0.0046
-19 5 10 -1.3800 0.1356
-19 5 11 1.0670 -1.3062
-19 5 12 -3.3482 -0.0651
-19 5 13 -4.4914 0.4522
-19 5 14 0.4341 0.5126
-19 5 15 -12.9533 2.3702
-19 5 16 -5.1850 -0.7700
-19 5 17 -7.2882 0.7041
-19 5 18 -4.9839 0.4812
-19 5 19 -7.7223 -1.0479
-19 5 20 6.5206 1.2242
-19 5 21 -13.8328 0.0331
-19 5 22 1.2252 0.3269
-19 5 23 -0.5009 0.0639
-19 5 24 4.8610 -1.3469
-19 5 25 -3.9975 0.1430
-19 6 1 -3.6318 7.5989
-19 6 2 0.4740 5.0061
-19 6 3 0.8376 2.0721
-19 6 4 9.6058 -4.1634
-19 6 5 -11.1346 1.1205
-19 6 6 0.5522 -2.4144
-19 6 7 0.2353 -5.4649
-19 6 8 9.9627 -0.5800
-19 6 9 -11.5305 0.2939
-19 6 10 8.9634 0.9412
-19 6 11 2.7106 0.1311
-19 6 12 7.0168 -0.2145
-19 6 13 6.6673 0.5699
-19 6 14 12.6303 -2.1149
-19 6 15 2.7227 0.6500
-19 6 16 3.7806 -1.1630
-19 6 17 5.2440 -0.3623
-19 6 18 -7.8392 -0.9321
-19 6 19 10.6293 -1.2381
-19 6 20 5.5502 0.1894
-19 6 21 3.1196 -0.1229
-19 6 22 4.1288 -0.1746
-19 6 23 5.7217 -0.0315
-19 6 24 -1.5242 -0.1494
-19 7 1 -16.7377 -0.9903
-19 7 2 5.1854 -9.9394
-19 7 3 1.0768 0.4808
-19 7 4 5.6478 -2.8549
-19 7 5 -0.6589 3.2517
-19 7 6 0.4793 3.5233
-19 7 7 9.6883 -1.6437
-19 7 8 -2.5872 3.1755
-19 7 9 -5.7208 -1.5733
-19 7 10 -10.0869 -1.1382
-19 7 11 -4.0207 0.4550
-19 7 12 -17.0629 -0.2522
-19 7 13 -4.6816 0.4710
-19 7 14 -3.3968 -1.0499
-19 7 15 2.2040 2.0776
-19 7 16 4.0719 1.5071
-19 7 17 5.7208 0.8473
-19 7 18 -10.1681 0.5807
-19 7 19 1.3608 0.5515
-19 7 20 -7.4550 1.5497
-19 7 21 -19.5273 -0.1330
-19 7 22 -0.2993 0.1846
-19 7 23 -2.9352 -0.5189
-19 8 1 0.9227 2.7970
-19 8 2 1.1610 4.9873
-19 8 3 -1.5122 2.5607
-19 8 4 -5.9785 0.1896
-19 8 5 -9.5607 -2.5678
-19 8 6 -0.1650 1.3560
-19 8 7 -4.2988 0.3320
-19 8 8 7.6496 0.1642
-19 8 9 3.9381 -0.6386
-19 8 10 16.0100 0.3658
-19 8 11 5.2117 2.0992
-19 8 12 11.3462 0.0094
-19 8 13 -5.3498 -1.4950
-19 8 14 2.4615 -1.2962
-19 8 15 -10.7712 -0.3922
-19 8 16 -4.7188 -1.3009
-19 8 17 -0.9077 -1.7134
-19 8 18 -3.5843 -1.7469
-19 8 19 18.6296 -0.1246
-19 8 20 13.8086 0.4138
-19 8 21 2.9123 -0.3929
-19 8 22 6.7035 -0.1479
-19 9 1 -13.3695 -6.6032
-19 9 2 12.3552 1.5377
-19 9 3 -7.9752 1.0564
-19 9 4 14.1125 -6.8626
-19 9 5 -0.2155 1.9670
-19 9 6 9.5066 -0.0222
-19 9 7 -7.5349 1.7068
-19 9 8 -0.5414 -2.5328
-19 9 9 -2.8343 -2.6975
-19 9 10 -11.1272 1.9165
-19 9 11 -5.6961 -0.2403
-19 9 12 -2.8002 0.3407
-19 9 13 5.9958 0.4809
-19 9 14 1.1014 1.0734
-19 9 15 13.6630 2.8401
-19 9 16 -1.5198 0.6780
-19 9 17 4.5805 1.0846
-19 9 18 -14.6939 -0.7403
-19 9 19 -0.2796 0.0647
-19 9 20 -10.8485 -0.1756
-19 9 21 -11.5459 -0.6403
-19 10 1 0.8712 1.9063
-19 10 2 1.1073 2.7650
-19 10 3 -2.0590 2.0837
-19 10 4 -7.0533 -6.2219
-19 10 5 2.1309 1.1992
-19 10 6 -14.3944 3.5180
-19 10 7 -2.2578 -0.5186
-19 10 8 1.8511 1.4766
-19 10 9 5.4162 -1.1997
-19 10 10 -0.1890 1.8859
-19 10 11 0.4237 -1.2280
-19 10 12 4.7426 -0.9178
-19 10 13 -0.3806 -0.9524
-19 10 14 -4.8176 -1.6094
-19 10 15 -5.8293 -0.1040
-19 10 16 4.4876 -0.0149
-19 10 17 -8.0749 0.3998
-19 10 18 2.3420 0.8613
-19 10 19 10.7557 0.5341
-19 10 20 7.4739 1.3548
-19 11 1 -7.7156 1.3638
-19 11 2 2.0113 5.2772
-19 11 3 -1.5924 3.0672
-19 11 4 11.3121 -0.8165
-19 11 5 7.0330 -0.8031
-19 11 6 8.5543 0.8685
-19 11 7 0.2306 -1.6005
-19 11 8 17.4712 -0.7122
-19 11 9 -6.8237 -0.4452
-19 11 10 -0.3343 -0.3070
-19 11 11 -6.7930 0.8476
-19 11 12 -2.8311 1.1037
-19 11 13 0.3979 -0.4736
-19 11 14 -5.6811 -0.8900
-19 11 15 5.6440 0.3225
-19 11 16 8.4895 -1.0556
-19 11 17 1.7528 -0.6392
-19 11 18 -9.6163 -1.4874
-19 12 1 3.5334 -4.9492
-19 12 2 0.3879 -2.3221
-19 12 3 -2.5972 -1.7026
-19 12 4 -9.8054 -3.4100
-19 12 5 -7.4439 -1.7234
-19 12 6 -16.1830 3.2563
-19 12 7 -6.6781 2.9426
-19 12 8 -7.3809 0.5350
-19 12 9 2.8518 -0.4668
-19 12 10 -3.1577 -0.9269
-19 12 11 12.3093 2.0323
-19 12 12 4.9269 0.8704
-19 12 13 9.0915 -0.1897
-19 12 14 -7.0675 0.9730
-19 12 15 2.5051 0.8679
-19 12 16 -3.6821 0.3854
-19 12 17 -10.2117 0.3267
-19 13 1 14.0474 4.0328
-19 13 2 -10.3699 12.3972
-19 13 3 10.7378 1.2293
-19 13 4 5.7947 -1.6391
-19 13 5 10.8396 -4.3224
-19 13 6 14.0022 -0.9837
-19 13 7 7.6440 1.1969
-19 13 8 9.1141 -3.0870
-19 13 9 -3.1250 -0.1420
-19 13 10 -0.3664 -0.9500
-19 13 11 -18.2854 -0.4271
-19 13 12 -4.1336 -0.8660
-19 13 13 -8.1440 -1.8371
-19 13 14 -5.8940 1.8094
-19 13 15 13.9772 0.2225
-19 14 1 9.0839 -6.9122
-19 14 2 -3.3326 3.8323
-19 14 3 -7.1428 -0.1633
-19 14 4 -5.1195 -1.4891
-19 14 5 -15.5330 4.8002
-19 14 6 -8.1745 -0.2811
-19 14 7 -13.9898 3.0195
-19 14 8 -1.6297 -1.0435
-19 14 9 5.9462 0.4921
-19 14 10 8.9767 2.0151
-19 14 11 14.9132 -0.6624
-19 14 12 3.2027 -0.0211
-19 15 1 9.0323 1.2841
-19 15 2 -6.3209 -1.1280
-19 15 3 15.8502 0.3323
-19 15 4 3.0779 -3.8878
-19 15 5 12.9386 -0.2691
-19 15 6 8.5484 -1.2420
-19 15 7 1.8397 -0.1343
-19 15 8 -2.3358 1.7720
-19 15 9 -2.0541 -0.5388
-19 16 1 2.3578 1.7850
-18 -22 1 5.0304 -9.5285
-18 -22 2 -3.3924 -2.7015
-18 -22 3 21.2814 0.7278
-18 -21 1 0.7266 -5.5343
-18 -21 2 -17.7396 -0.7964
-18 -21 3 8.0423 2.5025
-18 -21 4 -13.9640 -5.6253
-18 -21 5 2.8618 -6.3024
-18 -21 6 -0.3963 -3.3460
-18 -21 7 12.7037 -0.6341
-18 -20 1 3.1029 -6.4224
-18 -20 2 -0.6131 1.0682
-18 -20 3 16.3939 10.4367
-18 -20 4 -0.4658 3.7531
-18 -20 5 -0.7769 -2.5404
-18 -20 6 -6.1921 1.1336
-18 -20 7 -0.1198 -2.2620
-18 -20 8 -11.4907 -1.3093
-18 -20 9 -7.2761 -1.4668
-18 -20 10 -7.4836 -0.2067
-18 -19 1 -3.0793 -14.2753
-18 -19 2 -10.3456 1.4222
-18 -19 3 0.7918 0.8838
-18 -19 4 -8.7225 0.3821
-18 -19 5 0.1664 -0.2215
-18 -19 6 -1.5966 3.9784
-18 -19 7 12.2169 4.6713
-18 -19 8 8.4059 -0.2085
-18 -19 9 8.9528 -1.1297
-18 -19 10 2.8384 -1.4588
-18 -19 11 8.3968 -0.5810
-18 -19 12 -12.1311 0.4927
-18 -19 13 -8.2399 -1.7762
-18 -18 1 2.3101 -6.7251
-18 -18 2 1.3771 3.9134
-18 -18 3 11.2605 1.4435
-18 -18 4 7.7473 -9.7100
-18 -18 5 1.3197 -2.4828
-18 -18 6 -2.1341 -4.1035
-18 -18 7 -7.6238 -0.6541
-18 -18 8 -7.9242 2.1308
-18 -18 9 -10.7041 -0.6078
-18 -18 10 -9.8544 2.5905
-18 -18 11 3.4234 -0.9408
-18 -18 12 6.5598 1.2686
-18 -18 13 5.8634 -1.2823
-18 -18 14 14.5693 1.3256
-18 -18 15 7.7144 1.0680
-18 -17 1 -3.0229 -2.5206
-18 -17 2 -3.0804 2.1421
-18 -17 3 -14.2615 9.0607
-18 -17 4 -3.7062 4.3776
-18 -17 5 -9.2228 3.0392
-18 -17 6 -0.2414 1.3913
-18 -17 7 8.7962 -3.2727
-18 -17 8 11.5809 2.2645
-18 -17 9 9.5416 -1.2072
-18 -17 10 6.0915 -0.2821
-18 -17 11 -2.2260 0.0610
-18 -17 12 0.5645 0.1149
-18 -17 13 -15.0967 -0.9235
-18 -17 14 -14.7327 -0.9248
-18 -17 15 -4.0113 -0.8654
-18 -17 16 -3.4388 -0.2639
-18 -17 17 0.6938 1.3802
-18 -16 1 -0.2038 -5.7278
-18 -16 2 10.9094 -5.2965
-18 -16 3 8.5096 -4.2859
-18 -16 4 11.2358 1.8341
-18 -16 5 9.5195 -3.9382
-18 -16 6 -3.4326 -1.5960
-18 -16 7 -6.8705 1.5135
-18 -16 8 -4.4137 0.7267
-18 -16 9 -15.2262 -0.3826
-18 -16 10 -4.1517 -2.4224
-18 -16 11 -1.6422 0.5977
-18 -16 12 11.3482 1.4424
-18 -16 13 5.5876 0.3498
-18 -16 14 5.6099 0.0574
-18 -16 15 9.0451 -1.7002
-18 -16 16 5.0707 0.0087
-18 -16 17 -5.7420 -0.7288
-18 -16 18 -4.0942 -0.5340
-18 -16 19 -2.1469 -0.8534
-18 -15 1 2.6775 -3.1905
-18 -15 2 -4.6709 2.8959
-18 -15 3 -14.6918 0.6597
-18 -15 4 -10.8659 4.4842
-18 -15 5 -8.0165 -3.6938
-18 -15 6 1.8579 -1.9534
-18 -15 7 -3.0611 4.4546
-18 -15 8 17.4914 0.9376
-18 -15 9 5.6290 1.4503
-18 -15 10 2.2797 -0.0200
-18 -15 11 -0.2260 0.3726
-18 -15 12 2.6529 0.4873
-18 -15 13 -14.1554 -0.0207
-18 -15 14 -1.8003 1.7729
-18 -15 15 -2.3450 0.7633
-18 -15 16 1.6045 2.1711
-18 -15 17 -0.0734 1.0570
-18 -15 18 -0.8156 0.3804
-18 -15 19 -3.8584 1.0158
-18 -15 20 2.3191 -0.5032
-18 -14 1 0.9079 -2.5027
-18 -14 2 12.9870 2.2126
-18 -14 3 6.2035 2.7068
-18 -14 4 13.5620 4.5547
-18 -14 5 8.3523 -3.2412
-18 -14 6 4.2225 -3.7923
-18 -14 7 -6.9758 -0.6084
-18 -14 8 -4.6198 -4.4952
-18 -14 9 -5.2691 -0.0812
-18 -14 10 -8.5731 -0.2677
-18 -14 11 -3.3696 -1.6767
-18 -14 12 8.4279 -1.2325
-18 -14 13 -1.1396 -1.7905
-18 -14 14 0.6046 -1.8460
-18 -14 15 5.2945 -1.8025
-18 -14 16 0.0424 -1.5658
-18 -14 17 1.0123 0.4430
-18 -14 18 2.6618 -0.5549
-18 -14 19 -3.5789 0.1831
-18 -14 20 3.8389 -1.1930
-18 -14 21 -1.1954 -0.1427
-18 -13 1 4.0743 -6.9003
-18 -13 2 -6.7379 -9.0757
-18 -13 3 -11.7946 -0.9463
-18 -13 4 -15.4393 5.6272
-18 -13 5 -5.2782 1.4836
-18 -13 6 -4.4289 3.9174
-18 -13 7 1.4441 2.4985
-18 -13 8 9.3931 1.8516
-18 -13 9 8.6405 1.8658
-18 -13 10 4.9442 1.6020
-18 -13 11 -0.0203 0.7802
-18 -13 12 1.7125 1.8695
-18 -13 13 0.3871 4.1587
-18 -13 14 -6.0811 0.4178
-18 -13 15 -4.3397 -0.2386
-18 -13 16 2.0000 0.1200
-18 -13 17 -7.6151 0.2748
-18 -13 18 4.3704 0.2146
-18 -13 19 0.0701 0.0546
-18 -13 20 6.6083 -1.0083
-18 -13 21 2.8322 -0.5642
-18 -13 22 5.5840 0.0617
-18 -12 1 2.4051 4.3711
-18 -12 2 11.7968 -4.1573
-18 -12 3 9.1529 -0.5144
-18 -12 4 12.0769 0.6339
-18 -12 5 8.7967 -9.1122
-18 -12 6 0.6318 -1.6613
-18 -12 7 -9.0600 -3.1414
-18 -12 8 -4.9837 0.4117
-18 -12 9 -6.2942 0.1931
-18 -12 10 -8.5667 -3.8103
-18 -12 11 -2.5271 -0.7891
-18 -12 12 -0.3001 -3.2507
-18 -12 13 9.6409 0.3382
-18 -12 14 1.0644 -0.1146
-18 -12 15 4.7909 -0.4873
-18 -12 16 4.0745 2.6764
-18 -12 17 -0.2243 0.7375
-18 -12 18 -3.6558 -0.6894
-18 -12 19 -7.6944 0.8873
-18 -12 20 -7.6427 -1.3184
-18 -12 21 -6.4428 0.6909
-18 -12 22 3.6215 0.6725
-18 -12 23 -0.1423 0.7938
-18 -11 1 -7.9323 -0.8197
-18 -11 2 -6.5984 -1.2278
-18 -11 3 -10.1837 7.8688
-18 -11 4 -10.2491 8.4977
-18 -11 5 0.8490 -2.5081
-18 -11 6 -2.6062 3.0430
-18 -11 7 7.6618 -1.9605
-18 -11 8 10.4078 -1.2734
-18 -11 9 12.1925 3.0775
-18 -11 10 -2.6158 0.4494
-18 -11 11 2.5182 3.3237
-18 -11 12 -8.1586 -0.2325
-18 -11 13 2.7207 -2.2456
-18 -11 14 -13.9176 -0.9819
-18 -11 15 -3.3924 -2.0358
-18 -11 16 -2.7637 -0.3889
-18 -11 17 3.7853 -0.2807
-18 -11 18 10.6304 -0.2955
-18 -11 19 5.9907 1.1608
-18 -11 20 11.6957 0.0945
-18 -11 21 4.3637 0.1138
-18 -11 22 2.1830 0.6088
-18 -11 23 -8.0653 0.1242
-18 -11 24 -4.1418 -0.9291
-18 -10 1 0.8522 -7.7440
-18 -10 2 8.5104 -7.4172
-18 -10 3 8.5872 -5.0248
-18 -10 4 7.4563 1.9418
-18 -10 5 -1.5732 1.2259
-18 -10 6 -8.9650 6.3531
-18 -10 7 -8.7606 -0.7115
-18 -10 8 -2.5238 -3.1024
-18 -10 9 -6.5116 0.5319
-18 -10 10 -4.1773 -0.7531
-18 -10 11 5.8594 0.7317
-18 -10 12 2.2427 1.6985
-18 -10 13 14.2137 1.6298
-18 -10 14 2.0899 1.7263
-18 -10 15 7.2062 1.0393
-18 -10 16 -2.5150 -0.8845
-18 -10 17 -3.9933 -0.7930
-18 -10 18 -12.9898 1.0247
-18 -10 19 -12.2093 -1.1324
-18 -10 20 -7.5668 -1.0086
-18 -10 21 -3.6773 -0.7826
-18 -10 22 -1.4326 -0.4931
-18 -10 23 1.9373 1.2147
-18 -10 24 8.5510 -0.7705
-18 -10 25 7.6800 0.4504
-18 -9 1 -10.4419 8.3544
-18 -9 2 1.5464 -2.4074
-18 -9 3 -9.3219 -3.0636
-18 -9 4 5.9681 -5.8810
-18 -9 5 -1.0612 -2.2252
-18 -9 6 3.4544 -1.2377
-18 -9 7 6.3877 -3.8140
-18 -9 8 10.3810 1.7575
-18 -9 9 -1.7621 2.8704
-18 -9 10 -3.4465 -1.8408
-18 -9 11 3.5748 -2.4080
-18 -9 12 -17.0301 -2.7522
-18 -9 13 0.4789 0.1919
-18 -9 14 -13.3011 -0.2765
-18 -9 15 6.2262 0.9074
-18 -9 16 -4.2134 0.6596
-18 -9 17 10.7050 -0.5443
-18 -9 18 8.5948 1.5332
-18 -9 19 13.2246 -1.1704
-18 -9 20 10.3706 -0.0083
-18 -9 21 3.4123 1.3885
-18 -9 22 -7.0074 0.3320
-18 -9 23 -1.3525 0.5815
-18 -9 24 -0.9695 -1.0370
-18 -9 25 -7.6348 0.4561
-18 -9 26 -9.9424 0.6082
-18 -8 1 1.1080 2.4939
-18 -8 2 7.7963 -0.8279
-18 -8 3 -4.2953 5.5821
-18 -8 4 6.0593 11.4198
-18 -8 5 -3.1829 3.0446
-18 -8 6 -3.2376 1.4885
-18 -8 7 -6.7147 -5.7694
-18 -8 8 3.0972 0.9120
-18 -8 9 -4.0860 2.7503
-18 -8 10 1.6177 -1.2401
-18 -8 11 9.7963 3.8348
-18 -8 12 -2.9822 0.4085
-18 -8 13 7.2175 -0.7646
-18 -8 14 5.4702 -2.1416
-18 -8 15 6.0348 -1.2204
-18 -8 16 -8.8566 1.6436
-18 -8 17 -6.5237 0.8806
-18 -8 18 -9.4811 1.2746
-18 -8 19 -2.5617 -0.7430
-18 -8 20 -12.5322 -0.8373
-18 -8 21 0.1546 -0.0474
-18 -8 22 -5.8831 -0.2711
-18 -8 23 8.6884 -0.2483
-18 -8 24 12.0586 -0.5510
-18 -8 25 -1.0257 0.4121
-18 -8 26 2.1515 -0.5670
-18 -7 1 -6.6302 -11.4151
-18 -7 2 9.3548 -7.2787
-18 -7 3 -17.6299 -10.9143
-18 -7 4 10.2435 0.0210
-18 -7 5 -6.4542 -0.2340
-18 -7 6 3.2779 -0.4782
-18 -7 7 -8.5508 2.9402
-18 -7 8 9.6946 -1.5439
-18 -7 9 -2.2943 -0.6776
-18 -7 10 3.5375 -3.7936
-18 -7 11 -2.5389 2.0479
-18 -7 12 -4.5959 1.8962
-18 -7 13 -4.6669 0.2768
-18 -7 14 -2.1979 -0.3524
-18 -7 15 7.9553 -0.7778
-18 -7 16 -14.6063 -1.5537
-18 -7 17 12.1572 -1.4744
-18 -7 18 -0.0562 -0.3090
-18 -7 19 13.6406 0.4142
-18 -7 20 -0.5751 1.1940
-18 -7 21 5.6114 0.5394
-18 -7 22 -1.4520 -0.2435
-18 -7 23 -0.9466 -0.1451
-18 -7 24 -3.3744 -0.5131
-18 -7 25 -9.0306 0.6056
-18 -7 26 -4.4780 -0.7191
-18 -7 27 3.3055 -0.1272
-18 -6 1 3.2454 2.4561
-18 -6 2 -1.8317 4.8385
-18 -6 3 0.6157 4.1560
-18 -6 4 15.2995 -1.0344
-18 -6 5 4.0568 1.6973
-18 -6 6 -0.8688 -1.0907
-18 -6 7 -7.0278 1.6574
-18 -6 8 4.6287 1.6565
-18 -6 9 -4.0854 -0.8856
-18 -6 10 -2.1338 0.8103
-18 -6 11 -1.0234 -0.8406
-18 -6 12 -0.6968 -1.3394
-18 -6 13 2.0273 0.5099
-18 -6 14 1.9166 1.2748
-18 -6 15 13.5603 2.7289
-18 -6 16 -7.2951 1.3870
-18 -6 17 5.3952 0.0638
-18 -6 18 -1.5799 -0.5209
-18 -6 19 -6.2786 -1.3449
-18 -6 20 -6.1595 -0.7473
-18 -6 21 -0.1315 0.7765
-18 -6 22 -8.4421 -0.0057
-18 -6 23 8.2567 1.6685
-18 -6 24 0.7785 -0.5084
-18 -6 25 3.5739 0.4829
-18 -6 26 4.0918 0.0862
-18 -6 27 -4.0318 -0.1931
-18 -5 1 -1.4488 -4.3157
-18 -5 2 -5.8854 -1.6262
-18 -5 3 -14.2997 -3.2952
-18 -5 4 7.0451 1.1308
-18 -5 5 -10.1443 -2.7606
-18 -5 6 -0.1239 -1.3137
-18 -5 7 -5.4695 -3.7888
-18 -5 8 12.6537 -0.5392
-18 -5 9 -0.6995 0.3151
-18 -5 10 6.9002 1.1616
-18 -5 11 0.4564 1.3212
-18 -5 12 4.0138 -1.7611
-18 -5 13 -12.2531 0.1116
-18 -5 14 -2.3644 -3.0457
-18 -5 15 -3.5682 -2.3810
-18 -5 16 -9.8830 -0.0822
-18 -5 17 -0.6150 1.5816
-18 -5 18 -3.6024 0.9579
-18 -5 19 10.6318 0.6503
-18 -5 20 -0.4373 -0.9989
-18 -5 21 14.0171 0.0448
-18 -5 22 -8.6562 -1.3577
-18 -5 23 4.6320 -0.1980
-18 -5 24 3.2571 -0.4981
-18 -5 25 -7.0722 -0.1902
-18 -5 26 2.9922 1.4165
-18 -5 27 -9.8254 -0.2877
-18 -4 1 -11.9954 -4.9356
-18 -4 2 4.3277 -0.6090
-18 -4 3 11.3936 1.4717
-18 -4 4 3.3006 5.7726
-18 -4 5 7.8702 4.2398
-18 -4 6 -3.4930 2.2464
-18 -4 7 -2.2591 3.2940
-18 -4 8 -4.1232 0.9732
-18 -4 9 -5.6961 -1.2113
-18 -4 10 -2.1736 -2.0554
-18 -4 11 0.3978 0.5884
-18 -4 12 1.2689 1.0716
-18 -4 13 2.3598 3.6661
-18 -4 14 8.2706 0.9957
-18 -4 15 17.2858 -1.1785
-18 -4 16 1.0764 1.0905
-18 -4 17 4.1057 -0.6617
-18 -4 18 -8.6691 -1.3533
-18 -4 19 2.5093 0.1338
-18 -4 20 -8.9134 0.1754
-18 -4 21 -4.4415 1.4532
-18 -4 22 -6.2226 0.2359
-18 -4 23 -0.4600 -0.6479
-18 -4 24 7.9228 0.0100
-18 -4 25 -3.4297 -0.3407
-18 -4 26 3.1105 -0.8830
-18 -4 27 -0.4509 -1.0343
-18 -4 28 8.8287 -2.1875
-18 -3 1 10.3831 -3.1242
-18 -3 2 -18.4408 -2.1299
-18 -3 3 10.4844 -0.5305
-18 -3 4 -15.7474 -3.4225
-18 -3 5 3.1191 -9.1192
-18 -3 6 -1.2737 -2.1996
-18 -3 7 0.1030 -1.1301
-18 -3 8 2.0189 0.4595
-18 -3 9 6.6019 -1.1784
-18 -3 10 5.3465 -0.6330
-18 -3 11 -1.8532 0.4267
-18 -3 12 -7.1963 -1.6746
-18 -3 13 -12.9330 -0.9822
-18 -3 14 -5.2331 -0.7778
-18 -3 15 -8.1870 -1.2197
-18 -3 16 0.5284 1.4970
-18 -3 17 -5.6661 0.6398
-18 -3 18 5.1445 -0.7705
-18 -3 19 10.5690 0.8501
-18 -3 20 2.7101 -0.3146
-18 -3 21 4.5542 0.6589
-18 -3 22 -1.3787 -0.3038
-18 -3 23 3.5245 -0.0473
-18 -3 24 0.0753 1.1105
-18 -3 25 -10.0659 1.1435
-18 -3 26 -1.3269 0.0600
-18 -3 27 -8.4648 1.1018
-18 -3 28 7.6801 0.7562
-18 -2 1 -6.3764 -7.1023
-18 -2 2 4.8741 3.3065
-18 -2 3 2.9236 3.4163
-18 -2 4 5.7202 3.6065
-18 -2 5 10.6764 1.2023
-18 -2 6 -3.9547 6.5359
-18 -2 7 -1.9075 4.7939
-18 -2 8 -10.4017 -1.4606
-18 -2 9 6.0020 1.3255
-18 -2 10 -1.3750 1.0060
-18 -2 11 5.3265 0.2100
-18 -2 12 6.7907 -0.5034
-18 -2 13 5.9292 1.5392
-18 -2 14 8.4497 0.2652
-18 -2 15 4.7795 0.7985
-18 -2 16 0.5071 -0.9032
-18 -2 17 -2.8934 -0.7413
-18 -2 18 -9.0653 0.2176
-18 -2 19 1.1663 -1.2043
-18 -2 20 -10.3254 0.3871
-18 -2 21 -0.2915 -0.1597
-18 -2 22 -0.4994 -1.2647
-18 -2 23 3.4339 -0.1008
-18 -2 24 10.6104 -0.1430
-18 -2 25 -3.9637 -1.1585
-18 -2 26 9.3210 0.3213
-18 -2 27 -4.4808 -0.1958
-18 -2 28 3.0050 0.5464
-18 -1 1 7.8851 2.0645
-18 -1 2 -16.2975 3.4378
-18 -1 3 7.2381 -0.8721
-18 -1 4 -23.8841 -6.7539
-18 -1 5 17.6629 -4.1348
-18 -1 6 -16.5213 -2.8662
-18 -1 7 8.0143 -4.6963
-18 -1 8 -4.9618 -2.7421
-18 -1 9 10.2893 0.8406
-18 -1 10 -9.4735 1.8721
-18 -1 11 -0.0485 -1.2434
-18 -1 12 -7.2073 -1.6979
-18 -1 13 -8.2760 2.2103
-18 -1 14 -5.3907 -1.0801
-18 -1 15 0.2524 -0.5616
-18 -1 16 3.4792 0.3355
-18 -1 17 -0.4681 -0.5112
-18 -1 18 6.7196 2.5887
-18 -1 19 3.2375 -1.1848
-18 -1 20 5.5137 0.2573
-18 -1 21 -1.1013 0.8583
-18 -1 22 -0.1004 -0.8984
-18 -1 23 -6.7785 1.5725
-18 -1 24 -0.0217 0.1120
-18 -1 25 -9.6685 -1.0420
-18 -1 26 -1.1210 -0.1263
-18 -1 27 -1.9608 -0.5581
-18 -1 28 3.9448 -1.4334
-18 0 1 3.2169 -5.5856
-18 0 2 -3.3604 -1.3761
-18 0 3 11.6506 1.3895
-18 0 4 7.5537 4.0111
-18 0 5 8.1051 4.8424
-18 0 6 1.9904 4.5565
-18 0 7 -5.7604 -0.8906
-18 0 8 -1.2791 0.9733
-18 0 9 1.9520 1.5526
-18 0 10 -3.3453 -2.7940
-18 0 11 8.2221 -0.2957
-18 0 12 3.9129 -0.2931
-18 0 13 0.1681 3.0356
-18 0 14 5.7897 0.2732
-18 0 15 3.8692 -1.0337
-18 0 16 4.0406 -0.2033
-18 0 17 -7.8712 -0.0102
-18 0 18 -4.1310 0.3708
-18 0 19 -3.4958 -0.2304
-18 0 20 -7.0402 0.3649
-18 0 21 -0.3972 0.1766
-18 0 22 1.2086 -0.1746
-18 0 23 5.5596 0.4872
-18 0 24 11.4163 -0.3898
-18 0 25 3.1005 0.9019
-18 0 26 1.4365 0.4115
-18 0 27 -0.4381 0.2431
-18 0 28 2.9711 -0.4137
-18 1 1 -5.7528 -1.8689
-18 1 2 -5.2796 -0.2361
-18 1 3 -11.9743 0.1136
-18 1 4 -10.5400 -1.8673
-18 1 5 2.4275 -0.9343
-18 1 6 -10.0477 -0.9014
-18 1 7 7.4810 2.1184
-18 1 8 -4.9905 1.6697
-18 1 9 13.3096 1.2913
-18 1 10 -5.7498 -2.0552
-18 1 11 7.6085 -1.4284
-18 1 12 -11.5291 -0.9403
-18 1 13 -5.3211 -0.3792
-18 1 14 -9.1442 -0.7019
-18 1 15 0.2372 0.4254
-18 1 16 -2.1618 0.1011
-18 1 17 1.0494 -0.0801
-18 1 18 7.5571 -0.3415
-18 1 19 10.0813 -1.8505
-18 1 20 2.8311 0.0704
-18 1 21 -2.5887 -0.7763
-18 1 22 -1.0170 0.3154
-18 1 23 -8.8641 0.0205
-18 1 24 -4.4856 -1.0218
-18 1 25 -7.5340 0.7787
-18 1 26 -10.1832 -0.0962
-18 1 27 1.2482 1.3665
-18 1 28 3.5288 1.4894
-18 2 1 4.5549 -6.7051
-18 2 2 2.5637 2.0438
-18 2 3 13.4916 0.4836
-18 2 4 6.9074 -6.4093
-18 2 5 11.8253 -4.1274
-18 2 6 2.1917 -4.1564
-18 2 7 -10.5052 -1.0402
-18 2 8 -4.0565 -0.0022
-18 2 9 -3.4835 -0.1675
-18 2 10 -2.1842 3.9124
-18 2 11 -1.2614 1.8927
-18 2 12 7.4468 0.5127
-18 2 13 4.7721 0.8769
-18 2 14 9.0310 -1.2572
-18 2 15 7.3805 -0.0202
-18 2 16 1.4893 0.2028
-18 2 17 -8.3277 0.7347
-18 2 18 1.4142 1.7568
-18 2 19 -7.9894 0.8572
-18 2 20 -4.8380 0.6115
-18 2 21 0.0272 0.5382
-18 2 22 4.9014 -0.0713
-18 2 23 12.6249 -0.1432
-18 2 24 5.2278 -0.8380
-18 2 25 9.5430 -0.1763
-18 2 26 -3.4830 -2.0273
-18 2 27 -1.7571 0.0693
-18 2 28 -0.4641 -1.0456
-18 3 1 -14.3220 -2.9798
-18 3 2 3.3701 4.5967
-18 3 3 -22.3570 9.6195
-18 3 4 0.2402 2.4910
-18 3 5 -16.5441 8.9815
-18 3 6 10.9956 5.0733
-18 3 7 -8.4348 0.5540
-18 3 8 7.1827 -1.3984
-18 3 9 17.1701 -4.3009
-18 3 10 -0.7441 -0.9926
-18 3 11 0.2002 -1.8724
-18 3 12 -1.9063 -1.1996
-18 3 13 -7.1612 2.5193
-18 3 14 -18.0779 0.2423
-18 3 15 1.9006 -0.0624
-18 3 16 -11.2208 -1.0999
-18 3 17 -0.8800 -1.1886
-18 3 18 8.6417 -1.3889
-18 3 19 2.9098 -1.2404
-18 3 20 -3.9299 -0.1691
-18 3 21 4.3787 -0.0017
-18 3 22 -9.3204 0.3729
-18 3 23 0.5141 0.6418
-18 3 24 -8.0860 0.8471
-18 3 25 -0.5812 0.5439
-18 3 26 0.3733 0.2153
-18 3 27 2.0752 -0.0572
-18 4 1 -1.7415 -2.8002
-18 4 2 8.6511 -5.0000
-18 4 3 14.7876 -7.8467
-18 4 4 7.8282 -9.5036
-18 4 5 12.9071 -7.3285
-18 4 6 5.9653 -1.5574
-18 4 7 -9.9083 -1.4483
-18 4 8 -14.5913 3.5387
-18 4 9 -1.0773 2.0333
-18 4 10 -14.4917 1.2976
-18 4 11 -4.9702 -0.2640
-18 4 12 12.5829 -1.1375
-18 4 13 7.8683 -0.2065
-18 4 14 12.1024 -0.3527
-18 4 15 17.5495 -0.1772
-18 4 16 8.3953 1.8334
-18 4 17 -4.6348 1.1380
-18 4 18 8.6002 0.7879
-18 4 19 -8.0375 0.1190
-18 4 20 -6.5894 0.3075
-18 4 21 4.2102 -0.4979
-18 4 22 -2.2117 -0.1127
-18 4 23 5.2701 -0.1867
-18 4 24 -0.5968 0.2797
-18 4 25 1.3913 -0.3878
-18 4 26 -6.0471 0.1045
-18 4 27 -4.6756 1.0924
-18 5 1 -5.9412 -4.6984
-18 5 2 -1.5910 9.6885
-18 5 3 -22.2168 6.6963
-18 5 4 -14.3689 8.7037
-18 5 5 -12.2357 3.7407
-18 5 6 15.1022 1.5798
-18 5 7 -12.0194 2.5203
-18 5 8 24.5062 -2.0817
-18 5 9 13.8709 -1.0761
-18 5 10 10.7145 -1.1047
-18 5 11 -6.0176 1.0257
-18 5 12 -4.3498 1.7382
-18 5 13 -20.9586 -0.7249
-18 5 14 -18.1193 0.4980
-18 5 15 -10.1156 -0.9508
-18 5 16 -10.9448 -0.1645
-18 5 17 -1.8534 0.1287
-18 5 18 6.0220 -0.8588
-18 5 19 6.2645 0.6247
-18 5 20 -5.2648 -0.8121
-18 5 21 8.9938 -0.5706
-18 5 22 -5.0691 0.2480
-18 5 23 2.5437 -0.2287
-18 5 24 0.4565 -0.0472
-18 5 25 6.5944 -0.0338
-18 5 26 0.6941 -1.1711
-18 6 1 2.5186 -5.3216
-18 6 2 17.6217 0.5215
-18 6 3 11.1180 -6.2089
-18 6 4 10.3683 -7.8726
-18 6 5 14.5239 -5.2926
-18 6 6 -2.1653 -3.0298
-18 6 7 -20.8424 3.5150
-18 6 8 -14.8118 -0.8713
-18 6 9 -1.1266 -1.4408
-18 6 10 -12.1557 1.4737
-18 6 11 9.7760 -1.1316
-18 6 12 9.7346 0.4553
-18 6 13 20.6662 -1.8857
-18 6 14 10.5969 0.4649
-18 6 15 12.1984 -0.6952
-18 6 16 1.1855 -1.0294
-18 6 17 -2.7545 0.0992
-18 6 18 5.7953 0.3615
-18 6 19 -6.9641 0.4472
-18 6 20 -0.1240 0.2812
-18 6 21 0.7056 0.4090
-18 6 22 0.1022 1.1141
-18 6 23 -7.0287 -0.2510
-18 6 24 1.4125 0.2672
-18 6 25 -1.7358 -0.8986
-18 6 26 -3.2625 0.1296
-18 7 1 6.3247 -3.8871
-18 7 2 -21.0789 11.4865
-18 7 3 -13.4414 0.5760
-18 7 4 -9.7834 4.6618
-18 7 5 2.8823 2.4508
-18 7 6 1.8067 0.6825
-18 7 7 3.1594 1.7336
-18 7 8 14.9439 -1.0038
-18 7 9 7.5732 -1.1331
-18 7 10 0.0385 2.3609
-18 7 11 -12.9596 -0.4135
-18 7 12 -1.6577 0.9154
-18 7 13 -13.7816 1.4523
-18 7 14 -3.5899 1.8482
-18 7 15 -9.7106 0.7054
-18 7 16 2.4820 0.7169
-18 7 17 -9.8719 0.5324
-18 7 18 7.6766 0.3430
-18 7 19 -11.3992 -1.4707
-18 7 20 -0.2892 -1.7193
-18 7 21 7.8389 0.3571
-18 7 22 -2.7040 -0.3969
-18 7 23 2.8434 0.2144
-18 7 24 3.6495 0.3583
-18 7 25 3.1147 -0.3296
-18 8 1 4.9673 -1.7112
-18 8 2 8.5789 0.8504
-18 8 3 7.3650 -4.7720
-18 8 4 17.3421 -1.3356
-18 8 5 1.8203 1.0730
-18 8 6 -7.6600 -3.1892
-18 8 7 -2.2711 0.9827
-18 8 8 -6.7697 0.4482
-18 8 9 -2.6223 -1.0046
-18 8 10 -5.0545 -1.0513
-18 8 11 1.3094 -1.5839
-18 8 12 4.3653 -1.5568
-18 8 13 5.2442 -0.6142
-18 8 14 -1.3478 -2.1286
-18 8 15 11.3384 -2.4937
-18 8 16 4.5709 -0.0139
-18 8 17 7.0911 0.4151
-18 8 18 9.5677 1.3132
-18 8 19 -3.9716 0.6687
-18 8 20 -1.1744 -0.0055
-18 8 21 4.4573 1.4376
-18 8 22 -7.6825 -0.1746
-18 8 23 -6.8757 -0.1286
-18 8 24 12.4976 -0.0436
-18 9 1 2.6839 0.0879
-18 9 2 -25.0935 -1.2131
-18 9 3 3.4527 -1.1382
-18 9 4 -18.1147 5.5031
-18 9 5 4.7207 -3.6366
-18 9 6 -11.4101 -1.2715
-18 9 7 17.6040 1.4746
-18 9 8 3.0733 2.6322
-18 9 9 5.8146 0.7831
-18 9 10 7.0065 -0.5324
-18 9 11 3.7366 1.8249
-18 9 12 1.8769 2.0964
-18 9 13 -9.8524 1.2125
-18 9 14 -4.9659 1.6632
-18 9 15 -11.2564 -0.7407
-18 9 16 -4.4229 1.1726
-18 9 17 -14.0783 -1.3220
-18 9 18 7.5713 -0.5674
-18 9 19 -12.9038 -1.0051
-18 9 20 12.3652 -1.0228
-18 9 21 0.9336 0.3276
-18 9 22 0.4207 0.0243
-18 9 23 -10.9654 -0.2638
-18 10 1 9.5886 -5.5543
-18 10 2 5.7230 3.1190
-18 10 3 15.4654 -1.5167
-18 10 4 6.6511 6.8388
-18 10 5 -1.2282 -3.3994
-18 10 6 -1.2303 -3.0595
-18 10 7 -9.2021 3.7365
-18 10 8 -7.2619 -2.6034
-18 10 9 -16.9837 -0.4997
-18 10 10 0.4096 -1.1859
-18 10 11 -0.3918 -0.6500
-18 10 12 4.1329 0.4472
-18 10 13 2.2639 -1.2760
-18 10 14 14.9311 0.2228
-18 10 15 9.2115 0.1406
-18 10 16 5.0488 0.4667
-18 10 17 4.8080 1.0690
-18 10 18 2.1794 0.3303
-18 10 19 -8.4664 0.4693
-18 10 20 2.4892 -1.0787
-18 10 21 5.2128 0.4824
-18 10 22 -6.1413 -0.4098
-18 11 1 -11.3842 -3.1374
-18 11 2 -10.3156 -1.9245
-18 11 3 -2.7271 1.0802
-18 11 4 -8.6307 -1.1764
-18 11 5 8.6619 -1.1835
-18 11 6 -2.8262 -2.5853
-18 11 7 20.5818 1.7541
-18 11 8 -0.9190 0.5790
-18 11 9 11.8639 -0.7741
-18 11 10 1.4255 1.0187
-18 11 11 -1.3463 -1.7246
-18 11 12 -8.0322 -0.8360
-18 11 13 -13.3426 0.0779
-18 11 14 -3.6130 -0.8687
-18 11 15 -9.3086 -0.5696
-18 11 16 -4.7860 -0.3827
-18 11 17 0.0404 0.5040
-18 11 18 5.2087 0.9032
-18 11 19 -7.3295 0.2435
-18 11 20 5.6225 0.8803
-18 11 21 3.4719 0.1511
-18 12 1 6.4845 -1.0313
-18 12 2 -2.1541 -2.5322
-18 12 3 13.0430 4.0950
-18 12 4 -2.6938 7.1346
-18 12 5 1.4922 -0.5033
-18 12 6 -12.5456 1.9761
-18 12 7 -6.6751 -2.4299
-18 12 8 -3.1112 2.3490
-18 12 9 -13.0718 1.2956
-18 12 10 15.5131 0.2237
-18 12 11 -7.0899 1.6243
-18 12 12 19.4494 0.7298
-18 12 13 0.2276 1.5994
-18 12 14 13.5252 -0.0055
-18 12 15 -2.7696 -1.5092
-18 12 16 4.5952 -0.0029
-18 12 17 1.7717 -0.5558
-18 12 18 -3.3042 -1.0094
-18 12 19 -4.5680 -0.9279
-18 12 20 -5.3099 0.0421
-18 13 1 -18.6271 -4.2293
-18 13 2 0.6687 -7.2289
-18 13 3 -3.3416 -4.6705
-18 13 4 3.6786 1.6752
-18 13 5 -0.0815 -5.6013
-18 13 6 7.1394 -2.1310
-18 13 7 2.8610 0.0397
-18 13 8 10.1847 0.1203
-18 13 9 -6.9588 0.3787
-18 13 10 -4.2767 -3.3161
-18 13 11 -5.4694 -0.2661
-18 13 12 -7.8444 -0.0988
-18 13 13 -3.5723 0.5681
-18 13 14 -6.0992 0.4796
-18 13 15 -2.6814 0.0055
-18 13 16 3.0490 0.9130
-18 13 17 7.9696 -0.0589
-18 13 18 -4.5440 -0.1601
-18 14 1 -9.3845 -1.3407
-18 14 2 1.0142 5.2738
-18 14 3 12.9568 5.6110
-18 14 4 -5.6239 7.6386
-18 14 5 -1.2264 -1.2371
-18 14 6 -3.1636 -1.2795
-18 14 7 -3.1577 1.3592
-18 14 8 5.3561 -0.7978
-18 14 9 0.1763 0.5175
-18 14 10 2.8682 0.5231
-18 14 11 6.7064 -0.3515
-18 14 12 11.4978 -0.1742
-18 14 13 -10.8050 -1.3712
-18 14 14 6.7882 0.7107
-18 14 15 -10.8091 0.0782
-18 14 16 9.0740 1.9962
-18 15 1 -13.5007 -10.3647
-18 15 2 2.1774 -2.6598
-18 15 3 -5.0410 -4.7444
-18 15 4 4.3724 -0.7145
-18 15 5 -12.9910 1.7288
-18 15 6 9.4485 -0.2031
-18 15 7 -10.4985 2.0958
-18 15 8 6.9029 -1.3843
-18 15 9 -11.3634 0.2268
-18 15 10 -0.7326 2.4960
-18 15 11 2.3361 -1.5070
-18 15 12 6.7189 1.2029
-18 15 13 -5.7590 -0.9990
-18 16 1 -12.9248 3.1022
-18 16 2 13.5844 2.0777
-18 16 3 4.1356 -0.2806
-18 16 4 9.4668 -2.3630
-18 16 5 2.6102 2.8030
-18 16 6 3.3416 -2.2810
-18 16 7 2.5582 -3.0516
-18 16 8 -0.5721 1.4843
-18 16 9 -0.8480 -0.3372
-18 16 10 -8.3903 1.2546
-18 17 1 -11.2384 0.8355
-18 17 2 -7.3804 -3.4660
-18 17 3 -8.5655 0.3085
-18 17 4 -4.5332 2.3734
-17 -23 1 -11.1250 7.1819
-17 -22 1 -3.8992 0.0430
-17 -22 2 8.1332 5.8714
-17 -22 3 -6.8349 -0.6161
-17 -22 4 4.8138 7.2091
-17 -22 5 3.1776 7.0052
-17 -22 6 11.6281 -2.1213
-17 -21 1 -0.2217 -1.0847
-17 -21 2 9.0746 -5.2576
-17 -21 3 -6.2339 -9.4747
-17 -21 4 2.2621 -4.7686
-17 -21 5 -5.4495 5.4416
-17 -21 6 -5.7123 0.9460
-17 -21 7 -11.6592 4.3834
-17 -21 8 -0.8960 5.7483
-17 -21 9 -6.5528 -0.5546
-17 -21 10 14.4370 2.1191
-17 -20 1 -0.6090 10.1975
-17 -20 2 -2.3644 5.4009
-17 -20 3 -4.1098 -2.7995
-17 -20 4 0.4801 -0.5481
-17 -20 5 9.0136 -0.5818
-17 -20 6 8.1368 -7.4625
-17 -20 7 0.7380 -5.5772
-17 -20 8 6.9402 0.4189
-17 -20 9 -6.7467 0.2703
-17 -20 10 1.5140 1.9979
-17 -20 11 -6.0860 0.6637
-17 -20 12 7.2684 0.1677
-17 -20 13 0.7603 0.2131
-17 -19 1 11.6577 1.4002
-17 -19 2 2.8161 -3.0566
-17 -19 3 1.8928 -0.5752
-17 -19 4 -3.9177 7.7205
-17 -19 5 -4.3214 8.0815
-17 -19 6 -0.6906 0.0789
-17 -19 7 -8.1711 -0.3419
-17 -19 8 0.6836 -0.0842
-17 -19 9 -1.5148 -1.1480
-17 -19 10 3.0584 -1.6427
-17 -19 11 -1.8862 -0.9945
-17 -19 12 3.5719 0.5974
-17 -19 13 -11.1267 -0.1328
-17 -19 14 -6.9069 -0.4146
-17 -19 15 -10.3151 -2.0572
-17 -18 1 -2.0618 2.2033
-17 -18 2 -5.4439 -6.8219
-17 -18 3 -1.8422 -8.2572
-17 -18 4 0.8713 0.0319
-17 -18 5 4.6450 -2.0629
-17 -18 6 4.7076 -1.7809
-17 -18 7 6.1005 1.9971
-17 -18 8 -3.2234 0.7390
-17 -18 9 1.2994 1.0563
-17 -18 10 2.7750 -0.4585
-17 -18 11 -0.8628 0.4720
-17 -18 12 1.7173 1.7637
-17 -18 13 5.7356 1.4055
-17 -18 14 5.5856 1.0351
-17 -18 15 7.4656 -0.2232
-17 -18 16 11.5988 0.3038
-17 -18 17 5.9611 -0.2341
-17 -17 1 10.3762 6.1515
-17 -17 2 0.4026 4.3604
-17 -17 3 7.4585 1.4943
-17 -17 4 -7.2656 1.9603
-17 -17 5 -0.4866 2.0939
-17 -17 6 -7.3645 -2.8918
-17 -17 7 -0.7251 0.7257
-17 -17 8 -8.8974 -1.0940
-17 -17 9 0.9794 -0.2931
-17 -17 10 2.2442 1.3300
-17 -17 11 2.1963 -1.9523
-17 -17 12 -4.6924 -1.7657
-17 -17 13 3.0991 -1.4837
-17 -17 14 -6.8379 -0.1123
-17 -17 15 -11.8479 0.1341
-17 -17 16 -6.0126 1.3210
-17 -17 17 -3.3240 0.4072
-17 -17 18 -4.6059 0.6290
-17 -17 19 -0.6004 0.6457
-17 -16 1 -7.9273 2.6065
-17 -16 2 -10.6482 -7.9174
-17 -16 3 4.7026 0.0322
-17 -16 4 0.6226 -2.1272
-17 -16 5 3.8553 4.0877
-17 -16 6 10.2799 2.2614
-17 -16 7 8.6031 -4.6184
-17 -16 8 -4.7571 0.6499
-17 -16 9 6.8752 -1.3190
-17 -16 10 -4.9203 2.3914
-17 -16 11 -2.8500 0.7745
-17 -16 12 -5.4898 -0.4473
-17 -16 13 2.3146 1.0900
-17 -16 14 0.6505 -0.6980
-17 -16 15 6.2294 -2.0397
-17 -16 16 5.8343 -0.6346
-17 -16 17 16.5077 -0.8128
-17 -16 18 1.9426 0.2980
-17 -16 19 2.4979 1.4302
-17 -16 20 -2.0637 -0.5934
-17 -15 1 2.0951 11.9798
-17 -15 2 4.0172 -6.1390
-17 -15 3 3.7724 -2.2826
-17 -15 4 -4.4119 0.2318
-17 -15 5 -9.2628 -0.1492
-17 -15 6 -9.4887 4.8169
-17 -15 7 0.3165 -3.2212
-17 -15 8 -14.8011 1.5437
-17 -15 9 7.9533 2.1942
-17 -15 10 4.9906 -1.0521
-17 -15 11 8.0037 0.5833
-17 -15 12 3.8109 0.7556
-17 -15 13 10.3113 1.6247
-17 -15 14 -8.2060 1.3844
-17 -15 15 -1.0914 -0.2451
-17 -15 16 -17.2702 0.5491
-17 -15 17 -3.7369 -1.1002
-17 -15 18 -14.8283 -0.6395
-17 -15 19 -0.1704 -0.5481
-17 -15 20 1.4113 -1.1575
-17 -15 21 5.4359 -0.9718
-17 -15 22 10.6701 -1.5846
-17 -14 1 -11.3224 7.8107
-17 -14 2 -9.5965 -1.0069
-17 -14 3 4.4902 -2.0602
-17 -14 4 3.8278 -0.4114
-17 -14 5 9.6963 -0.0999
-17 -14 6 7.3323 -0.7402
-17 -14 7 10.8882 -2.2353
-17 -14 8 -1.3397 -1.7969
-17 -14 9 -2.7383 -0.4013
-17 -14 10 -6.2530 -1.4735
-17 -14 11 -8.7110 -2.4604
-17 -14 12 -18.1453 0.0697
-17 -14 13 0.0350 -2.3478
-17 -14 14 -1.3493 0.1931
-17 -14 15 10.7203 1.0530
-17 -14 16 10.5539 1.9289
-17 -14 17 19.0823 -0.4399
-17 -14 18 0.9475 1.6322
-17 -14 19 5.9229 0.6177
-17 -14 20 -7.6105 2.1432
-17 -14 21 -10.6840 1.5202
-17 -14 22 -4.2525 -0.3615
-17 -14 23 -3.2598 1.8332
-17 -13 1 2.5545 2.7389
-17 -13 2 5.1724 1.2206
-17 -13 3 -1.0496 2.0738
-17 -13 4 0.2813 -3.0555
-17 -13 5 -12.3085 6.6669
-17 -13 6 -5.8274 1.3224
-17 -13 7 -8.5180 -0.9900
-17 -13 8 -2.0663 0.9727
-17 -13 9 4.2980 -0.4136
-17 -13 10 11.5802 4.0860
-17 -13 11 17.2041 1.3896
-17 -13 12 6.7642 1.6787
-17 -13 13 7.2079 -1.6513
-17 -13 14 -4.2788 -1.2145
-17 -13 15 -6.4811 -0.9831
-17 -13 16 -19.7157 -1.5151
-17 -13 17 -3.5033 -2.1670
-17 -13 18 -13.9590 0.1854
-17 -13 19 7.4249 -0.1236
-17 -13 20 2.9587 -1.0680
-17 -13 21 10.2605 -1.2594
-17 -13 22 0.4151 -2.9580
-17 -13 23 7.7418 0.4148
-17 -13 24 -3.8862 -0.1469
-17 -12 1 -15.0974 4.7153
-17 -12 2 -4.9616 -7.0549
-17 -12 3 -4.0284 -2.3171
-17 -12 4 5.8520 -9.8298
-17 -12 5 3.7410 6.9812
-17 -12 6 9.7367 3.6279
-17 -12 7 6.4239 -2.1742
-17 -12 8 -3.2017 1.7008
-17 -12 9 -4.5944 -3.4452
-17 -12 10 -9.8719 0.0161
-17 -12 11 -11.4396 -1.6034
-17 -12 12 -12.8030 -0.0489
-17 -12 13 -4.5490 2.0281
-17 -12 14 2.1172 1.9875
-17 -12 15 16.2606 2.1109
-17 -12 16 7.9189 0.1469
-17 -12 17 8.6517 -0.3182
-17 -12 18 -0.1189 0.8050
-17 -12 19 1.7704 0.4427
-17 -12 20 -8.5736 0.5941
-17 -12 21 1.1517 0.1506
-17 -12 22 -12.2727 1.0441
-17 -12 23 4.9570 0.7201
-17 -12 24 0.7601 1.3460
-17 -12 25 -2.1129 0.1563
-17 -11 1 8.5872 15.5395
-17 -11 2 10.8460 3.4465
-17 -11 3 0.5658 0.3975
-17 -11 4 3.7732 -6.4115
-17 -11 5 -5.6283 -1.0390
-17 -11 6 -0.8489 -2.5003
-17 -11 7 -7.8429 -5.3117
-17 -11 8 -3.6456 2.5284
-17 -11 9 3.0076 -0.3970
-17 -11 10 15.5846 1.0870
-17 -11 11 7.6976 -0.4999
-17 -11 12 10.0908 -1.4375
-17 -11 13 -3.9991 -0.1795
-17 -11 14 -0.1556 -1.8002
-17 -11 15 -3.7736 -0.7990
-17 -11 16 -8.6969 0.2735
-17 -11 17 -6.5299 0.1529
-17 -11 18 -3.1175 0.5064
-17 -11 19 7.5255 0.2014
-17 -11 20 -2.0546 0.0782
-17 -11 21 7.2905 -0.3577
-17 -11 22 -4.3592 -0.4861
-17 -11 23 7.7594 -0.9988
-17 -11 24 -6.0170 -0.5809
-17 -11 25 -2.3343 0.6335
-17 -11 26 -9.3963 -1.1212
-17 -10 1 -15.4595 -0.1014
-17 -10 2 -5.1745 -0.3471
-17 -10 3 -19.3960 4.0992
-17 -10 4 -1.5613 3.0541
-17 -10 5 4.0061 8.2361
-17 -10 6 9.9689 3.3021
-17 -10 7 1.7578 2.0781
-17 -10 8 0.5248 1.0912
-17 -10 9 0.9654 -1.9244
-17 -10 10 -1.2431 0.5099
-17 -10 11 -10.2146 1.2648
-17 -10 12 -6.8204 0.9216
-17 -10 13 -6.2644 -0.0932
-17 -10 14 1.7507 -1.1920
-17 -10 15 7.1336 -0.5910
-17 -10 16 1.0422 -0.1103
-17 -10 17 1.0813 0.6627
-17 -10 18 3.7471 -1.5083
-17 -10 19 -0.2628 0.4146
-17 -10 20 -2.1876 -0.0473
-17 -10 21 1.7679 -0.3203
-17 -10 22 -3.5466 0.1854
-17 -10 23 8.6387 0.2181
-17 -10 24 -9.1239 0.8223
-17 -10 25 15.4437 0.5223
-17 -10 26 4.9225 -1.0418
-17 -9 1 16.7364 4.4587
-17 -9 2 12.3864 -3.1490
-17 -9 3 11.8903 -7.5568
-17 -9 4 1.4120 -11.0414
-17 -9 5 4.9809 -3.3417
-17 -9 6 -6.1983 0.1004
-17 -9 7 -14.4775 0.8474
-17 -9 8 -11.6435 -0.9946
-17 -9 9 3.4910 -4.2076
-17 -9 10 4.1077 1.0317
-17 -9 11 4.7707 0.2582
-17 -9 12 9.8369 2.0344
-17 -9 13 3.2543 1.2089
-17 -9 14 6.3397 1.5033
-17 -9 15 -6.1421 0.5988
-17 -9 16 5.4380 -1.9689
-17 -9 17 -11.4446 0.4139
-17 -9 18 1.9677 -1.2567
-17 -9 19 -7.3950 1.0965
-17 -9 20 -2.5746 1.6499
-17 -9 21 5.8948 -0.9268
-17 -9 22 -3.0342 -0.0122
-17 -9 23 -0.1152 -0.0163
-17 -9 24 -16.2521 0.1497
-17 -9 25 6.0989 0.1581
-17 -9 26 -7.0383 -0.7938
-17 -9 27 -8.5089 -0.6268
-17 -8 1 -21.6558 12.1078
-17 -8 2 -22.1817 13.8678
-17 -8 3 -11.8000 2.6695
-17 -8 4 -3.1835 -2.2882
-17 -8 5 3.9357 2.2688
-17 -8 6 17.7462 1.7246
-17 -8 7 9.6919 1.5043
-17 -8 8 5.1826 0.5850
-17 -8 9 8.2708 -0.3641
-17 -8 10 -5.1023 1.9540
-17 -8 11 -10.9835 -3.4183
-17 -8 12 -7.0830 -3.3558
-17 -8 13 -10.7076 -0.8935
-17 -8 14 -3.3746 0.6118
-17 -8 15 -3.9856 1.9912
-17 -8 16 15.2313 0.1438
-17 -8 17 4.1185 1.8861
-17 -8 18 6.2196 -0.4711
-17 -8 19 0.7469 -1.3063
-17 -8 20 4.4141 -0.3486
-17 -8 21 2.5023 -1.2074
-17 -8 22 -1.7794 -0.0105
-17 -8 23 -1.3935 0.5209
-17 -8 24 -2.0676 0.0328
-17 -8 25 20.4958 0.0981
-17 -8 26 1.5989 0.4116
-17 -8 27 -1.6696 1.0640
-17 -8 28 -0.6582 0.5489
-17 -7 1 18.5403 3.2421
-17 -7 2 11.1152 -3.3187
-17 -7 3 16.0653 -3.2103
-17 -7 4 -5.6893 -2.4243
-17 -7 5 -7.0035 3.5779
-17 -7 6 -12.6811 0.6704
-17 -7 7 -8.5396 -2.6987
-17 -7 8 -21.8922 -0.8170
-17 -7 9 7.5833 -0.0998
-17 -7 10 1.4667 3.0572
-17 -7 11 17.1064 1.3787
-17 -7 12 10.6197 0.9566
-17 -7 13 7.7326 0.7710
-17 -7 14 0.0219 -1.7949
-17 -7 15 -10.6247 -3.4042
-17 -7 16 2.0526 -1.2995
-17 -7 17 -19.0763 0.9103
-17 -7 18 -5.4332 1.7210
-17 -7 19 -11.8856 0.4583
-17 -7 20 11.1301 0.9832
-17 -7 21 1.3994 0.0922
-17 -7 22 1.1037 0.0040
-17 -7 23 -0.0013 -0.1380
-17 -7 24 -6.4860 0.1255
-17 -7 25 5.0059 -0.4434
-17 -7 26 -12.5374 -0.6628
-17 -7 27 -6.3850 0.0345
-17 -7 28 0.9174 0.0623
-17 -6 1 -22.9666 11.2612
-17 -6 2 -6.7967 3.9924
-17 -6 3 -7.8837 -7.1422
-17 -6 4 -3.8884 0.9976
-17 -6 5 11.9812 -0.7611
-17 -6 6 21.2589 1.0604
-17 -6 7 13.8962 2.2497
-17 -6 8 -2.1852 -0.9140
-17 -6 9 2.1203 -1.3009
-17 -6 10 -9.0330 -2.5050
-17 -6 11 -10.3271 -1.7062
-17 -6 12 -10.4040 1.6966
-17 -6 13 -8.9109 1.8972
-17 -6 14 7.7150 2.6296
-17 -6 15 2.9231 0.2929
-17 -6 16 23.7137 -0.6019
-17 -6 17 6.9575 -0.8373
-17 -6 18 8.2868 -1.1757
-17 -6 19 -1.9823 -1.2204
-17 -6 20 2.8649 1.0181
-17 -6 21 -10.6852 -0.1942
-17 -6 22 -5.5033 -0.3390
-17 -6 23 -3.8017 -0.3925
-17 -6 24 -1.9268 -0.0892
-17 -6 25 11.6835 -0.0401
-17 -6 26 2.4364 0.0511
-17 -6 27 9.2378 -0.7873
-17 -6 28 9.0320 -1.1121
-17 -6 29 -3.4009 -1.6516
-17 -5 1 8.8021 1.6874
-17 -5 2 18.2542 4.7367
-17 -5 3 1.0324 -3.0179
-17 -5 4 -11.1160 -4.2747
-17 -5 5 -5.6322 1.6777
-17 -5 6 -7.9468 -3.9117
-17 -5 7 -12.7522 4.3220
-17 -5 8 -10.9647 0.4354
-17 -5 9 7.7471 0.7898
-17 -5 10 6.6394 3.1112
-17 -5 11 17.5024 -1.9193
-17 -5 12 -0.1555 -1.3905
-17 -5 13 6.4971 -2.0994
-17 -5 14 -10.0458 -0.5515
-17 -5 15 -14.8494 1.6074
-17 -5 16 -10.9328 0.4236
-17 -5 17 -11.7556 0.6333
-17 -5 18 -3.6189 0.9455
-17 -5 19 -5.5814 -1.2923
-17 -5 20 15.7640 1.0928
-17 -5 21 1.6083 -0.4111
-17 -5 22 15.0017 0.8118
-17 -5 23 5.3338 1.6718
-17 -5 24 -6.8445 0.2995
-17 -5 25 2.3590 0.1576
-17 -5 26 -13.6885 0.4985
-17 -5 27 -11.3023 0.7578
-17 -5 28 -8.5288 1.3395
-17 -5 29 -10.4508 1.4430
-17 -4 1 -0.2962 10.0541
-17 -4 2 -12.7484 2.9247
-17 -4 3 -12.6318 3.7566
-17 -4 4 8.3864 -1.4863
-17 -4 5 10.0292 4.0980
-17 -4 6 16.3460 0.5286
-17 -4 7 5.7440 -4.3129
-17 -4 8 3.4305 -1.8502
-17 -4 9 -3.9586 -3.0112
-17 -4 10 -8.7690 2.3790
-17 -4 11 -2.6042 0.3556
-17 -4 12 -8.3183 -0.2967
-17 -4 13 5.2825 1.4906
-17 -4 14 9.5230 -0.3655
-17 -4 15 1.6813 -0.5316
-17 -4 16 21.8284 -1.4664
-17 -4 17 3.4430 -0.6877
-17 -4 18 9.2158 1.2105
-17 -4 19 -10.8556 -0.3591
-17 -4 20 -3.5428 -0.6387
-17 -4 21 -11.1497 -2.0181
-17 -4 22 -11.0324 -0.9022
-17 -4 23 -5.3641 -0.6018
-17 -4 24 -4.7822 -1.1039
-17 -4 25 13.1196 -0.1376
-17 -4 26 15.2091 0.0125
-17 -4 27 11.0606 -0.6713
-17 -4 28 10.5300 -0.1310
-17 -4 29 3.4944 -1.1608
-17 -3 1 1.3458 3.0368
-17 -3 2 26.7985 -4.9551
-17 -3 3 -22.9733 -8.4443
-17 -3 4 12.9275 -1.8695
-17 -3 5 -15.8671 1.3617
-17 -3 6 -7.6207 1.8945
-17 -3 7 -10.2169 1.4749
-17 -3 8 0.7751 1.9518
-17 -3 9 -8.7014 2.8470
-17 -3 10 7.8654 -0.4499
-17 -3 11 5.5196 -1.3755
-17 -3 12 2.6184 -1.0615
-17 -3 13 1.2834 1.3359
-17 -3 14 -7.4318 0.2636
-17 -3 15 -8.1714 1.1082
-17 -3 16 -8.2116 0.0542
-17 -3 17 -3.8808 0.4770
-17 -3 18 -5.1256 1.0213
-17 -3 19 2.2927 0.5692
-17 -3 20 7.0088 1.1057
-17 -3 21 14.2589 0.8592
-17 -3 22 8.4017 2.3097
-17 -3 23 0.5014 0.0701
-17 -3 24 0.9026 -0.4841
-17 -3 25 -7.5900 -0.0568
-17 -3 26 -11.0956 -0.0376
-17 -3 27 -12.5557 -0.3310
-17 -3 28 -15.2944 -0.2441
-17 -3 29 -1.9679 -0.2222
-17 -2 1 -11.6724 7.2970
-17 -2 2 -6.9420 3.5454
-17 -2 3 -5.5589 3.5268
-17 -2 4 5.5516 2.3742
-17 -2 5 7.2665 2.0395
-17 -2 6 13.0864 -5.2669
-17 -2 7 10.2773 -1.1626
-17 -2 8 12.0557 -0.7656
-17 -2 9 -8.0968 -1.6774
-17 -2 10 3.8378 0.2069
-17 -2 11 -4.0363 -0.4418
-17 -2 12 -8.1195 1.1574
-17 -2 13 0.3238 -0.6761
-17 -2 14 -5.0689 -1.7901
-17 -2 15 8.2102 -0.0705
-17 -2 16 6.3593 -1.1237
-17 -2 17 4.8383 -0.9670
-17 -2 18 8.9349 -0.9713
-17 -2 19 -6.5375 -0.9768
-17 -2 20 -1.7604 -0.8267
-17 -2 21 -9.0551 -0.7481
-17 -2 22 -9.0068 0.2835
-17 -2 23 -6.5548 -0.7005
-17 -2 24 2.9988 0.2953
-17 -2 25 8.8175 1.2518
-17 -2 26 8.9530 0.5883
-17 -2 27 11.5883 0.9453
-17 -2 28 5.4060 -0.2553
-17 -2 29 7.3608 0.0077
-17 -2 30 4.3202 -0.1359
-17 -1 1 10.4933 -4.4153
-17 -1 2 14.4409 -3.5386
-17 -1 3 -12.9902 -2.1518
-17 -1 4 11.4967 -2.4088
-17 -1 5 -28.1473 -0.6320
-17 -1 6 3.4309 1.0734
-17 -1 7 -22.6899 3.9097
-17 -1 8 -0.4199 1.9156
-17 -1 9 -14.8668 -1.4635
-17 -1 10 13.8762 0.7193
-17 -1 11 4.0548 0.6433
-17 -1 12 11.6368 0.2341
-17 -1 13 4.4496 -1.1255
-17 -1 14 3.3203 0.6328
-17 -1 15 -6.1817 3.6032
-17 -1 16 -7.9162 -0.0885
-17 -1 17 -9.0082 1.5678
-17 -1 18 -4.0503 -0.5692
-17 -1 19 1.7702 0.3251
-17 -1 20 1.2908 0.9206
-17 -1 21 12.1941 -0.7322
-17 -1 22 1.6137 0.6995
-17 -1 23 5.4791 -0.8732
-17 -1 24 0.4548 -0.6256
-17 -1 25 -6.2858 -0.3660
-17 -1 26 -4.1462 -1.0278
-17 -1 27 -13.6546 -0.5650
-17 -1 28 -10.8676 0.9555
-17 -1 29 -3.6256 0.0065
-17 -1 30 -1.1640 1.6160
-17 0 1 -14.7676 2.1427
-17 0 2 5.6763 7.7754
-17 0 3 -10.8459 2.3735
-17 0 4 10.5062 -3.1480
-17 0 5 12.0526 -0.7954
-17 0 6 14.0752 -2.4190
-17 0 7 14.3861 0.4917
-17 0 8 7.8537 -3.1054
-17 0 9 -6.0651 -0.5128
-17 0 10 -2.4114 3.2265
-17 0 11 -10.3850 1.2764
-17 0 12 -10.5461 -0.2140
-17 0 13 -3.8101 -2.0348
-17 0 14 0.0385 -0.9744
-17 0 15 6.9611 0.4551
-17 0 16 2.6613 -2.1406
-17 0 17 13.6834 0.0679
-17 0 18 -0.6772 0.3319
-17 0 19 4.4146 0.0410
-17 0 20 -4.4424 1.2853
-17 0 21 -6.3376 -1.1765
-17 0 22 -3.9487 0.5089
-17 0 23 -7.9924 0.3587
-17 0 24 5.3330 0.6118
-17 0 25 2.3301 0.4892
-17 0 26 12.3400 -0.2561
-17 0 27 7.5187 -1.0603
-17 0 28 1.2137 -0.0207
-17 0 29 8.1057 -0.8792
-17 0 30 -4.1021 -0.6934
-17 1 1 18.2051 -1.0893
-17 1 2 -2.8968 5.6337
-17 1 3 2.1851 -0.5271
-17 1 4 -13.7699 1.2579
-17 1 5 -8.5265 6.1655
-17 1 6 -10.5851 1.0324
-17 1 7 -13.5173 -0.0094
-17 1 8 4.9503 -2.8015
-17 1 9 -11.8451 -2.8412
-17 1 10 15.3877 -0.8642
-17 1 11 4.5464 -1.6225
-17 1 12 9.6040 -0.2919
-17 1 13 -1.5073 0.4705
-17 1 14 4.2929 2.0331
-17 1 15 -8.9187 0.5406
-17 1 16 -5.9570 -0.1352
-17 1 17 -6.2635 -0.3888
-17 1 18 -6.3143 -1.2777
-17 1 19 -1.1978 0.6640
-17 1 20 5.1799 -0.6379
-17 1 21 0.3239 -0.3651
-17 1 22 4.6836 0.4358
-17 1 23 -2.0149 -0.6001
-17 1 24 1.4140 1.2356
-17 1 25 -2.2314 0.0865
-17 1 26 -2.8825 0.4693
-17 1 27 -6.6322 0.6979
-17 1 28 -5.8469 0.3080
-17 1 29 1.0755 -1.0635
-17 2 1 -5.6308 -3.4665
-17 2 2 0.9295 -2.4355
-17 2 3 -5.7849 -9.4971
-17 2 4 13.1896 -5.4727
-17 2 5 3.8806 0.8107
-17 2 6 12.2901 -2.4727
-17 2 7 11.0366 5.3291
-17 2 8 3.2264 4.3791
-17 2 9 -7.0532 4.1852
-17 2 10 1.1079 1.2797
-17 2 11 -4.3671 0.3563
-17 2 12 -8.3777 0.2560
-17 2 13 -2.2106 -2.2187
-17 2 14 3.1427 0.1266
-17 2 15 7.3406 0.3983
-17 2 16 3.5871 0.3596
-17 2 17 12.1983 1.4429
-17 2 18 0.4316 -0.3748
-17 2 19 7.8837 1.1800
-17 2 20 2.7318 -0.2988
-17 2 21 -4.0847 -0.7794
-17 2 22 -3.9911 0.4930
-17 2 23 -7.5296 -1.7022
-17 2 24 2.0658 0.5224
-17 2 25 -1.0971 -1.6079
-17 2 26 4.7396 -0.1921
-17 2 27 -2.1853 0.6419
-17 2 28 -0.6554 1.4193
-17 2 29 1.2926 0.5477
-17 3 1 21.1193 8.8897
-17 3 2 -9.3088 12.8715
-17 3 3 6.2592 6.9060
-17 3 4 -13.5766 4.0744
-17 3 5 2.4565 -0.1387
-17 3 6 -23.2146 -7.9884
-17 3 7 6.8718 -2.7789
-17 3 8 -12.2509 -4.1515
-17 3 9 -2.3064 -3.9075
-17 3 10 10.5824 -0.2328
-17 3 11 5.9712 0.5797
-17 3 12 -0.7850 1.9946
-17 3 13 -1.5050 -1.9534
-17 3 14 2.1506 -0.4798
-17 3 15 -13.5220 -0.2691
-17 3 16 -8.8380 -1.5870
-17 3 17 -11.8374 -0.8086
-17 3 18 -8.6051 0.2165
-17 3 19 -5.8903 0.0508
-17 3 20 10.8510 -0.0000
-17 3 21 -3.5009 0.5788
-17 3 22 9.8040 0.2668
-17 3 23 2.0533 0.4640
-17 3 24 8.9792 1.4945
-17 3 25 3.4340 -0.9695
-17 3 26 2.8859 0.2884
-17 3 27 -5.8249 -1.3311
-17 3 28 -3.7356 -1.3368
-17 3 29 -5.3836 -0.5077
-17 4 1 -1.7622 -10.5158
-17 4 2 -7.8737 -7.0674
-17 4 3 0.2734 -5.9910
-17 4 4 10.8513 -1.5999
-17 4 5 6.9287 3.6470
-17 4 6 8.4570 3.1598
-17 4 7 5.0996 6.1389
-17 4 8 4.8984 2.3606
-17 4 9 -11.4198 -0.2403
-17 4 10 2.9937 0.2445
-17 4 11 -3.1778 0.3531
-17 4 12 -1.9751 0.4277
-17 4 13 1.3466 0.7494
-17 4 14 18.9883 1.9939
-17 4 15 4.8011 1.6008
-17 4 16 12.6446 -0.3864
-17 4 17 14.9916 0.4410
-17 4 18 -2.9525 -0.0899
-17 4 19 4.1288 0.4017
-17 4 20 2.4429 -0.4995
-17 4 21 -13.3901 0.5492
-17 4 22 -10.5099 -0.8342
-17 4 23 -8.5006 -0.4296
-17 4 24 -7.7578 0.3933
-17 4 25 -1.0454 -0.6093
-17 4 26 6.4622 1.6557
-17 4 27 -2.1521 -0.3991
-17 4 28 12.5452 0.0214
-17 4 29 3.5051 -0.2562
-17 5 1 0.2811 16.8006
-17 5 2 -2.8611 4.1116
-17 5 3 -0.8054 5.3302
-17 5 4 -5.8749 0.4741
-17 5 5 -2.3089 -2.7336
-17 5 6 -13.8808 -3.4090
-17 5 7 11.3399 -3.6678
-17 5 8 -6.6222 -0.3647
-17 5 9 3.3126 0.5104
-17 5 10 -1.9213 -1.1207
-17 5 11 5.8820 -0.8559
-17 5 12 -11.1580 -1.6417
-17 5 13 -7.7659 -1.2831
-17 5 14 -5.7943 -0.2042
-17 5 15 -12.9992 -0.9213
-17 5 16 -10.3010 -0.2217
-17 5 17 -2.8822 0.5211
-17 5 18 -12.8613 -0.8100
-17 5 19 2.6524 -0.7349
-17 5 20 17.0143 -0.0169
-17 5 21 -1.4479 -0.6409
-17 5 22 16.3160 0.1234
-17 5 23 6.4462 0.1830
-17 5 24 6.0814 0.7078
-17 5 25 -1.7739 -0.0463
-17 5 26 0.7724 1.0548
-17 5 27 -15.2338 -1.1083
-17 5 28 -4.2329 0.2614
-17 6 1 0.0054 -3.2639
-17 6 2 -4.1837 -9.7609
-17 6 3 3.0604 -5.0006
-17 6 4 1.6348 6.4370
-17 6 5 -0.1810 -1.8941
-17 6 6 -1.2713 2.4799
-17 6 7 7.3627 0.8631
-17 6 8 1.6353 1.5562
-17 6 9 -10.9292 2.5210
-17 6 10 15.6868 -1.9429
-17 6 11 -2.0707 1.0897
-17 6 12 5.0974 1.6381
-17 6 13 -1.7812 -0.1886
-17 6 14 12.7987 0.1671
-17 6 15 3.2932 -0.7595
-17 6 16 15.3699 0.5097
-17 6 17 5.5294 1.3169
-17 6 18 -0.4906 0.3974
-17 6 19 2.7921 1.6644
-17 6 20 -2.8270 1.1998
-17 6 21 -18.1923 -0.3320
-17 6 22 -9.6909 -0.9594
-17 6 23 -5.5048 -0.2049
-17 6 24 -7.8307 -0.8339
-17 6 25 8.2685 0.2218
-17 6 26 8.3220 -0.0289
-17 6 27 4.9363 -0.0472
-17 6 28 8.6373 0.3388
-17 7 1 -9.3762 6.5791
-17 7 2 20.3719 1.6696
-17 7 3 -11.7022 3.8620
-17 7 4 9.9669 1.6682
-17 7 5 -8.1587 -3.9245
-17 7 6 4.7703 -3.9807
-17 7 7 -2.8801 1.8642
-17 7 8 -6.9786 -1.1937
-17 7 9 -7.9486 1.1026
-17 7 10 10.1196 -1.2256
-17 7 11 3.4176 0.1799
-17 7 12 -5.4213 1.6611
-17 7 13 5.8449 -0.3119
-17 7 14 -8.4591 0.2959
-17 7 15 -6.1233 0.3649
-17 7 16 -14.7414 -1.5622
-17 7 17 -8.4645 -1.3247
-17 7 18 -13.4678 -2.3869
-17 7 19 15.6259 -0.3598
-17 7 20 5.8092 0.2575
-17 7 21 9.2824 -0.4986
-17 7 22 15.4130 0.4447
-17 7 23 3.6196 0.8227
-17 7 24 -5.3953 -0.1519
-17 7 25 -5.1642 -0.1906
-17 7 26 -3.9101 -0.3215
-17 7 27 -11.4380 -1.5860
-17 8 1 -4.6196 -1.3148
-17 8 2 -1.3719 -5.1412
-17 8 3 -8.4789 4.5279
-17 8 4 -4.3437 0.2243
-17 8 5 4.3459 -0.5830
-17 8 6 9.8666 1.8696
-17 8 7 1.4546 -1.0536
-17 8 8 -5.7446 -0.8953
-17 8 9 1.0618 -1.3300
-17 8 10 -2.9060 0.9616
-17 8 11 -12.9875 -1.6542
-17 8 12 -6.3267 -0.4898
-17 8 13 0.8718 -0.7148
-17 8 14 14.3683 0.0776
-17 8 15 8.1975 1.5449
-17 8 16 18.4699 1.0529
-17 8 17 6.0258 1.3324
-17 8 18 -0.3331 1.3163
-17 8 19 -3.6361 0.3607
-17 8 20 -12.2388 0.6426
-17 8 21 -19.9531 -1.2120
-17 8 22 4.8651 0.2634
-17 8 23 -2.7768 0.4969
-17 8 24 -2.8521 -0.0060
-17 8 25 14.1865 0.5238
-17 8 26 1.7518 0.8734
-17 9 1 2.8479 3.2247
-17 9 2 16.8115 -0.3639
-17 9 3 -13.6623 -1.0844
-17 9 4 13.0683 -1.2400
-17 9 5 -12.3618 1.6194
-17 9 6 15.4552 3.5464
-17 9 7 -16.7706 -1.3276
-17 9 8 6.8970 0.2293
-17 9 9 13.5157 1.5023
-17 9 10 12.0335 0.4731
-17 9 11 -1.0847 -0.5629
-17 9 12 9.2641 -0.2445
-17 9 13 -7.3354 1.3754
-17 9 14 -9.6427 -1.1113
-17 9 15 -15.3137 -0.6655
-17 9 16 -14.9630 -1.4772
-17 9 17 3.7894 -0.7058
-17 9 18 -3.8136 -0.1627
-17 9 19 17.3535 0.4094
-17 9 20 3.7331 0.0702
-17 9 21 7.9729 -0.1788
-17 9 22 6.8590 -0.3045
-17 9 23 4.1084 -0.0613
-17 9 24 -17.8111 -0.8140
-17 9 25 7.5063 0.0799
-17 10 1 -12.7124 6.6191
-17 10 2 2.4880 -3.1884
-17 10 3 -16.8010 0.5520
-17 10 4 0.7148 -3.3538
-17 10 5 2.3316 1.7581
-17 10 6 -1.1859 -0.9366
-17 10 7 -4.1860 -3.7900
-17 10 8 -11.4530 1.9148
-17 10 9 3.6359 2.2325
-17 10 10 -15.7816 -0.4488
-17 10 11 -6.6759 -0.0725
-17 10 12 3.7876 0.3295
-17 10 13 10.4924 0.1931
-17 10 14 4.6874 0.2180
-17 10 15 11.9520 0.0205
-17 10 16 4.0492 0.3443
-17 10 17 3.2841 -0.9072
-17 10 18 -5.3988 -0.5238
-17 10 19 -9.4416 -0.6056
-17 10 20 -8.3017 -0.2186
-17 10 21 -13.5118 0.2526
-17 10 22 6.4999 0.6633
-17 10 23 -5.7307 -0.0158
-17 10 24 -1.6622 0.6750
-17 11 1 15.7790 3.1705
-17 11 2 9.9026 -2.4394
-17 11 3 1.9020 -1.7463
-17 11 4 5.0212 2.0307
-17 11 5 4.3319 1.2261
-17 11 6 5.0406 1.4316
-17 11 7 -5.9361 -3.0469
-17 11 8 12.0914 -0.2882
-17 11 9 0.3838 -0.8801
-17 11 10 8.0432 -1.9105
-17 11 11 -2.0889 0.0793
-17 11 12 2.5561 1.6040
-17 11 13 -4.1613 -1.7045
-17 11 14 -6.6355 1.6262
-17 11 15 -10.2502 0.9917
-17 11 16 1.8784 0.6223
-17 11 17 -3.1416 1.8566
-17 11 18 9.3189 0.8583
-17 11 19 8.2145 0.8471
-17 11 20 9.6023 -0.5783
-17 11 21 6.0789 -0.0515
-17 11 22 11.6155 -1.1726
-17 11 23 3.5566 -0.3612
-17 12 1 -11.1078 5.3097
-17 12 2 -2.2479 3.2092
-17 12 3 -22.1284 -0.3529
-17 12 4 1.4448 -2.7422
-17 12 5 -2.9128 3.5171
-17 12 6 4.1186 -0.4783
-17 12 7 -2.2012 0.9422
-17 12 8 -3.3802 0.5169
-17 12 9 3.1576 -0.2178
-17 12 10 -10.2393 1.7204
-17 12 11 5.7726 -0.7890
-17 12 12 -11.0017 -0.3310
-17 12 13 8.9354 -1.8424
-17 12 14 1.4329 -0.8180
-17 12 15 4.0354 -0.3719
-17 12 16 -0.6719 -3.1119
-17 12 17 -1.9088 0.0508
-17 12 18 -4.8608 -1.0017
-17 12 19 -9.1009 0.1055
-17 12 20 -15.3080 0.3863
-17 12 21 -11.1819 1.1160
-17 12 22 -2.5813 0.2449
-17 13 1 28.5531 3.6508
-17 13 2 0.7469 -6.6914
-17 13 3 9.3294 -2.1056
-17 13 4 -4.8778 -4.0044
-17 13 5 10.4953 4.2419
-17 13 6 -10.7131 2.8471
-17 13 7 2.4367 -3.3398
-17 13 8 -10.3876 2.1911
-17 13 9 6.2410 -1.4868
-17 13 10 8.2984 2.3081
-17 13 11 -0.6036 0.5472
-17 13 12 4.0816 -0.1941
-17 13 13 2.8845 1.9791
-17 13 14 5.2736 0.4399
-17 13 15 -7.0610 -0.1277
-17 13 16 -2.4284 0.4111
-17 13 17 -0.5611 0.4769
-17 13 18 16.8055 -0.0823
-17 13 19 3.6769 0.0369
-17 13 20 8.3690 -0.4219
-17 14 1 6.1904 14.9902
-17 14 2 -17.4255 0.7383
-17 14 3 -9.3884 -2.9624
-17 14 4 3.0726 0.9173
-17 14 5 7.4891 -2.3071
-17 14 6 9.8720 -0.2228
-17 14 7 -0.7638 -3.9571
-17 14 8 6.2040 -0.5576
-17 14 9 -7.9910 0.1370
-17 14 10 4.2704 -2.4240
-17 14 11 -19.9805 -0.0649
-17 14 12 -15.2253 -0.0469
-17 14 13 11.9910 1.4436
-17 14 14 -7.0998 0.6300
-17 14 15 5.9979 0.5304
-17 14 16 -5.3182 1.0161
-17 14 17 5.9328 -0.4269
-17 14 18 3.2192 -1.0916
-17 14 19 -10.2596 0.2583
-17 15 1 20.2459 -0.7552
-17 15 2 -2.8493 -3.2358
-17 15 3 -1.5243 -0.9832
-17 15 4 -9.5402 4.7604
-17 15 5 2.7436 2.2488
-17 15 6 -14.9023 1.2364
-17 15 7 -5.8136 4.0073
-17 15 8 -0.3194 0.0076
-17 15 9 13.0722 1.1624
-17 15 10 10.5497 -0.7349
-17 15 11 10.9863 -0.6087
-17 15 12 -1.3247 -0.2768
-17 15 13 21.0882 -2.8819
-17 15 14 -9.5732 -2.2251
-17 15 15 -12.5529 -0.0162
-17 15 16 -4.6555 1.0519
-17 15 17 -2.9643 -0.1644
-17 16 1 14.1084 1.6004
-17 16 2 -14.6961 -0.0848
-17 16 3 6.3061 -0.5497
-17 16 4 4.8933 -4.2790
-17 16 5 12.6711 -2.5628
-17 16 6 7.2954 -1.4106
-17 16 7 -6.5470 2.3338
-17 16 8 5.3428 -2.1053
-17 16 9 -12.2240 -1.0615
-17 16 10 -7.6710 1.8146
-17 16 11 -20.9618 1.3916
-17 16 12 -0.2329 2.2295
-17 16 13 3.5385 0.3507
-17 16 14 4.8082 0.7028
-17 17 1 8.4813 1.8562
-17 17 2 -5.9683 1.0419
-17 17 3 -9.4574 4.1095
-17 17 4 2.5622 -4.7346
-17 17 5 -9.4920 1.5194
-17 17 6 -4.6356 0.8901
-17 17 7 -4.9854 0.1576
-17 17 8 6.8502 -1.0039
-17 17 9 5.2524 -1.6780
-17 17 10 8.8164 1.7539
-17 18 1 4.9584 2.4063
-17 18 2 -8.5527 0.1106
-17 18 3 2.7200 1.8420
-17 18 4 5.5490 -2.0663
-17 18 5 8.7216 2.3421
-16 -23 1 -1.6181 -0.0562
-16 -23 2 -2.9953 -0.5368
-16 -23 3 10.2607 -1.5787
-16 -23 4 8.3447 -5.1503
-16 -23 5 10.0842 -3.9074
-16 -22 1 3.1287 4.2740
-16 -22 2 -9.5369 4.8456
-16 -22 3 -4.1292 3.0123
-16 -22 4 -13.7625 1.9786
-16 -22 5 -3.6237 -7.2379
-16 -22 6 -9.5579 -1.7811
-16 -22 7 11.0268 -4.6935
-16 -22 8 4.3942 -3.7642
-16 -22 9 3.9731 0.2160
-16 -21 1 -1.8332 -9.3892
-16 -21 2 0.6158 2.8182
-16 -21 3 18.9908 -1.7842
-16 -21 4 4.2704 9.3240
-16 -21 5 8.1827 2.6596
-16 -21 6 -2.4821 6.1859
-16 -21 7 5.4959 4.2047
-16 -21 8 -8.0447 -3.6397
-16 -21 9 1.2365 -0.3500
-16 -21 10 -11.3129 -2.8478
-16 -21 11 5.5731 -0.0069
-16 -21 12 6.1547 1.4455
-16 -20 1 0.2726 -4.8279
-16 -20 2 -10.6988 0.6292
-16 -20 3 -3.8788 -6.5807
-16 -20 4 -14.3361 -9.7051
-16 -20 5 -10.4707 -5.4183
-16 -20 6 -5.1716 -1.0748
-16 -20 7 6.0417 4.9198
-16 -20 8 1.6128 2.6641
-16 -20 9 11.8347 1.6921
-16 -20 10 -0.9757 2.5211
-16 -20 11 -0.7925 -1.4901
-16 -20 12 0.0991 -0.6777
-16 -20 13 -4.1508 -0.2350
-16 -20 14 -9.9648 -0.3222
-16 -20 15 -2.1128 1.2742
-16 -19 1 -0.9700 3.4566
-16 -19 2 4.9002 7.8180
-16 -19 3 14.9552 9.1358
-16 -19 4 12.7031 1.6624
-16 -19 5 10.0093 -0.7918
-16 -19 6 3.2229 1.4437
-16 -19 7 -0.6852 -5.7482
-16 -19 8 -6.3105 -2.6904
-16 -19 9 -9.5893 -3.2638
-16 -19 10 -14.2190 0.6059
-16 -19 11 -0.7197 0.5613
-16 -19 12 2.1414 -1.6965
-16 -19 13 15.0073 1.5462
-16 -19 14 3.1403 -0.2128
-16 -19 15 3.2374 0.7106
-16 -19 16 -1.4230 -0.2018
-16 -19 17 0.2582 -1.1915
-16 -18 1 1.9136 -6.7775
-16 -18 2 -11.9716 -3.4532
-16 -18 3 -12.1630 -4.8610
-16 -18 4 -16.4073 -1.9123
-16 -18 5 -11.2884 0.4395
-16 -18 6 -1.7179 6.1328
-16 -18 7 2.4477 0.8885
-16 -18 8 19.6591 1.4075
-16 -18 9 12.1504 2.3361
-16 -18 10 0.9208 0.5246
-16 -18 11 7.7296 1.4557
-16 -18 12 -4.3605 0.0973
-16 -18 13 -7.9722 0.3473
-16 -18 14 -6.5696 -0.5222
-16 -18 15 -10.9882 -2.1354
-16 -18 16 0.7754 -1.1948
-16 -18 17 2.1850 -0.9133
-16 -18 18 2.0890 1.0946
-16 -18 19 10.0663 -0.1924
-16 -17 1 7.3576 -0.0031
-16 -17 2 9.1357 3.8848
-16 -17 3 10.1885 1.8798
-16 -17 4 17.3919 -3.3068
-16 -17 5 3.3424 -1.1602
-16 -17 6 3.5841 -0.2242
-16 -17 7 -13.9471 -1.0124
-16 -17 8 -6.5927 -0.7793
-16 -17 9 -13.5465 -1.9515
-16 -17 10 -13.1828 -3.0269
-16 -17 11 -0.7296 -2.3804
-16 -17 12 12.1893 0.9558
-16 -17 13 2.3804 1.6335
-16 -17 14 12.0405 2.5666
-16 -17 15 6.5546 2.2350
-16 -17 16 0.2555 1.1048
-16 -17 17 -4.6358 -0.3454
-16 -17 18 -3.8208 -0.7673
-16 -17 19 -3.8604 -0.9974
-16 -17 20 -7.8780 -0.3064
-16 -16 1 2.6428 -7.1860
-16 -16 2 -5.0707 2.8442
-16 -16 3 -18.2380 4.4726
-16 -16 4 -6.6911 -2.7258
-16 -16 5 -4.3148 -0.1232
-16 -16 6 0.3828 -0.3367
-16 -16 7 6.3883 1.3843
-16 -16 8 18.2155 1.8510
-16 -16 9 6.2356 0.1405
-16 -16 10 5.8020 2.4359
-16 -16 11 -2.4880 -0.1849
-16 -16 12 0.8759 -0.3919
-16 -16 13 -12.2754 -2.5626
-16 -16 14 -7.2491 -3.1995
-16 -16 15 -2.6260 -0.3759
-16 -16 16 -2.3796 0.0739
-16 -16 17 -0.3066 0.8144
-16 -16 18 13.2632 1.6578
-16 -16 19 4.8853 1.1996
-16 -16 20 0.3156 1.6122
-16 -16 21 2.8272 0.1474
-16 -16 22 -7.2560 1.0404
-16 -15 1 8.6782 -8.4110
-16 -15 2 4.5503 -0.3061
-16 -15 3 4.1763 3.1117
-16 -15 4 6.7363 -6.1422
-16 -15 5 8.7022 1.8802
-16 -15 6 -2.2287 2.1284
-16 -15 7 -11.7996 1.3020
-16 -15 8 1.9721 1.5529
-16 -15 9 -15.9819 -3.6521
-16 -15 10 -5.3478 1.6626
-16 -15 11 0.8801 0.1438
-16 -15 12 9.8032 0.5663
-16 -15 13 -0.0968 1.9700
-16 -15 14 10.7467 -0.4396
-16 -15 15 -1.9271 0.4476
-16 -15 16 0.7229 -1.5352
-16 -15 17 -6.4576 -1.8348
-16 -15 18 1.7048 -0.7136
-16 -15 19 -6.4712 -1.7548
-16 -15 20 1.0191 -1.1176
-16 -15 21 5.7191 -0.9010
-16 -15 22 2.3063 0.2682
-16 -15 23 2.1539 -0.4814
-16 -14 1 12.2772 -0.7240
-16 -14 2 -0.8992 4.7666
-16 -14 3 -11.6223 4.3063
-16 -14 4 -8.2323 -3.3624
-16 -14 5 -4.8766 -3.7806
-16 -14 6 1.3294 0.4573
-16 -14 7 0.8699 -3.1641
-16 -14 8 12.8786 0.7445
-16 -14 9 2.1820 -1.4651
-16 -14 10 2.5780 -0.7991
-16 -14 11 -0.9163 0.6948
-16 -14 12 4.4139 -0.0891
-16 -14 13 -11.0351 2.0515
-16 -14 14 0.3397 1.4748
-16 -14 15 -1.3243 0.6683
-16 -14 16 0.0889 0.0374
-16 -14 17 2.7589 1.5209
-16 -14 18 1.9050 0.5977
-16 -14 19 -3.9867 0.4913
-16 -14 20 -0.1480 0.9223
-16 -14 21 -2.4329 1.5463
-16 -14 22 -5.8509 1.5727
-16 -14 23 -5.8110 -1.1546
-16 -14 24 -3.7585 0.3368
-16 -13 1 6.3820 -8.4525
-16 -13 2 -0.9285 2.3492
-16 -13 3 7.3035 -0.0418
-16 -13 4 3.8135 1.2261
-16 -13 5 10.9091 -2.6961
-16 -13 6 -0.4337 0.5756
-16 -13 7 1.4792 3.7867
-16 -13 8 -5.5683 1.0301
-16 -13 9 -9.1344 1.6473
-16 -13 10 -0.1809 -2.0786
-16 -13 11 -3.9403 -1.8547
-16 -13 12 4.0857 -0.6083
-16 -13 13 1.9867 -2.9487
-16 -13 14 -3.8725 -0.7471
-16 -13 15 3.0778 -0.5248
-16 -13 16 1.6896 -0.5708
-16 -13 17 -0.2833 2.4469
-16 -13 18 4.5242 -1.2323
-16 -13 19 -2.8987 -2.2539
-16 -13 20 4.3419 -0.0215
-16 -13 21 0.6343 -0.9849
-16 -13 22 9.0346 0.0431
-16 -13 23 0.2457 -1.4149
-16 -13 24 8.0665 -0.4232
-16 -13 25 5.7650 1.0593
-16 -12 1 21.6236 -10.0161
-16 -12 2 -10.4927 8.7004
-16 -12 3 -5.5971 4.6917
-16 -12 4 -14.1810 3.7535
-16 -12 5 -5.6301 0.1976
-16 -12 6 -4.4657 -2.3888
-16 -12 7 2.7407 3.5694
-16 -12 8 6.1730 -1.0273
-16 -12 9 -0.6986 -2.9086
-16 -12 10 8.4187 1.7602
-16 -12 11 2.2438 0.4728
-16 -12 12 2.6045 3.6397
-16 -12 13 4.9016 0.2781
-16 -12 14 -7.4958 0.1731
-16 -12 15 -3.4504 -0.2265
-16 -12 16 -2.6820 -1.5599
-16 -12 17 -0.9960 0.3816
-16 -12 18 -0.7504 -0.5388
-16 -12 19 -4.2878 -0.1915
-16 -12 20 1.8384 1.9114
-16 -12 21 -4.3781 1.4146
-16 -12 22 0.6590 -0.4650
-16 -12 23 -13.1406 0.6282
-16 -12 24 -6.4488 -0.6322
-16 -12 25 0.1096 0.4361
-16 -12 26 -0.8374 -0.9344
-16 -11 1 3.4249 -10.9815
-16 -11 2 2.2412 -2.4265
-16 -11 3 9.8022 -3.5355
-16 -11 4 10.8329 -10.1661
-16 -11 5 7.3398 -5.3710
-16 -11 6 2.9883 -2.4505
-16 -11 7 3.2332 3.0960
-16 -11 8 -5.2834 3.1934
-16 -11 9 -10.6436 -1.7618
-16 -11 10 -11.4878 1.4919
-16 -11 11 -1.9396 -0.5992
-16 -11 12 -5.0838 -1.7090
-16 -11 13 8.5201 0.6355
-16 -11 14 -4.4314 1.0941
-16 -11 15 10.6504 1.2316
-16 -11 16 3.0738 0.4974
-16 -11 17 12.3427 0.5498
-16 -11 18 -4.4713 -0.3487
-16 -11 19 -6.6925 0.0769
-16 -11 20 2.3842 -0.8980
-16 -11 21 1.2132 0.0309
-16 -11 22 6.6844 -0.9457
-16 -11 23 1.1196 -0.4401
-16 -11 24 7.7425 0.6151
-16 -11 25 2.6786 -0.1049
-16 -11 26 3.6471 1.0330
-16 -11 27 -3.4532 0.8084
-16 -10 1 8.4592 6.3099
-16 -10 2 -11.8148 9.2029
-16 -10 3 -4.1672 15.1821
-16 -10 4 -16.4067 8.1098
-16 -10 5 -9.7997 -0.4791
-16 -10 6 -5.1729 1.4635
-16 -10 7 13.9692 -2.8260
-16 -10 8 8.7643 -0.4631
-16 -10 9 5.9575 -0.8741
-16 -10 10 8.0978 -1.8597
-16 -10 11 12.3585 -0.7398
-16 -10 12 -0.6709 -2.5610
-16 -10 13 -1.4964 -0.5906
-16 -10 14 -16.9473 0.6014
-16 -10 15 -8.0360 -1.3023
-16 -10 16 -9.4185 -0.0089
-16 -10 17 7.5085 -0.2251
-16 -10 18 -5.5040 0.0237
-16 -10 19 5.6815 -0.2557
-16 -10 20 8.3359 -0.1765
-16 -10 21 -1.9401 0.5621
-16 -10 22 -0.0708 1.2752
-16 -10 23 -9.5478 -0.3084
-16 -10 24 2.3090 -0.1143
-16 -10 25 -11.5826 -0.1177
-16 -10 26 -4.9598 -0.5811
-16 -10 27 -4.4335 1.2345
-16 -10 28 -7.7455 -1.2530
-16 -9 1 4.5313 -14.9458
-16 -9 2 12.2517 -12.1376
-16 -9 3 9.3248 -5.6757
-16 -9 4 11.4729 1.5083
-16 -9 5 -4.0829 -6.9023
-16 -9 6 0.5975 0.3255
-16 -9 7 -3.4272 2.3091
-16 -9 8 -8.3752 1.3535
-16 -9 9 -26.2059 4.6225
-16 -9 10 -5.8591 0.3182
-16 -9 11 0.9461 2.6597
-16 -9 12 -0.4906 2.3106
-16 -9 13 14.4189 0.1856
-16 -9 14 4.0818 -0.2758
-16 -9 15 17.9445 -1.4677
-16 -9 16 -3.7292 -0.2768
-16 -9 17 10.5864 0.6112
-16 -9 18 -17.7021 0.6924
-16 -9 19 -2.6914 0.6348
-16 -9 20 -4.5078 -0.2790
-16 -9 21 -8.1400 0.1525
-16 -9 22 4.9497 -0.2740
-16 -9 23 7.3848 -0.6742
-16 -9 24 8.6649 -0.7204
-16 -9 25 2.9632 0.7633
-16 -9 26 7.0916 -0.4375
-16 -9 27 21.2891 0.0773
-16 -9 28 4.8877 -0.6801
-16 -8 1 0.3160 2.3122
-16 -8 2 1.7503 0.5837
-16 -8 3 -12.8774 10.1793
-16 -8 4 -7.6136 3.0103
-16 -8 5 -1.1222 -5.4980
-16 -8 6 4.4394 -1.1001
-16 -8 7 15.6542 2.3078
-16 -8 8 16.2021 -1.8050
-16 -8 9 1.8198 -2.5819
-16 -8 10 9.0763 -4.7576
-16 -8 11 7.1692 -1.9931
-16 -8 12 -13.7350 0.1516
-16 -8 13 -2.0091 1.0674
-16 -8 14 -17.1849 1.6079
-16 -8 15 -1.1987 2.0679
-16 -8 16 -8.6955 0.0524
-16 -8 17 9.2682 -1.7937
-16 -8 18 5.7715 -1.8463
-16 -8 19 12.2908 -0.3336
-16 -8 20 -0.1008 -0.2615
-16 -8 21 1.4472 0.2403
-16 -8 22 -2.9419 0.8399
-16 -8 23 -0.0760 -0.2127
-16 -8 24 -12.4567 0.3285
-16 -8 25 -19.0084 0.8249
-16 -8 26 -7.2329 -0.0987
-16 -8 27 -2.3070 -0.4574
-16 -8 28 -13.9421 -0.7672
-16 -8 29 -12.1185 -1.2430
-16 -7 1 -1.0154 -7.4193
-16 -7 2 11.5937 -1.8345
-16 -7 3 -0.8153 8.1358
-16 -7 4 3.6479 2.9119
-16 -7 5 -4.4430 -8.4841
-16 -7 6 -3.1725 2.0731
-16 -7 7 -13.9400 1.0773
-16 -7 8 1.4942 1.4543
-16 -7 9 -20.7873 3.3186
-16 -7 10 0.2135 2.0721
-16 -7 11 -3.2090 1.1170
-16 -7 12 6.6312 -2.3727
-16 -7 13 5.9501 -2.8158
-16 -7 14 7.0126 -1.8765
-16 -7 15 3.9045 1.2255
-16 -7 16 -6.0055 1.1712
-16 -7 17 3.0713 0.9499
-16 -7 18 -9.7815 1.1613
-16 -7 19 4.0758 1.3930
-16 -7 20 -17.4956 -0.4339
-16 -7 21 7.7613 -0.5650
-16 -7 22 5.6766 0.4502
-16 -7 23 9.8397 -0.0796
-16 -7 24 8.0480 -0.5723
-16 -7 25 4.9207 0.2412
-16 -7 26 15.6670 0.1595
-16 -7 27 13.3056 1.2142
-16 -7 28 -3.7596 1.3109
-16 -7 29 4.5912 1.2762
-16 -7 30 7.0005 0.3458
-16 -6 1 -2.2451 -10.0967
-16 -6 2 1.2160 -3.3658
-16 -6 3 -5.8188 3.5405
-16 -6 4 3.7101 1.1565
-16 -6 5 -7.1171 -3.2705
-16 -6 6 5.5274 2.6260
-16 -6 7 3.7604 -0.7472
-16 -6 8 17.1714 -3.6712
-16 -6 9 -0.2805 0.2802
-16 -6 10 5.6381 -0.8709
-16 -6 11 2.0288 1.5081
-16 -6 12 4.1215 1.5358
-16 -6 13 -0.5358 1.6225
-16 -6 14 -6.6501 -0.4207
-16 -6 15 3.2275 -0.2094
-16 -6 16 -11.2403 -1.8424
-16 -6 17 10.1069 -1.2338
-16 -6 18 -3.6699 0.0074
-16 -6 19 7.0525 0.5236
-16 -6 20 -7.8438 -1.2777
-16 -6 21 1.8216 -0.8372
-16 -6 22 -4.7773 -0.3355
-16 -6 23 -7.3019 -0.1465
-16 -6 24 -13.6132 -0.4780
-16 -6 25 -7.2396 0.3006
-16 -6 26 -5.0782 -0.7285
-16 -6 27 -0.2571 -1.0200
-16 -6 28 -8.0787 -1.9230
-16 -6 29 4.5127 -0.3408
-16 -6 30 4.0960 0.3650
-16 -5 1 -2.6712 -1.8916
-16 -5 2 0.9516 -0.9920
-16 -5 3 6.2957 4.9936
-16 -5 4 6.1131 1.8716
-16 -5 5 -2.9778 -4.9062
-16 -5 6 -1.5056 2.8516
-16 -5 7 1.2137 0.7931
-16 -5 8 -0.9938 1.4330
-16 -5 9 -15.5361 1.9698
-16 -5 10 -6.9809 -2.7003
-16 -5 11 -12.9434 -1.4442
-16 -5 12 3.5250 0.5914
-16 -5 13 -7.9594 -0.7387
-16 -5 14 5.7982 0.7071
-16 -5 15 4.1447 0.8085
-16 -5 16 4.4675 0.1402
-16 -5 17 3.8238 -0.1976
-16 -5 18 1.4910 -0.4039
-16 -5 19 4.1309 1.5344
-16 -5 20 -4.1270 1.1745
-16 -5 21 10.2480 1.9941
-16 -5 22 0.5500 1.4004
-16 -5 23 11.6001 -0.1162
-16 -5 24 3.1191 -0.9052
-16 -5 25 4.2710 0.6885
-16 -5 26 1.3878 0.0358
-16 -5 27 -1.0271 0.7677
-16 -5 28 -0.9264 0.8965
-16 -5 29 -2.1165 -0.1817
-16 -5 30 4.4948 -0.5475
-16 -4 1 -14.2600 -10.4027
-16 -4 2 12.5767 3.0376
-16 -4 3 -4.3141 1.1034
-16 -4 4 -10.6406 2.2714
-16 -4 5 -11.6317 -7.0508
-16 -4 6 -1.6982 -2.7610
-16 -4 7 3.9889 0.9275
-16 -4 8 10.9854 -1.5913
-16 -4 9 5.3192 0.9922
-16 -4 10 20.3580 -0.4781
-16 -4 11 3.2220 0.8030
-16 -4 12 13.4674 2.0007
-16 -4 13 -4.4856 -2.7065
-16 -4 14 -6.5127 -0.4262
-16 -4 15 -4.2241 1.5758
-16 -4 16 -13.2566 0.3157
-16 -4 17 -3.6251 0.5527
-16 -4 18 -7.9933 -1.8930
-16 -4 19 6.2292 -1.4866
-16 -4 20 -9.3698 -2.4156
-16 -4 21 1.5542 -1.5319
-16 -4 22 -7.9582 -0.6061
-16 -4 23 -1.1388 0.6461
-16 -4 24 -2.8646 0.9781
-16 -4 25 -2.2841 1.1202
-16 -4 26 1.2189 -0.6855
-16 -4 27 2.6282 -0.5988
-16 -4 28 6.4301 0.1543
-16 -4 29 -1.6486 0.2951
-16 -4 30 3.9753 -0.5174
-16 -4 31 -5.7486 1.1375
-16 -3 1 0.8177 -10.3605
-16 -3 2 -5.0939 3.5559
-16 -3 3 26.8104 6.5315
-16 -3 4 -3.3663 0.7059
-16 -3 5 12.5538 3.0976
-16 -3 6 2.6136 2.5825
-16 -3 7 1.7368 3.0957
-16 -3 8 -19.8933 -0.0806
-16 -3 9 -8.7423 -2.7817
-16 -3 10 -15.9506 0.2076
-16 -3 11 -12.6858 0.7918
-16 -3 12 -0.2557 0.6356
-16 -3 13 7.3319 -0.9661
-16 -3 14 7.8976 0.1008
-16 -3 15 14.0443 0.2187
-16 -3 16 10.4822 -0.2549
-16 -3 17 0.2497 0.0594
-16 -3 18 6.1768 1.4741
-16 -3 19 -0.4148 2.5880
-16 -3 20 0.3375 0.6954
-16 -3 21 1.7316 0.9349
-16 -3 22 0.3047 -1.2154
-16 -3 23 6.9167 -1.2161
-16 -3 24 -1.6919 0.0749
-16 -3 25 -1.4846 -1.2261
-16 -3 26 1.1835 -0.4519
-16 -3 27 -6.2742 1.0153
-16 -3 28 2.9953 -0.1252
-16 -3 29 -8.4172 0.4156
-16 -3 30 0.7462 0.2050
-16 -3 31 -1.8332 0.3814
-16 -2 1 8.0804 -1.1895
-16 -2 2 -5.9837 -0.1534
-16 -2 3 -12.4476 -3.0766
-16 -2 4 -10.5591 -4.2871
-16 -2 5 -14.6034 -6.4099
-16 -2 6 3.0179 0.9415
-16 -2 7 12.8979 -2.9020
-16 -2 8 3.9537 1.1127
-16 -2 9 23.0582 2.0133
-16 -2 10 9.5682 -0.9644
-16 -2 11 -4.3753 1.2203
-16 -2 12 4.2846 -1.4827
-16 -2 13 -15.6872 -0.9559
-16 -2 14 -9.0167 0.7642
-16 -2 15 -12.8186 -0.9895
-16 -2 16 -4.4327 -0.1890
-16 -2 17 -5.2890 0.0418
-16 -2 18 0.1457 -0.5728
-16 -2 19 2.9059 0.4448
-16 -2 20 -1.0141 -1.2435
-16 -2 21 4.6824 0.7385
-16 -2 22 -6.9233 0.6733
-16 -2 23 1.9600 0.4648
-16 -2 24 -4.3233 1.6475
-16 -2 25 -5.1967 -0.8565
-16 -2 26 9.1953 -0.1143
-16 -2 27 -2.7695 0.5637
-16 -2 28 11.5878 -1.1817
-16 -2 29 1.5926 -0.4686
-16 -2 30 0.2030 -0.5951
-16 -2 31 -2.8505 -0.9183
-16 -1 1 -6.2376 -0.6099
-16 -1 2 9.1240 2.6531
-16 -1 3 17.2954 0.9755
-16 -1 4 0.8854 10.3591
-16 -1 5 12.0805 1.6417
-16 -1 6 -11.0377 0.1902
-16 -1 7 3.0779 -0.3210
-16 -1 8 -24.0451 -2.3308
-16 -1 9 3.5646 2.1319
-16 -1 10 -12.1368 -4.0665
-16 -1 11 4.3176 0.9878
-16 -1 12 6.2845 2.3640
-16 -1 13 12.7061 1.0428
-16 -1 14 5.9206 0.9594
-16 -1 15 14.9952 -1.0936
-16 -1 16 0.6098 -0.6209
-16 -1 17 4.7714 -0.1821
-16 -1 18 -5.3600 -0.7788
-16 -1 19 -5.8875 -0.6214
-16 -1 20 2.3965 -0.6207
-16 -1 21 -1.8584 0.3414
-16 -1 22 2.3692 -0.2931
-16 -1 23 1.4252 0.1305
-16 -1 24 3.8897 -0.3007
-16 -1 25 -2.2448 -0.4526
-16 -1 26 1.5199 1.1062
-16 -1 27 -7.9680 0.4781
-16 -1 28 -1.8787 -0.2404
-16 -1 29 -5.2133 1.4389
-16 -1 30 -1.4826 -0.2457
-16 -1 31 7.3893 0.5812
-16 0 1 7.5930 -3.8520
-16 0 2 -16.7655 -7.5262
-16 0 3 5.3128 -6.5651
-16 0 4 -18.1399 2.3695
-16 0 5 -2.3484 -5.1999
-16 0 6 4.3652 -2.0980
-16 0 7 4.4074 4.0794
-16 0 8 1.6661 4.0126
-16 0 9 13.1083 2.4235
-16 0 10 -4.0759 -2.7595
-16 0 11 1.7686 0.2338
-16 0 12 -9.0262 -0.3659
-16 0 13 -9.0885 -1.2822
-16 0 14 -8.9300 -1.0383
-16 0 15 -11.7378 0.0784
-16 0 16 2.3834 2.0484
-16 0 17 -4.2336 1.8347
-16 0 18 5.3843 0.4775
-16 0 19 -0.9871 0.6039
-16 0 20 10.8925 -0.8188
-16 0 21 2.1769 0.4268
-16 0 22 -1.9848 -0.5526
-16 0 23 -2.2933 -0.1580
-16 0 24 -4.1939 -0.7934
-16 0 25 -1.0211 -0.4109
-16 0 26 1.7454 0.4566
-16 0 27 0.9415 -0.8320
-16 0 28 9.1206 -0.3584
-16 0 29 -4.0241 0.8425
-16 0 30 -1.6176 -0.2054
-16 0 31 -0.8844 -0.3861
-16 1 1 -15.4766 1.9545
-16 1 2 16.8819 3.0603
-16 1 3 -0.4351 6.8000
-16 1 4 15.6307 8.0467
-16 1 5 -0.1148 -6.6557
-16 1 6 6.4758 -3.9785
-16 1 7 -2.2919 -2.0120
-16 1 8 -13.3497 -3.8849
-16 1 9 2.6512 -1.1841
-16 1 10 -10.7879 -2.5584
-16 1 11 5.3221 3.8267
-16 1 12 1.0244 0.5590
-16 1 13 16.7814 1.4071
-16 1 14 5.1655 -0.8337
-16 1 15 8.9223 -1.1495
-16 1 16 7.6452 -0.7561
-16 1 17 0.4149 -1.1383
-16 1 18 -14.5806 -0.7736
-16 1 19 -4.4095 0.1723
-16 1 20 -10.1332 0.0696
-16 1 21 1.3974 0.8312
-16 1 22 -0.4586 0.6941
-16 1 23 0.8920 0.5541
-16 1 24 7.9397 -0.0574
-16 1 25 1.5073 1.3636
-16 1 26 2.6470 -0.0559
-16 1 27 1.3371 -0.9257
-16 1 28 -0.9729 -0.8246
-16 1 29 -2.7122 -0.3292
-16 1 30 -5.3829 -0.4985
-16 1 31 9.6790 0.8353
-16 2 1 0.7668 -10.0128
-16 2 2 -5.0933 -9.7265
-16 2 3 -7.3940 -0.9558
-16 2 4 -21.1445 6.4472
-16 2 5 0.6177 0.6148
-16 2 6 -6.2412 7.1213
-16 2 7 9.0091 5.2461
-16 2 8 6.1106 0.6105
-16 2 9 13.4251 2.0017
-16 2 10 0.2307 -1.7529
-16 2 11 1.5656 -0.1286
-16 2 12 -9.3618 -1.9916
-16 2 13 -4.7683 1.6476
-16 2 14 -19.8065 0.1356
-16 2 15 -6.7202 -0.2157
-16 2 16 7.5658 2.0892
-16 2 17 2.4707 -0.6205
-16 2 18 6.8844 0.8139
-16 2 19 9.5963 -0.1344
-16 2 20 8.6947 -1.0393
-16 2 21 2.2827 0.4507
-16 2 22 2.3889 -1.6483
-16 2 23 -14.0094 -0.3823
-16 2 24 -5.9966 -1.3468
-16 2 25 -7.1186 1.0480
-16 2 26 -8.0841 0.5583
-16 2 27 9.4415 0.7058
-16 2 28 0.7840 0.7718
-16 2 29 5.0114 0.4804
-16 2 30 2.3639 -0.7725
-16 2 31 1.9637 -0.9191
-16 3 1 -5.0268 2.7286
-16 3 2 19.4417 -1.8170
-16 3 3 6.3186 -2.8138
-16 3 4 17.0533 -1.4035
-16 3 5 -8.0787 -8.3968
-16 3 6 16.9579 -3.6150
-16 3 7 -22.0647 -2.5866
-16 3 8 -1.5320 -1.2114
-16 3 9 -11.0853 3.3092
-16 3 10 -7.9829 -1.5090
-16 3 11 2.5515 -0.5694
-16 3 12 11.4596 -1.6271
-16 3 13 6.5964 1.0920
-16 3 14 0.3894 -1.4669
-16 3 15 8.0859 -1.2243
-16 3 16 1.3960 1.3888
-16 3 17 -7.3152 -0.4754
-16 3 18 -13.1456 -0.2422
-16 3 19 -6.1968 0.6480
-16 3 20 -9.8580 -0.3587
-16 3 21 7.2938 1.5632
-16 3 22 5.2146 0.1485
-16 3 23 9.1935 0.8926
-16 3 24 5.4163 -0.5658
-16 3 25 9.9640 0.0332
-16 3 26 -5.0437 -0.6951
-16 3 27 3.0627 -0.6841
-16 3 28 -9.6677 0.2048
-16 3 29 -8.9234 0.8246
-16 3 30 -2.0204 0.6410
-16 4 1 -7.0928 -6.3838
-16 4 2 0.6838 -3.5679
-16 4 3 -14.2016 8.7927
-16 4 4 -11.0794 6.8170
-16 4 5 -11.7796 2.5787
-16 4 6 10.6600 0.3164
-16 4 7 4.5050 -1.0265
-16 4 8 2.5303 -0.3594
-16 4 9 18.4937 2.0140
-16 4 10 -3.7297 0.2668
-16 4 11 8.5477 2.0934
-16 4 12 -0.0286 2.3872
-16 4 13 -5.8186 1.4432
-16 4 14 -13.6810 -1.1531
-16 4 15 7.4041 -0.5610
-16 4 16 -1.8765 0.3913
-16 4 17 5.1255 -0.8302
-16 4 18 8.2539 0.3904
-16 4 19 2.9250 -0.2512
-16 4 20 -1.1621 0.2666
-16 4 21 3.8632 -0.6916
-16 4 22 -5.1860 -0.6095
-16 4 23 -11.2188 0.2608
-16 4 24 -6.4304 -0.9914
-16 4 25 -2.1286 0.7695
-16 4 26 -0.8923 0.0070
-16 4 27 13.2127 -0.3925
-16 4 28 2.0886 -0.1129
-16 4 29 2.5779 -0.8772
-16 4 30 -1.1809 -0.9687
-16 5 1 8.1507 -7.3632
-16 5 2 10.0048 -5.6785
-16 5 3 11.6870 -0.0978
-16 5 4 7.6654 -3.1117
-16 5 5 6.2419 -1.7412
-16 5 6 12.3421 2.7900
-16 5 7 -15.1709 -1.2826
-16 5 8 -5.0009 0.5124
-16 5 9 -16.7919 -2.5081
-16 5 10 -7.3746 -2.7938
-16 5 11 -10.2770 -1.8090
-16 5 12 7.7241 -1.7737
-16 5 13 -2.2978 0.4866
-16 5 14 7.9037 0.2295
-16 5 15 1.9068 1.1996
-16 5 16 4.5507 0.3863
-16 5 17 -6.5430 -1.5259
-16 5 18 0.2553 0.1257
-16 5 19 -9.3818 -0.3582
-16 5 20 -8.3840 -0.1156
-16 5 21 12.9541 0.9786
-16 5 22 -0.0971 0.3773
-16 5 23 4.5775 0.7729
-16 5 24 1.9147 -0.7031
-16 5 25 2.8194 0.5593
-16 5 26 -8.6943 -0.1060
-16 5 27 5.1839 0.6056
-16 5 28 -7.9569 0.3062
-16 5 29 -2.9568 -0.8001
-16 5 30 9.6766 -0.2001
-16 6 1 -5.7172 -3.5465
-16 6 2 -0.1042 1.1259
-16 6 3 -22.6830 5.9470
-16 6 4 -12.8857 -2.6177
-16 6 5 -12.7443 2.2508
-16 6 6 5.9078 1.8863
-16 6 7 -0.2447 -3.5870
-16 6 8 19.7885 1.3232
-16 6 9 14.6538 2.7351
-16 6 10 6.2287 1.6278
-16 6 11 7.4992 2.2004
-16 6 12 -1.2000 -2.1210
-16 6 13 -4.5834 0.6306
-16 6 14 -9.9825 -0.0522
-16 6 15 -2.4494 0.1978
-16 6 16 -2.1173 1.1711
-16 6 17 11.2609 0.5653
-16 6 18 1.1321 1.0898
-16 6 19 3.9468 -0.1197
-16 6 20 -3.9731 -1.1780
-16 6 21 11.3674 -0.3483
-16 6 22 -5.4717 0.2608
-16 6 23 -4.9096 -0.9152
-16 6 24 4.7368 0.3532
-16 6 25 -5.6605 0.2857
-16 6 26 1.0366 0.0542
-16 6 27 4.8484 0.9794
-16 6 28 -2.8059 -0.0703
-16 6 29 -2.5906 -1.0173
-16 7 1 18.3426 -0.5062
-16 7 2 -2.8421 -6.5610
-16 7 3 29.2427 -3.2617
-16 7 4 7.1034 -1.4529
-16 7 5 10.2649 1.7340
-16 7 6 -7.2761 3.7929
-16 7 7 -4.1892 -4.3838
-16 7 8 -11.6381 1.4345
-16 7 9 -11.7894 0.8700
-16 7 10 -11.2081 -1.6440
-16 7 11 -1.5892 0.0744
-16 7 12 11.6432 -0.7324
-16 7 13 -2.5116 0.0897
-16 7 14 3.1968 -0.3019
-16 7 15 -2.1280 -2.6673
-16 7 16 3.1318 -0.7107
-16 7 17 -4.8283 -1.0623
-16 7 18 3.0251 0.5409
-16 7 19 -16.0693 0.1198
-16 7 20 4.4148 0.6935
-16 7 21 -1.1926 0.4007
-16 7 22 -5.4726 0.2446
-16 7 23 -2.8246 -1.2020
-16 7 24 8.5461 -0.6057
-16 7 25 -4.8873 -0.3952
-16 7 26 1.3647 -0.7878
-16 7 27 7.9452 0.8838
-16 7 28 -8.1458 -0.3268
-16 7 29 4.2045 0.5790
-16 8 1 3.2447 -1.8733
-16 8 2 -17.9724 5.0883
-16 8 3 -9.1482 -2.5168
-16 8 4 -4.0155 3.5584
-16 8 5 -18.8586 -1.4681
-16 8 6 4.9786 -3.2594
-16 8 7 8.5017 -1.1051
-16 8 8 12.5148 0.3710
-16 8 9 -4.4993 1.7045
-16 8 10 7.0805 -1.0800
-16 8 11 2.1117 0.6737
-16 8 12 9.0644 0.9767
-16 8 13 -5.9645 0.9788
-16 8 14 -2.0977 1.2655
-16 8 15 3.2538 1.5589
-16 8 16 0.0689 0.7797
-16 8 17 -3.6210 -0.0462
-16 8 18 4.3836 -0.7883
-16 8 19 -0.8109 -0.5947
-16 8 20 5.6465 -0.3266
-16 8 21 17.0379 1.0698
-16 8 22 -10.5037 0.4832
-16 8 23 7.7666 1.0538
-16 8 24 4.6324 0.4166
-16 8 25 -13.6936 0.3710
-16 8 26 0.0371 -0.2642
-16 8 27 -0.1467 0.0799
-16 8 28 -3.4873 -0.7703
-16 9 1 3.8998 -9.5290
-16 9 2 1.0620 -1.6188
-16 9 3 26.5739 3.6536
-16 9 4 0.1677 0.1899
-16 9 5 8.6399 3.5482
-16 9 6 -5.4765 -2.1319
-16 9 7 15.1607 1.4330
-16 9 8 -9.7343 -1.0547
-16 9 9 -9.6100 -3.1256
-16 9 10 -9.1301 0.7314
-16 9 11 3.4340 -0.0895
-16 9 12 -10.7729 -0.4253
-16 9 13 -5.3169 -0.7527
-16 9 14 2.3987 -1.3523
-16 9 15 6.2128 0.1954
-16 9 16 8.8153 0.2967
-16 9 17 -3.7755 0.0116
-16 9 18 4.6413 1.3287
-16 9 19 -8.9447 -0.3568
-16 9 20 -5.7270 -0.5916
-16 9 21 -7.3206 -0.8714
-16 9 22 -7.9612 -0.8304
-16 9 23 -4.8688 -0.6166
-16 9 24 22.6358 0.1561
-16 9 25 -14.0237 -0.8064
-16 9 26 9.7102 -0.0169
-16 9 27 0.2004 -0.0995
-16 10 1 6.7020 -4.0717
-16 10 2 -19.6137 -1.0250
-16 10 3 6.8294 -0.1944
-16 10 4 -22.8998 -2.2011
-16 10 5 -9.8605 -1.9869
-16 10 6 -2.6114 5.4396
-16 10 7 0.5421 2.1799
-16 10 8 9.7182 2.3420
-16 10 9 -3.7173 -0.9032
-16 10 10 18.8332 0.8804
-16 10 11 10.4863 -0.6714
-16 10 12 6.3824 -1.9652
-16 10 13 -11.0814 1.0650
-16 10 14 7.2653 -0.3468
-16 10 15 -16.2893 -0.7067
-16 10 16 -3.9766 -0.5397
-16 10 17 -9.4315 -1.4893
-16 10 18 4.0466 0.6323
-16 10 19 6.3612 0.4485
-16 10 20 10.5891 0.6476
-16 10 21 4.1922 1.2731
-16 10 22 -2.3962 0.1429
-16 10 23 2.3485 0.8612
-16 10 24 3.5500 0.5174
-16 10 25 -3.3917 0.5187
-16 10 26 -3.1896 0.5892
-16 11 1 -4.2968 -3.2101
-16 11 2 14.2842 5.2091
-16 11 3 12.5568 0.5548
-16 11 4 10.7035 -1.3677
-16 11 5 4.8932 -4.1444
-16 11 6 3.3482 -2.9327
-16 11 7 3.0357 -2.0419
-16 11 8 -11.4039 -2.5741
-16 11 9 -10.7401 2.6524
-16 11 10 -11.4030 0.9504
-16 11 11 -5.4969 1.5926
-16 11 12 -3.9825 0.0682
-16 11 13 2.5879 2.2425
-16 11 14 11.3435 0.5562
-16 11 15 14.5349 0.2145
-16 11 16 4.6708 1.5630
-16 11 17 7.6811 -0.2487
-16 11 18 -2.3484 -0.4367
-16 11 19 -2.2752 -0.8930
-16 11 20 -2.1679 -1.1564
-16 11 21 -7.0805 -0.6813
-16 11 22 -11.1303 -0.9652
-16 11 23 2.8567 0.0947
-16 11 24 -0.7100 -1.0195
-16 11 25 -8.2337 -1.1940
-16 12 1 -3.2299 -6.0771
-16 12 2 -10.2903 -0.6967
-16 12 3 0.6810 2.5207
-16 12 4 -19.0112 1.5579
-16 12 5 2.4493 1.6870
-16 12 6 -12.0988 1.8407
-16 12 7 14.6399 1.3261
-16 12 8 7.3441 -0.2370
-16 12 9 4.8242 -1.4684
-16 12 10 16.4790 -2.6714
-16 12 11 -5.6603 -1.7397
-16 12 12 8.9666 -0.1868
-16 12 13 -15.2063 -0.9639
-16 12 14 -10.1477 -0.2277
-16 12 15 -13.8282 -1.5064
-16 12 16 -3.4565 0.9641
-16 12 17 -17.3888 -0.0652
-16 12 18 3.6263 0.7958
-16 12 19 0.2058 1.3757
-16 12 20 13.3079 0.8769
-16 12 21 3.8850 -0.1983
-16 12 22 1.6929 0.2705
-16 12 23 9.8396 0.7102
-16 12 24 5.7721 0.2129
-16 13 1 -3.5321 -6.9454
-16 13 2 14.5081 4.3296
-16 13 3 5.3841 2.9820
-16 13 4 9.2605 -0.1531
-16 13 5 -5.2344 -2.9368
-16 13 6 2.6301 0.4022
-16 13 7 -9.0621 2.4870
-16 13 8 4.1267 1.3170
-16 13 9 -18.9883 0.6091
-16 13 10 2.0851 0.9512
-16 13 11 -2.8999 0.3385
-16 13 12 13.0185 0.3502
-16 13 13 3.1281 -0.7591
-16 13 14 8.5270 0.0561
-16 13 15 18.0366 0.3346
-16 13 16 15.9237 -1.0197
-16 13 17 -3.0134 -0.3739
-16 13 18 -4.2341 -0.5456
-16 13 19 6.0484 0.1183
-16 13 20 -9.2175 0.0686
-16 13 21 -5.3184 -0.2137
-16 13 22 -16.9914 0.4938
-16 13 23 4.3669 -0.0416
-16 14 1 -15.6678 -7.2556
-16 14 2 6.8038 -0.2381
-16 14 3 0.2059 0.5957
-16 14 4 -6.9826 -6.5686
-16 14 5 -1.6284 -2.5029
-16 14 6 -1.9067 -0.2038
-16 14 7 9.5144 -0.8841
-16 14 8 -0.9683 -0.2697
-16 14 9 0.4861 -1.1305
-16 14 10 -5.3489 2.3968
-16 14 11 1.3988 0.3519
-16 14 12 1.8252 0.0963
-16 14 13 -25.0893 1.9942
-16 14 14 -4.4850 0.3923
-16 14 15 -3.2380 0.4703
-16 14 16 -2.2197 -0.9603
-16 14 17 -16.1018 -0.8715
-16 14 18 0.6060 0.8367
-16 14 19 10.9780 -1.0850
-16 14 20 7.6255 -0.2381
-16 14 21 -1.2057 -0.0745
-16 15 1 -8.1537 3.3106
-16 15 2 4.1118 6.9619
-16 15 3 9.2448 4.4463
-16 15 4 -2.8089 3.9205
-16 15 5 -4.1922 0.5851
-16 15 6 10.7623 3.7416
-16 15 7 -0.8506 -3.6011
-16 15 8 7.7356 0.1301
-16 15 9 -9.6857 0.0842
-16 15 10 14.9326 -1.9037
-16 15 11 -2.4383 -2.0781
-16 15 12 16.2041 -2.2783
-16 15 13 -17.2064 0.7867
-16 15 14 14.9207 0.9172
-16 15 15 14.8113 0.3487
-16 15 16 1.2960 1.0834
-16 15 17 -5.5426 0.8120
-16 15 18 3.8363 0.6711
-16 15 19 6.2045 -1.0694
-16 16 1 -11.1996 -7.0071
-16 16 2 15.7979 -2.6424
-16 16 3 -7.8860 -8.2347
-16 16 4 -4.4913 1.9761
-16 16 5 -13.3706 -1.0581
-16 16 6 6.6140 -0.9891
-16 16 7 -8.4667 0.7083
-16 16 8 -5.2352 0.9989
-16 16 9 -5.5678 3.5381
-16 16 10 0.2288 -0.6758
-16 16 11 6.1552 -0.3424
-16 16 12 -9.2161 1.1029
-16 16 13 -6.6932 -1.6222
-16 16 14 -0.9604 -1.3036
-16 16 15 1.2213 -1.5522
-16 16 16 -11.4096 -0.8636
-16 16 17 -9.2939 1.5869
-16 17 1 -3.6303 -3.1935
-16 17 2 13.8825 5.6202
-16 17 3 7.4165 -0.2870
-16 17 4 -4.3123 2.5814
-16 17 5 7.7251 -0.1221
-16 17 6 8.9401 -4.2418
-16 17 7 -1.6628 1.9400
-16 17 8 0.7330 1.0201
-16 17 9 3.5187 -0.3564
-16 17 10 1.7994 0.9731
-16 17 11 5.9600 0.4828
-16 17 12 0.8856 2.7883
-16 17 13 -2.9761 0.9690
-16 17 14 18.5131 0.8064
-16 18 1 -3.8706 -6.7357
-16 18 2 4.0626 1.1312
-16 18 3 -9.8115 2.7339
-16 18 4 -0.9198 -0.9410
-16 18 5 -6.4567 0.7281
-16 18 6 9.3937 -3.1516
-16 18 7 -10.4444 0.4097
-16 18 8 0.2833 -2.2725
-16 18 9 -1.5716 -3.2094
-16 18 10 -8.4937 -0.3222
-16 18 11 -0.5604 -1.7941
-16 19 1 5.3188 -2.0930
-16 19 2 5.5865 -1.0453
-16 19 3 0.5276 1.1710
-16 19 4 2.2774 -0.1850
-15 -24 1 0.0968 -0.8102
-15 -24 2 12.7127 1.6343
-15 -24 3 -3.3198 -2.5135
-15 -23 1 -10.5431 1.2590
-15 -23 2 4.2592 -3.6458
-15 -23 3 -8.7919 0.9016
-15 -23 4 10.2875 0.9311
-15 -23 5 1.4895 6.0572
-15 -23 6 11.6639 -0.4805
-15 -23 7 -0.2630 1.6791
-15 -23 8 7.1236 1.2758
-15 -22 1 3.4777 3.5668
-15 -22 2 9.7770 -5.4130
-15 -22 3 -6.1548 -3.2169
-15 -22 4 4.9484 -5.9638
-15 -22 5 -6.8822 -5.3230
-15 -22 6 -4.9295 -0.4294
-15 -22 7 -14.2813 -0.1869
-15 -22 8 -1.4256 4.6732
-15 -22 9 -2.4447 1.7078
-15 -22 10 9.5773 2.0092
-15 -22 11 -6.8778 -1.4974
-15 -21 1 -5.7792 6.5273
-15 -21 2 -2.4209 6.0706
-15 -21 3 -8.0097 9.1121
-15 -21 4 5.8136 6.4893
-15 -21 5 6.7026 -0.3969
-15 -21 6 7.2835 -1.8257
-15 -21 7 2.6884 -6.0180
-15 -21 8 12.5889 -4.6260
-15 -21 9 -2.4499 -0.7375
-15 -21 10 10.7675 0.3988
-15 -21 11 -17.0592 0.0592
-15 -21 12 -1.3092 0.1644
-15 -21 13 -7.2031 -0.3483
-15 -21 14 4.6435 -0.8975
-15 -20 1 6.3553 -10.2997
-15 -20 2 5.5327 -7.4851
-15 -20 3 1.5540 -7.9135
-15 -20 4 -3.6212 1.6662
-15 -20 5 -1.7376 2.9637
-15 -20 6 -13.1905 5.4729
-15 -20 7 -14.1807 6.0509
-15 -20 8 2.6094 1.4797
-15 -20 9 -4.6617 2.2346
-15 -20 10 11.5441 -0.8465
-15 -20 11 1.3678 -2.3980
-15 -20 12 2.8910 0.9888
-15 -20 13 -0.1633 -0.4012
-15 -20 14 12.8947 0.7838
-15 -20 15 -1.5278 0.6142
-15 -20 16 1.7590 -0.5945
-15 -19 1 -2.4095 0.1652
-15 -19 2 -7.7082 12.3859
-15 -19 3 6.7667 -0.9116
-15 -19 4 -1.6438 -3.8045
-15 -19 5 14.4710 -3.9309
-15 -19 6 2.2920 -9.5378
-15 -19 7 1.2980 0.1726
-15 -19 8 4.3124 -1.5663
-15 -19 9 -3.1559 0.1123
-15 -19 10 1.1494 1.9832
-15 -19 11 -8.3963 -2.6628
-15 -19 12 -6.7967 1.6982
-15 -19 13 -10.7586 -0.8939
-15 -19 14 12.8713 -0.1022
-15 -19 15 -4.0466 2.3150
-15 -19 16 -0.9375 -0.5841
-15 -19 17 -0.8215 0.2573
-15 -19 18 -1.1978 -0.3839
-15 -18 1 3.6573 -11.1447
-15 -18 2 -3.1562 2.9453
-15 -18 3 7.6384 4.7532
-15 -18 4 -6.7938 0.2569
-15 -18 5 0.9920 6.5342
-15 -18 6 -7.1677 -0.3344
-15 -18 7 0.3202 1.9899
-15 -18 8 -2.3752 2.2042
-15 -18 9 1.4702 -1.3964
-15 -18 10 10.9675 3.2182
-15 -18 11 -1.1583 -0.1165
-15 -18 12 -1.5243 -1.4015
-15 -18 13 6.2398 -1.6197
-15 -18 14 3.7323 -2.6081
-15 -18 15 -3.5714 0.8580
-15 -18 16 -3.1432 -0.4549
-15 -18 17 -0.2996 0.6003
-15 -18 18 5.7554 0.3999
-15 -18 19 6.0775 -0.3033
-15 -18 20 10.6421 0.4303
-15 -17 1 -6.3771 -1.2529
-15 -17 2 -6.8094 4.3954
-15 -17 3 6.8133 -4.7179
-15 -17 4 -8.9353 -1.2126
-15 -17 5 4.8506 -1.2757
-15 -17 6 -5.2590 -0.9288
-15 -17 7 10.2620 -1.2520
-15 -17 8 -5.1766 -1.7577
-15 -17 9 3.9696 -1.4243
-15 -17 10 1.9212 -0.6925
-15 -17 11 -3.7114 1.9769
-15 -17 12 -16.2711 0.7939
-15 -17 13 8.3783 1.9503
-15 -17 14 -1.8612 3.0787
-15 -17 15 -3.1382 -0.3045
-15 -17 16 8.9315 -1.7456
-15 -17 17 -3.5928 -1.1271
-15 -17 18 -6.3683 -1.2863
-15 -17 19 -7.4667 -0.5918
-15 -17 20 -8.2458 0.1142
-15 -17 21 -3.4159 -1.1758
-15 -17 22 0.5658 -0.4920
-15 -16 1 0.9907 -2.3684
-15 -16 2 5.2423 9.7236
-15 -16 3 18.6843 -5.1290
-15 -16 4 -5.9084 2.4359
-15 -16 5 0.4856 1.3055
-15 -16 6 -6.4579 -5.1388
-15 -16 7 -0.8085 3.2378
-15 -16 8 -15.2145 -0.4418
-15 -16 9 6.9266 2.4417
-15 -16 10 0.3611 -0.1213
-15 -16 11 8.1254 -2.5197
-15 -16 12 0.0154 -1.6430
-15 -16 13 9.5068 -2.3569
-15 -16 14 3.6310 2.2227
-15 -16 15 -5.7944 0.6739
-15 -16 16 0.0203 1.0737
-15 -16 17 0.4376 2.4401
-15 -16 18 -6.3699 0.3023
-15 -16 19 7.5171 0.1291
-15 -16 20 7.0100 0.1563
-15 -16 21 1.6060 0.8976
-15 -16 22 6.1739 -0.3636
-15 -16 23 -5.1052 1.1284
-15 -15 1 -19.6964 -6.8232
-15 -15 2 -6.9044 2.0373
-15 -15 3 -0.0297 -2.5435
-15 -15 4 -2.1607 4.5759
-15 -15 5 1.8773 6.2300
-15 -15 6 10.1554 -3.3128
-15 -15 7 16.7612 3.2993
-15 -15 8 -7.0447 -0.0720
-15 -15 9 14.4389 -0.8966
-15 -15 10 -9.0710 1.5254
-15 -15 11 -9.5339 -1.6777
-15 -15 12 -12.9301 0.3790
-15 -15 13 -3.7129 -1.9940
-15 -15 14 -3.9616 -0.7570
-15 -15 15 5.7254 -1.4003
-15 -15 16 -0.8353 -0.6208
-15 -15 17 12.8059 0.3735
-15 -15 18 -1.5093 -0.3744
-15 -15 19 3.7785 0.5451
-15 -15 20 -1.2629 -0.7104
-15 -15 21 -9.7709 0.4584
-15 -15 22 -2.0758 -1.4801
-15 -15 23 -0.8352 0.1946
-15 -15 24 -3.6852 0.5211
-15 -14 1 0.7083 5.0200
-15 -14 2 12.5522 -0.3876
-15 -14 3 7.1025 -3.4130
-15 -14 4 -4.1724 -2.8212
-15 -14 5 -10.7931 -3.4026
-15 -14 6 -17.7599 -6.1318
-15 -14 7 -3.6623 -0.1944
-15 -14 8 -17.3732 0.1691
-15 -14 9 9.5231 0.5270
-15 -14 10 3.4897 3.6519
-15 -14 11 11.4901 1.6879
-15 -14 12 7.9756 1.6481
-15 -14 13 15.6813 1.1267
-15 -14 14 1.8978 0.7584
-15 -14 15 -4.4835 -0.2178
-15 -14 16 -12.2165 -0.8751
-15 -14 17 -6.1657 -1.8269
-15 -14 18 -11.5751 -0.5648
-15 -14 19 0.2113 1.0707
-15 -14 20 -0.5976 -0.0099
-15 -14 21 6.1537 0.0551
-15 -14 22 9.2546 -0.0477
-15 -14 23 6.8192 0.7951
-15 -14 24 -3.2347 0.8237
-15 -14 25 -8.1434 -1.0988
-15 -14 26 6.1780 -0.4166
-15 -13 1 -20.5844 2.3174
-15 -13 2 -3.7103 -3.1389
-15 -13 3 3.1466 0.2681
-15 -13 4 8.2072 7.1742
-15 -13 5 8.6857 3.2894
-15 -13 6 14.7019 2.3310
-15 -13 7 15.1119 -0.1297
-15 -13 8 6.8732 -1.3094
-15 -13 9 4.9755 -0.9376
-15 -13 10 -13.5902 -1.4304
-15 -13 11 -14.5097 -2.3800
-15 -13 12 -14.8993 -2.8714
-15 -13 13 -10.0093 -0.0621
-15 -13 14 1.9752 2.4659
-15 -13 15 2.2267 1.0396
-15 -13 16 9.3680 2.4982
-15 -13 17 19.4283 -0.4220
-15 -13 18 3.7435 0.8357
-15 -13 19 10.4984 0.9366
-15 -13 20 -7.5031 -1.5769
-15 -13 21 -2.7568 -0.8125
-15 -13 22 -7.6163 0.3649
-15 -13 23 -3.0173 1.0259
-15 -13 24 -5.4457 -0.1047
-15 -13 25 -0.3764 -0.3213
-15 -13 26 2.0640 0.6873
-15 -13 27 6.2499 0.9288
-15 -12 1 -6.5092 8.9281
-15 -12 2 15.5571 -0.2462
-15 -12 3 0.9026 -2.4550
-15 -12 4 -6.3634 4.4868
-15 -12 5 -21.4937 -1.1814
-15 -12 6 -14.1691 -3.5356
-15 -12 7 -16.1124 -2.4322
-15 -12 8 -8.7054 -2.4971
-15 -12 9 9.0334 3.5059
-15 -12 10 5.1130 0.6324
-15 -12 11 14.0464 0.2550
-15 -12 12 19.9352 -0.3488
-15 -12 13 6.3785 -1.3166
-15 -12 14 1.9917 -0.3984
-15 -12 15 -5.5202 -3.0517
-15 -12 16 -19.9379 -0.5329
-15 -12 17 -10.1475 -0.7656
-15 -12 18 -12.3078 -0.2650
-15 -12 19 0.0906 1.5272
-15 -12 20 -4.9801 -1.4650
-15 -12 21 9.2816 -0.4158
-15 -12 22 2.5498 1.0850
-15 -12 23 15.0511 -0.1381
-15 -12 24 1.1240 -0.8828
-15 -12 25 2.7188 -0.3304
-15 -12 26 -5.0824 0.0709
-15 -12 27 0.9886 0.1530
-15 -12 28 -4.0695 0.0997
-15 -11 1 -15.4369 -6.4026
-15 -11 2 -2.7635 -13.1754
-15 -11 3 6.7165 -6.0199
-15 -11 4 6.5305 2.1412
-15 -11 5 12.8995 4.8058
-15 -11 6 19.6141 0.6169
-15 -11 7 9.0394 4.3495
-15 -11 8 6.5208 1.8905
-15 -11 9 2.6319 2.5799
-15 -11 10 -14.9779 1.9585
-15 -11 11 -20.6855 -1.4538
-15 -11 12 -7.2101 2.3514
-15 -11 13 -10.8135 0.2566
-15 -11 14 7.4301 0.5983
-15 -11 15 9.9028 0.8665
-15 -11 16 10.6500 1.2824
-15 -11 17 8.8649 0.0628
-15 -11 18 14.8584 0.2896
-15 -11 19 7.1112 0.6769
-15 -11 20 -9.8820 -0.4724
-15 -11 21 -3.0500 -0.2434
-15 -11 22 -12.7942 0.3506
-15 -11 23 -1.8086 0.0854
-15 -11 24 -11.8442 -0.5598
-15 -11 25 0.6911 0.7586
-15 -11 26 3.1968 -0.1503
-15 -11 27 15.6715 -0.5394
-15 -11 28 4.0381 -0.7504
-15 -10 1 6.0503 12.6887
-15 -10 2 13.8952 5.6849
-15 -10 3 -6.0001 4.5223
-15 -10 4 -0.2880 -1.2714
-15 -10 5 -15.9003 -0.3580
-15 -10 6 -9.1282 -7.0052
-15 -10 7 -21.5371 -6.2209
-15 -10 8 1.6310 -3.0111
-15 -10 9 9.8950 -4.9968
-15 -10 10 6.6728 0.9669
-15 -10 11 5.2377 -2.1415
-15 -10 12 13.3355 -0.0969
-15 -10 13 -0.6595 0.4339
-15 -10 14 1.7510 -1.5105
-15 -10 15 -11.0429 1.1129
-15 -10 16 -13.6762 0.0825
-15 -10 17 -12.1560 -2.0617
-15 -10 18 0.1412 -0.4821
-15 -10 19 0.6872 0.8101
-15 -10 20 -5.0542 -0.9141
-15 -10 21 13.0383 1.3075
-15 -10 22 8.8697 -0.5144
-15 -10 23 12.7489 0.7375
-15 -10 24 -6.8797 0.0548
-15 -10 25 3.5759 -0.3358
-15 -10 26 -17.2650 0.2706
-15 -10 27 -6.7856 0.1676
-15 -10 28 -16.6563 0.5136
-15 -10 29 3.0429 0.6753
-15 -9 1 -18.4206 -4.4005
-15 -9 2 -3.7008 -11.8027
-15 -9 3 -6.8912 1.0868
-15 -9 4 4.4660 -1.9916
-15 -9 5 13.2259 9.7024
-15 -9 6 3.6496 5.4241
-15 -9 7 6.6494 -0.0912
-15 -9 8 5.7408 6.0754
-15 -9 9 9.9698 2.2612
-15 -9 10 -12.9783 3.2738
-15 -9 11 -10.0107 1.1684
-15 -9 12 -2.2958 -2.5011
-15 -9 13 0.4927 -0.9719
-15 -9 14 4.5878 -0.8454
-15 -9 15 1.7842 0.3918
-15 -9 16 8.9466 1.7831
-15 -9 17 0.6011 0.3701
-15 -9 18 12.3236 0.6619
-15 -9 19 -3.2128 1.0445
-15 -9 20 -8.9879 -1.7697
-15 -9 21 -2.1813 -0.5115
-15 -9 22 -7.5607 -0.3385
-15 -9 23 -6.3708 -0.2631
-15 -9 24 -0.4605 0.6726
-15 -9 25 19.7984 -0.5026
-15 -9 26 5.0340 0.0161
-15 -9 27 13.4918 0.9404
-15 -9 28 6.6058 -0.3806
-15 -9 29 9.2890 0.7190
-15 -9 30 -13.3810 -0.6515
-15 -8 1 8.9135 13.0437
-15 -8 2 11.7112 -3.9870
-15 -8 3 14.6495 -3.7162
-15 -8 4 3.1451 -0.6618
-15 -8 5 -5.2619 2.5624
-15 -8 6 -13.9831 -0.9991
-15 -8 7 -13.4236 -9.3580
-15 -8 8 -5.0487 -1.6502
-15 -8 9 2.0222 -1.6778
-15 -8 10 -0.8086 -1.6822
-15 -8 11 -1.8222 1.4788
-15 -8 12 9.8719 2.5583
-15 -8 13 4.7927 0.1196
-15 -8 14 0.7182 1.5555
-15 -8 15 -5.0804 -2.3531
-15 -8 16 1.5841 -1.8523
-15 -8 17 -11.9377 -0.5114
-15 -8 18 1.8166 -0.7459
-15 -8 19 -5.5142 0.8337
-15 -8 20 5.1567 0.5833
-15 -8 21 6.3999 0.7569
-15 -8 22 3.9388 0.3667
-15 -8 23 -4.0171 0.1283
-15 -8 24 -3.6616 -0.6189
-15 -8 25 0.0441 -0.2894
-15 -8 26 -26.1787 -1.1515
-15 -8 27 -7.5699 -0.0842
-15 -8 28 -5.1307 -0.9255
-15 -8 29 9.6807 -0.1982
-15 -8 30 -7.5805 0.1712
-15 -7 1 -25.3687 5.8043
-15 -7 2 -14.3147 -3.0160
-15 -7 3 -10.9328 -5.4184
-15 -7 4 3.4703 -0.4237
-15 -7 5 2.1375 5.2924
-15 -7 6 10.7834 -2.7480
-15 -7 7 17.6063 0.4047
-15 -7 8 4.1373 4.4709
-15 -7 9 15.7462 1.3494
-15 -7 10 -9.4819 -1.6031
-15 -7 11 -3.9473 -1.9587
-15 -7 12 -14.4399 -0.0721
-15 -7 13 -0.3987 -1.5959
-15 -7 14 -11.2676 1.4079
-15 -7 15 4.7737 2.2044
-15 -7 16 8.2888 0.9840
-15 -7 17 0.4697 1.7049
-15 -7 18 13.5421 -0.9522
-15 -7 19 -4.7547 -1.2244
-15 -7 20 8.9908 -0.0511
-15 -7 21 -6.4383 0.3035
-15 -7 22 -7.3068 -0.5603
-15 -7 23 2.4906 0.2175
-15 -7 24 5.9414 0.9053
-15 -7 25 14.2481 0.5738
-15 -7 26 -1.1471 1.3061
-15 -7 27 10.5270 0.9456
-15 -7 28 5.6682 0.2429
-15 -7 29 0.4244 -0.6233
-15 -7 30 -18.8696 -1.2967
-15 -7 31 -3.2825 -0.8471
-15 -6 1 18.0209 6.9363
-15 -6 2 22.6162 -5.9190
-15 -6 3 10.3276 2.6376
-15 -6 4 -2.8990 3.0832
-15 -6 5 -4.9329 6.4451
-15 -6 6 -23.3550 -2.3037
-15 -6 7 -10.7548 -3.1974
-15 -6 8 -20.9855 2.0546
-15 -6 9 9.5814 -2.2235
-15 -6 10 0.2443 1.4345
-15 -6 11 15.8208 2.1920
-15 -6 12 10.2365 0.1505
-15 -6 13 11.4167 -1.8988
-15 -6 14 5.8109 -1.2616
-15 -6 15 -7.3340 -1.2983
-15 -6 16 -2.7860 0.0864
-15 -6 17 -20.5379 0.1301
-15 -6 18 -2.9207 0.1127
-15 -6 19 -11.7932 -0.9147
-15 -6 20 6.3941 0.3477
-15 -6 21 -0.7152 -0.4420
-15 -6 22 1.3624 -0.5848
-15 -6 23 3.2246 -0.1582
-15 -6 24 2.1323 0.5149
-15 -6 25 -5.7518 -1.5230
-15 -6 26 -9.4710 -0.8509
-15 -6 27 -1.0397 -0.2827
-15 -6 28 -0.1879 0.3860
-15 -6 29 3.7216 1.1979
-15 -6 30 0.4631 1.0228
-15 -6 31 19.9704 1.2871
-15 -5 1 -30.3732 9.0490
-15 -5 2 -7.2931 -5.0429
-15 -5 3 -11.4341 -8.5361
-15 -5 4 7.8438 0.0773
-15 -5 5 16.7699 0.1776
-15 -5 6 20.7061 0.0020
-15 -5 7 9.6091 -1.2483
-15 -5 8 9.4850 0.5556
-15 -5 9 1.0941 -0.6845
-15 -5 10 -16.5870 -0.4072
-15 -5 11 -13.0420 1.2277
-15 -5 12 -21.1844 -0.5998
-15 -5 13 -5.7817 0.6959
-15 -5 14 -0.2799 1.2403
-15 -5 15 9.0969 -1.2183
-15 -5 16 11.5150 -0.0688
-15 -5 17 18.3820 0.7091
-15 -5 18 9.2278 1.0852
-15 -5 19 4.5809 1.3679
-15 -5 20 5.6880 1.5104
-15 -5 21 -11.7699 -0.3422
-15 -5 22 -0.5287 -1.1161
-15 -5 23 -9.3376 -0.3033
-15 -5 24 -3.5621 -0.0241
-15 -5 25 3.4707 0.0121
-15 -5 26 -2.9592 1.1196
-15 -5 27 8.6799 0.2064
-15 -5 28 -1.1462 -0.8095
-15 -5 29 -1.9146 -1.1409
-15 -5 30 -8.7093 -1.2416
-15 -5 31 2.7991 0.2747
-15 -5 32 -8.8418 -0.0058
-15 -4 1 23.3003 9.1866
-15 -4 2 3.8389 -3.3069
-15 -4 3 -0.0397 -2.8740
-15 -4 4 -5.8775 2.7728
-15 -4 5 -17.1333 4.2694
-15 -4 6 -20.3303 -2.1302
-15 -4 7 -13.8798 -0.8658
-15 -4 8 -2.5429 0.6240
-15 -4 9 15.3021 1.4590
-15 -4 10 5.3887 -0.2182
-15 -4 11 28.0199 -0.8344
-15 -4 12 3.2398 -0.8273
-15 -4 13 9.7741 1.6583
-15 -4 14 -4.9153 1.2452
-15 -4 15 -14.0159 -1.2735
-15 -4 16 -13.3014 0.1258
-15 -4 17 -14.5870 -1.4109
-15 -4 18 -8.6119 -2.1408
-15 -4 19 -13.4254 -1.5437
-15 -4 20 11.2209 0.3915
-15 -4 21 1.3215 1.1138
-15 -4 22 15.3146 1.8164
-15 -4 23 9.1298 1.0818
-15 -4 24 1.2016 -0.2004
-15 -4 25 8.0813 -0.9381
-15 -4 26 -5.7107 -0.0677
-15 -4 27 -3.6614 -0.3035
-15 -4 28 -2.9551 0.3029
-15 -4 29 -2.2115 0.3690
-15 -4 30 3.9719 0.7336
-15 -4 31 8.3542 -0.3598
-15 -4 32 1.0576 -0.5059
-15 -3 1 -18.3853 10.2885
-15 -3 2 3.5078 -5.0956
-15 -3 3 -10.5552 -1.4158
-15 -3 4 27.9637 5.3552
-15 -3 5 7.2755 0.3928
-15 -3 6 15.8682 -2.1268
-15 -3 7 1.8872 -2.6905
-15 -3 8 7.5535 0.5609
-15 -3 9 -15.0687 0.0460
-15 -3 10 -9.8063 -0.3186
-15 -3 11 -13.1030 -0.7322
-15 -3 12 -4.5594 0.3217
-15 -3 13 -7.3727 0.5932
-15 -3 14 10.1382 -0.9895
-15 -3 15 5.7152 -0.9293
-15 -3 16 15.9524 2.1528
-15 -3 17 15.8969 1.2930
-15 -3 18 6.6642 0.3182
-15 -3 19 0.5555 -0.2973
-15 -3 20 -4.6766 -0.8968
-15 -3 21 -7.0200 -1.6774
-15 -3 22 -13.8871 -1.3474
-15 -3 23 -10.8082 -0.3319
-15 -3 24 -7.9533 0.0975
-15 -3 25 1.0019 1.5438
-15 -3 26 3.6434 0.8999
-15 -3 27 3.2921 -0.4001
-15 -3 28 2.2136 0.0357
-15 -3 29 0.5969 -0.4214
-15 -3 30 -0.4200 0.1570
-15 -3 31 1.1661 0.4501
-15 -3 32 -6.0671 -0.7126
-15 -2 1 -5.5990 -0.7487
-15 -2 2 10.7172 -7.3995
-15 -2 3 -6.4204 -3.2016
-15 -2 4 -4.7291 0.8051
-15 -2 5 -11.7437 1.4514
-15 -2 6 -7.7502 0.6938
-15 -2 7 -14.4687 3.4713
-15 -2 8 8.6086 1.4551
-15 -2 9 -4.1405 -0.9982
-15 -2 10 6.1798 0.5910
-15 -2 11 10.8638 -1.6074
-15 -2 12 6.7671 -0.6654
-15 -2 13 3.5559 1.2393
-15 -2 14 -7.2584 -1.1501
-15 -2 15 -2.0976 1.0355
-15 -2 16 -15.6348 1.0623
-15 -2 17 -3.6223 -0.5891
-15 -2 18 -10.0340 0.8454
-15 -2 19 -2.5714 0.6688
-15 -2 20 6.1792 1.4951
-15 -2 21 10.5046 0.9861
-15 -2 22 14.8382 -1.2641
-15 -2 23 8.9933 0.0293
-15 -2 24 5.1239 -1.0882
-15 -2 25 2.7677 -0.6105
-15 -2 26 -3.5841 0.1834
-15 -2 27 -2.6958 -0.5356
-15 -2 28 -5.0364 0.5123
-15 -2 29 -1.3827 0.4986
-15 -2 30 1.8391 -0.6662
-15 -2 31 2.4781 0.1284
-15 -2 32 -2.8368 0.4184
-15 -1 1 0.7879 10.9900
-15 -1 2 -10.8982 1.8066
-15 -1 3 -0.2789 5.2571
-15 -1 4 7.2184 -5.0888
-15 -1 5 -0.1222 -1.1814
-15 -1 6 22.0884 -0.9449
-15 -1 7 -2.1356 -5.5334
-15 -1 8 23.6010 -0.2957
-15 -1 9 -6.3747 -1.2657
-15 -1 10 -4.2878 4.4623
-15 -1 11 -9.4018 1.0654
-15 -1 12 -0.3712 -1.4079
-15 -1 13 -15.7058 1.4709
-15 -1 14 3.7393 -1.5092
-15 -1 15 0.4782 -1.5355
-15 -1 16 13.2689 -1.2800
-15 -1 17 7.1794 -2.5081
-15 -1 18 9.8508 -0.1992
-15 -1 19 -2.5564 0.0664
-15 -1 20 -9.1747 0.7341
-15 -1 21 -9.7093 0.8945
-15 -1 22 -12.8645 -0.0212
-15 -1 23 -6.4400 1.1665
-15 -1 24 -12.0458 0.9634
-15 -1 25 0.3388 -0.7306
-15 -1 26 4.8574 -0.2581
-15 -1 27 1.2785 -0.3987
-15 -1 28 6.9127 -0.3575
-15 -1 29 0.3429 -0.1445
-15 -1 30 4.5251 0.1808
-15 -1 31 -1.2502 -0.0484
-15 -1 32 -5.8487 0.2546
-15 0 1 1.2862 1.0960
-15 0 2 25.7143 -5.3122
-15 0 3 -9.9613 -1.8041
-15 0 4 9.5548 -0.1432
-15 0 5 -19.4737 7.0785
-15 0 6 -13.7612 9.3087
-15 0 7 -21.1975 -2.5662
-15 0 8 4.0647 0.1471
-15 0 9 -14.3439 0.9687
-15 0 10 9.3422 -1.3124
-15 0 11 10.2615 -2.4991
-15 0 12 19.4270 -2.3730
-15 0 13 0.4072 2.2875
-15 0 14 1.6586 2.2759
-15 0 15 -3.6059 1.8260
-15 0 16 -12.6011 1.1213
-15 0 17 -2.9352 1.0717
-15 0 18 -6.7723 -0.1288
-15 0 19 9.5261 -1.1240
-15 0 20 -3.4389 -0.0806
-15 0 21 18.4458 -2.2665
-15 0 22 13.8794 -0.5717
-15 0 23 11.8197 0.1306
-15 0 24 2.5985 -0.0977
-15 0 25 -3.9377 0.7271
-15 0 26 1.6470 0.1771
-15 0 27 -10.6047 1.5219
-15 0 28 -7.1692 0.8509
-15 0 29 -1.2920 -0.9126
-15 0 30 0.3919 -0.0658
-15 0 31 5.1873 0.0938
-15 0 32 3.1547 -0.7160
-15 1 1 -7.5641 12.5442
-15 1 2 -12.0267 1.5982
-15 1 3 5.0158 -6.7440
-15 1 4 -2.9420 -8.1574
-15 1 5 23.6294 -0.7595
-15 1 6 4.1996 -3.9847
-15 1 7 17.7462 -5.3225
-15 1 8 16.3533 0.3965
-15 1 9 -16.8485 3.5230
-15 1 10 -4.4440 2.1906
-15 1 11 -9.5786 -0.7776
-15 1 12 -10.2484 0.7163
-15 1 13 -6.8215 0.1815
-15 1 14 1.4262 -1.6759
-15 1 15 2.8266 -1.0845
-15 1 16 6.3170 -1.5758
-15 1 17 1.7892 -0.2224
-15 1 18 8.8659 0.5971
-15 1 19 -7.6542 0.0334
-15 1 20 -16.2840 2.1540
-15 1 21 -11.0240 0.0289
-15 1 22 -5.3161 0.7816
-15 1 23 -9.2109 0.7910
-15 1 24 -1.4892 -0.8491
-15 1 25 0.5403 -1.1372
-15 1 26 11.5604 -1.2688
-15 1 27 5.1373 -0.6672
-15 1 28 0.9162 0.4834
-15 1 29 2.1039 -0.9754
-15 1 30 0.4993 1.3654
-15 1 31 -12.0461 0.4342
-15 1 32 -0.1897 0.1419
-15 2 1 8.0417 1.9151
-15 2 2 9.7198 5.8700
-15 2 3 -2.4149 2.9865
-15 2 4 0.3872 2.7090
-15 2 5 -17.3803 9.6263
-15 2 6 -8.9724 1.0448
-15 2 7 -8.5135 -1.6150
-15 2 8 5.0100 0.7849
-15 2 9 -7.8031 -1.7427
-15 2 10 16.1816 0.1203
-15 2 11 4.7001 -0.9774
-15 2 12 11.2622 -0.5535
-15 2 13 4.1868 0.6239
-15 2 14 6.5987 -0.5231
-15 2 15 -7.8201 2.1088
-15 2 16 -2.9790 -0.0248
-15 2 17 -2.7975 0.5348
-15 2 18 8.9601 0.2686
-15 2 19 4.1231 -0.8296
-15 2 20 -2.9028 -0.4300
-15 2 21 17.7638 -1.6128
-15 2 22 4.5142 -0.2200
-15 2 23 6.5742 -0.4609
-15 2 24 -1.4058 1.3475
-15 2 25 -7.3701 0.1625
-15 2 26 1.8190 1.0354
-15 2 27 -8.1759 1.0909
-15 2 28 -2.4353 -0.1921
-15 2 29 3.2694 -1.5126
-15 2 30 5.9415 0.0634
-15 2 31 -1.6497 -0.6752
-15 2 32 6.0419 0.0906
-15 3 1 -7.1434 0.1629
-15 3 2 -8.4254 -1.9156
-15 3 3 0.8212 -7.6672
-15 3 4 0.1272 -8.0488
-15 3 5 11.2540 5.3508
-15 3 6 -8.0490 0.3984
-15 3 7 22.3326 -0.1448
-15 3 8 -6.9488 -0.8634
-15 3 9 2.0686 -2.1748
-15 3 10 -8.2956 0.5998
-15 3 11 -13.6779 0.0081
-15 3 12 -12.7849 -0.7768
-15 3 13 0.9686 0.8255
-15 3 14 -7.8175 0.2350
-15 3 15 -2.8760 0.8319
-15 3 16 -0.0770 -1.9496
-15 3 17 5.5225 -0.8064
-15 3 18 6.1546 0.6507
-15 3 19 -5.8014 -0.5039
-15 3 20 -8.9097 1.6893
-15 3 21 -5.2325 0.5387
-15 3 22 -3.9318 1.0608
-15 3 23 -6.7124 -0.3086
-15 3 24 4.5130 0.0393
-15 3 25 -7.8136 -1.2092
-15 3 26 9.5178 -0.6155
-15 3 27 -1.6299 0.7123
-15 3 28 -0.5124 0.4533
-15 3 29 6.4880 -0.1870
-15 3 30 -0.3609 1.1842
-15 3 31 -5.7893 -0.7511
-15 3 32 3.3896 -0.4645
-15 4 1 13.2720 10.0451
-15 4 2 -2.3397 9.7377
-15 4 3 15.4064 -6.7079
-15 4 4 -3.8476 -5.4813
-15 4 5 -1.1590 2.5024
-15 4 6 -16.6073 -1.4644
-15 4 7 -4.2255 0.4701
-15 4 8 5.1223 2.2394
-15 4 9 1.5436 3.1668
-15 4 10 10.7712 3.9183
-15 4 11 10.0047 -0.7268
-15 4 12 16.0672 -1.8657
-15 4 13 12.4403 -1.0150
-15 4 14 7.6384 -0.2386
-15 4 15 -14.3035 0.4836
-15 4 16 2.8863 0.0299
-15 4 17 -7.4444 1.6071
-15 4 18 1.1777 0.3678
-15 4 19 -1.5534 -0.9417
-15 4 20 6.8474 -0.8488
-15 4 21 2.1355 -0.7534
-15 4 22 10.8481 -0.7956
-15 4 23 8.9929 -0.0778
-15 4 24 1.5932 0.4840
-15 4 25 0.6605 -0.4251
-15 4 26 -2.4057 0.0985
-15 4 27 -5.3588 -0.4156
-15 4 28 -5.8757 0.4790
-15 4 29 -2.5275 -0.5712
-15 4 30 0.0219 0.7354
-15 4 31 -3.4796 -0.4072
-15 5 1 -27.4866 -0.0825
-15 5 2 -0.9777 6.1799
-15 5 3 -2.5485 -2.8639
-15 5 4 7.4002 2.0991
-15 5 5 2.2587 8.9647
-15 5 6 4.7268 -4.7542
-15 5 7 5.1055 -1.4437
-15 5 8 1.2954 -5.2211
-15 5 9 -4.2757 -3.3404
-15 5 10 -27.1457 -0.3855
-15 5 11 -6.1442 -0.3097
-15 5 12 -17.0185 2.1684
-15 5 13 -3.4874 1.2775
-15 5 14 -1.1988 -0.0941
-15 5 15 -0.1549 -0.8790
-15 5 16 4.7399 -1.9717
-15 5 17 11.1992 0.6370
-15 5 18 -3.4436 -1.2533
-15 5 19 3.9985 0.7444
-15 5 20 -6.7726 1.3697
-15 5 21 -17.8773 0.2537
-15 5 22 -5.3427 0.9419
-15 5 23 -2.4105 0.0353
-15 5 24 -9.4288 0.6616
-15 5 25 3.9283 -0.4275
-15 5 26 8.9988 0.0197
-15 5 27 0.4568 -0.5218
-15 5 28 11.1917 0.7137
-15 5 29 1.0259 0.0682
-15 5 30 -2.7291 0.1537
-15 5 31 -5.7517 0.0127
-15 6 1 -0.8065 3.9681
-15 6 2 2.4527 -0.1256
-15 6 3 9.2892 -4.9739
-15 6 4 -8.6682 -5.8451
-15 6 5 -0.6388 2.1432
-15 6 6 -14.3423 -2.3858
-15 6 7 7.3249 5.2671
-15 6 8 0.1382 3.6873
-15 6 9 13.0294 -1.6536
-15 6 10 8.1462 2.3066
-15 6 11 14.0237 -1.6442
-15 6 12 11.6336 0.3912
-15 6 13 5.9027 -0.3918
-15 6 14 6.5856 0.8284
-15 6 15 -8.0008 2.0900
-15 6 16 -3.0248 0.7289
-15 6 17 -9.5519 0.9253
-15 6 18 4.1570 -1.1836
-15 6 19 2.6118 -0.7691
-15 6 20 12.1025 -0.0291
-15 6 21 -0.6487 -1.2740
-15 6 22 17.9385 -0.0437
-15 6 23 8.9038 0.1528
-15 6 24 -9.5226 0.1427
-15 6 25 2.4903 -0.1447
-15 6 26 -6.6955 -0.2281
-15 6 27 -10.6566 -0.4642
-15 6 28 -0.6462 0.0366
-15 6 29 1.2415 -0.5075
-15 6 30 -1.0530 -1.4767
-15 6 31 9.6735 -1.0498
-15 7 1 -23.1379 -0.8558
-15 7 2 13.4529 6.1135
-15 7 3 -15.3479 0.9539
-15 7 4 10.1319 1.0754
-15 7 5 -1.8064 2.5053
-15 7 6 9.1360 0.4765
-15 7 7 -4.3236 1.4265
-15 7 8 5.6836 -1.9004
-15 7 9 -9.5476 -3.3917
-15 7 10 -2.8935 1.7102
-15 7 11 -21.9681 0.1590
-15 7 12 -12.7037 -2.4380
-15 7 13 -4.9247 -1.3474
-15 7 14 -2.2447 -1.9165
-15 7 15 0.5022 -0.2648
-15 7 16 2.8769 -0.5868
-15 7 17 6.5981 0.9561
-15 7 18 -0.2569 0.3500
-15 7 19 3.0245 0.8993
-15 7 20 -19.0941 -0.0489
-15 7 21 -8.9841 -0.3641
-15 7 22 -6.7470 -0.3209
-15 7 23 2.3430 0.2454
-15 7 24 -12.0385 0.3553
-15 7 25 18.6077 0.0395
-15 7 26 3.5319 0.4558
-15 7 27 -1.1994 0.4264
-15 7 28 7.3038 1.1439
-15 7 29 -5.4387 1.1544
-15 7 30 -9.9943 -0.0734
-15 8 1 -8.7847 7.4271
-15 8 2 18.5853 1.1631
-15 8 3 -1.7403 -5.0479
-15 8 4 -1.2847 -7.8293
-15 8 5 1.2394 -0.0907
-15 8 6 -10.7465 -0.1453
-15 8 7 -14.4334 1.5871
-15 8 8 -2.2146 -1.3604
-15 8 9 14.4981 1.3162
-15 8 10 8.2899 2.1348
-15 8 11 12.2319 1.1646
-15 8 12 13.6686 0.7050
-15 8 13 18.7930 1.5981
-15 8 14 -0.6598 1.6635
-15 8 15 -6.0203 -0.8451
-15 8 16 -11.4077 -0.8296
-15 8 17 0.2401 -0.6106
-15 8 18 -0.7219 -0.3396
-15 8 19 7.0825 0.2515
-15 8 20 10.4287 1.1305
-15 8 21 4.1007 -0.2065
-15 8 22 17.4076 0.6047
-15 8 23 -4.5215 -0.6401
-15 8 24 -11.1585 -0.1680
-15 8 25 6.4223 -0.3704
-15 8 26 -6.2186 -0.4310
-15 8 27 -6.4390 -0.7352
-15 8 28 5.7283 0.2595
-15 8 29 2.7136 -0.1005
-15 9 1 -12.6044 7.6350
-15 9 2 -6.2792 5.3336
-15 9 3 -10.8315 -2.7933
-15 9 4 11.6929 3.6573
-15 9 5 6.0108 0.4023
-15 9 6 22.6785 -1.2701
-15 9 7 -10.1556 -1.4188
-15 9 8 14.2931 -1.5020
-15 9 9 -5.8281 1.8336
-15 9 10 -15.8112 0.1584
-15 9 11 -31.5425 -1.9679
-15 9 12 -1.7898 0.4275
-15 9 13 -9.0418 -1.5242
-15 9 14 3.8629 0.7700
-15 9 15 2.8896 0.6370
-15 9 16 8.7038 0.3875
-15 9 17 7.1560 0.8646
-15 9 18 -2.1818 -1.0377
-15 9 19 -12.7281 -1.1366
-15 9 20 -6.3692 -0.1319
-15 9 21 -8.1145 -0.6509
-15 9 22 -3.6301 0.3183
-15 9 23 3.2719 0.3756
-15 9 24 -16.2727 -0.3828
-15 9 25 23.1010 0.5713
-15 9 26 -6.7592 -0.9718
-15 9 27 2.6564 -0.7808
-15 9 28 -2.4497 0.3291
-15 9 29 -3.7575 -0.5118
-15 10 1 -5.9885 -0.8234
-15 10 2 22.3153 2.6571
-15 10 3 -16.6661 -3.1802
-15 10 4 9.0768 4.1610
-15 10 5 -17.5053 6.6661
-15 10 6 -9.2247 -3.3391
-15 10 7 -14.0967 2.5270
-15 10 8 5.7440 -3.1698
-15 10 9 17.9275 -2.2851
-15 10 10 8.8182 -1.2073
-15 10 11 12.3345 -0.9300
-15 10 12 14.0817 1.6796
-15 10 13 4.6915 -0.8156
-15 10 14 -13.5353 -0.8114
-15 10 15 -3.4274 1.0053
-15 10 16 -11.5761 -1.3943
-15 10 17 3.9997 1.0008
-15 10 18 -2.4736 1.0640
-15 10 19 5.8178 0.3491
-15 10 20 7.9520 1.0721
-15 10 21 13.4964 -0.1999
-15 10 22 6.5424 -0.1236
-15 10 23 1.1028 0.2393
-15 10 24 -4.3029 0.9814
-15 10 25 5.5817 1.1400
-15 10 26 2.5307 0.5723
-15 10 27 -5.9070 -0.2473
-15 10 28 3.1942 1.0051
-15 11 1 -7.6911 3.0799
-15 11 2 -9.7642 -5.5105
-15 11 3 0.2022 -3.4746
-15 11 4 5.1971 -7.7065
-15 11 5 15.3145 0.1347
-15 11 6 3.0536 -0.8773
-15 11 7 3.0258 3.5088
-15 11 8 -1.1917 6.0566
-15 11 9 -11.6701 0.4136
-15 11 10 -9.4784 3.1558
-15 11 11 -14.3617 -0.0405
-15 11 12 0.6205 -1.4196
-15 11 13 -1.4231 -1.0245
-15 11 14 10.2855 0.8235
-15 11 15 5.0802 0.8331
-15 11 16 11.8134 -0.9984
-15 11 17 2.8470 -1.1758
-15 11 18 -0.8305 -0.1075
-15 11 19 -14.4674 -1.4251
-15 11 20 -3.8603 0.4476
-15 11 21 -16.2235 0.0632
-15 11 22 0.9251 -0.6846
-15 11 23 -20.8011 -1.2549
-15 11 24 -2.7839 -0.3514
-15 11 25 7.3595 -0.7789
-15 11 26 -0.5817 -0.0653
-15 11 27 12.0905 0.3362
-15 12 1 9.6835 8.0048
-15 12 2 7.2334 5.6705
-15 12 3 -6.6927 2.0628
-15 12 4 9.2020 4.6813
-15 12 5 -16.4453 -0.9603
-15 12 6 4.0970 -2.0915
-15 12 7 -10.1836 -6.0394
-15 12 8 4.5337 -4.0367
-15 12 9 5.1971 -0.5772
-15 12 10 9.9278 1.1164
-15 12 11 5.8103 2.0774
-15 12 12 -2.4938 -0.5434
-15 12 13 -2.9686 0.0473
-15 12 14 -5.2072 1.3222
-15 12 15 -11.2545 -0.3447
-15 12 16 -13.4284 0.2041
-15 12 17 8.5733 1.2420
-15 12 18 -1.0798 -0.3451
-15 12 19 5.0154 -0.0464
-15 12 20 18.7818 -0.1162
-15 12 21 14.3907 0.5471
-15 12 22 19.4860 0.2109
-15 12 23 1.4481 0.6503
-15 12 24 -7.3489 0.2350
-15 12 25 6.7049 0.1200
-15 12 26 -12.4732 -1.0041
-15 13 1 -7.8726 0.8263
-15 13 2 -13.1926 -2.9802
-15 13 3 -4.7547 -5.0184
-15 13 4 1.0863 2.1516
-15 13 5 9.3952 5.9947
-15 13 6 -0.1475 -0.1282
-15 13 7 14.9321 2.9462
-15 13 8 -16.0460 -1.3710
-15 13 9 11.8917 -0.2497
-15 13 10 -7.2690 -1.2820
-15 13 11 -4.4523 -3.2333
-15 13 12 -4.4745 -0.1235
-15 13 13 8.5402 -1.1123
-15 13 14 9.6921 0.6970
-15 13 15 1.7088 -0.4308
-15 13 16 2.5053 0.6435
-15 13 17 8.6293 1.0599
-15 13 18 -2.8164 -0.8013
-15 13 19 -29.3945 1.3132
-15 13 20 -3.5351 0.3156
-15 13 21 -15.9755 -0.4030
-15 13 22 -0.6091 -0.3897
-15 13 23 -14.5348 -0.3736
-15 13 24 2.2500 -0.3656
-15 13 25 1.6827 1.1887
-15 14 1 25.6722 1.0286
-15 14 2 -2.3652 -4.2890
-15 14 3 10.1932 -2.0020
-15 14 4 -4.0529 -0.6593
-15 14 5 -1.3329 0.3797
-15 14 6 -11.2116 -2.4149
-15 14 7 -8.9263 2.0515
-15 14 8 -4.7796 3.6958
-15 14 9 0.1052 1.3975
-15 14 10 13.1946 4.3459
-15 14 11 -8.4845 0.5707
-15 14 12 6.7985 2.2485
-15 14 13 7.1265 -1.7833
-15 14 14 -5.1931 -1.2594
-15 14 15 -14.6279 -0.1708
-15 14 16 1.1222 -1.0950
-15 14 17 8.2350 -0.8502
-15 14 18 5.2294 -2.1981
-15 14 19 -3.9958 0.9999
-15 14 20 14.3866 -0.0003
-15 14 21 18.7969 0.3757
-15 14 22 8.2690 0.9379
-15 14 23 -2.5750 -0.2213
-15 15 1 -10.8877 5.4391
-15 15 2 -12.0226 1.5883
-15 15 3 -5.8783 4.2238
-15 15 4 6.8939 -0.4488
-15 15 5 14.9518 -1.7957
-15 15 6 4.9284 -2.6962
-15 15 7 10.2237 -2.3484
-15 15 8 3.3062 -4.2547
-15 15 9 2.9976 -5.0298
-15 15 10 -13.6521 -0.2376
-15 15 11 -7.6089 -0.4173
-15 15 12 -11.0459 0.8081
-15 15 13 11.5268 -0.2093
-15 15 14 -10.1922 1.1205
-15 15 15 -0.9522 3.3768
-15 15 16 10.3719 0.3390
-15 15 17 10.1423 0.0590
-15 15 18 -9.1572 -0.0845
-15 15 19 -13.4076 -0.2431
-15 15 20 -4.8877 -0.7276
-15 15 21 -1.8882 -0.5866
-15 16 1 15.0749 0.4279
-15 16 2 -5.9949 -3.1904
-15 16 3 9.0376 0.6409
-15 16 4 -12.5236 -0.2386
-15 16 5 1.5210 2.0113
-15 16 6 -23.4040 6.5406
-15 16 7 -2.3324 1.9992
-15 16 8 4.1809 0.7649
-15 16 9 0.9971 1.1237
-15 16 10 9.7091 2.0296
-15 16 11 7.2681 0.4169
-15 16 12 17.4173 -1.6975
-15 16 13 2.4205 -2.1311
-15 16 14 -4.6429 -0.3103
-15 16 15 -11.4145 -0.0714
-15 16 16 6.5988 0.3418
-15 16 17 -2.3204 -0.0414
-15 16 18 -1.7972 1.2487
-15 16 19 0.0336 0.6610
-15 16 20 11.4021 0.0390
-15 17 1 -9.3344 8.1555
-15 17 2 -9.7002 0.9848
-15 17 3 1.2282 -4.7788
-15 17 4 8.8748 -0.9240
-15 17 5 2.0884 -0.9279
-15 17 6 8.2008 1.0071
-15 17 7 3.0701 -1.0103
-15 17 8 11.5175 -2.9616
-15 17 9 -20.1586 1.8705
-15 17 10 -4.8690 -0.8640
-15 17 11 -11.4271 0.3399
-15 17 12 -7.5877 0.8892
-15 17 13 -0.5255 -1.4331
-15 17 14 -7.5303 0.8273
-15 17 15 3.9997 -2.0337
-15 17 16 4.6127 -0.7177
-15 17 17 2.1917 -0.9778
-15 18 1 1.1755 5.2121
-15 18 2 8.8819 1.4371
-15 18 3 7.4214 -3.8575
-15 18 4 -2.6757 -0.2698
-15 18 5 -6.2272 0.2218
-15 18 6 -11.7533 -3.7432
-15 18 7 -0.2124 0.3489
-15 18 8 0.5842 -0.0998
-15 18 9 -2.4083 0.3245
-15 18 10 14.9665 0.7873
-15 18 11 10.9570 -0.1931
-15 18 12 7.9594 2.8595
-15 18 13 11.5097 -0.1414
-15 18 14 5.2961 1.9580
-15 19 1 -16.2639 0.9218
-15 19 2 -7.0997 2.0032
-15 19 3 -1.1818 2.6080
-15 19 4 0.8176 2.6696
-15 19 5 5.9746 4.3544
-15 19 6 14.5068 -0.1984
-15 19 7 -1.7425 0.9206
-15 19 8 9.7384 0.7415
-15 19 9 -16.1535 -3.7332
-15 19 10 -2.4818 -1.0862
-15 19 11 -26.8323 -0.3874
-15 20 1 -0.9766 4.3122
-15 20 2 9.0641 -5.4051
-15 20 3 -2.9546 -2.1791
-14 -24 1 -2.4743 3.8609
-14 -24 2 -2.5521 -0.5974
-14 -24 3 6.2154 2.5220
-14 -24 4 1.9304 -2.6402
-14 -24 5 12.9369 -4.3129
-14 -24 6 3.3118 2.1308
-14 -23 1 4.0478 -2.0486
-14 -23 2 -2.9924 4.7273
-14 -23 3 -4.3755 1.5162
-14 -23 4 -10.5249 4.7353
-14 -23 5 -5.0299 -0.1230
-14 -23 6 -4.8975 0.3373
-14 -23 7 2.7928 -1.6604
-14 -23 8 -2.3054 -5.5962
-14 -23 9 12.0111 -0.2633
-14 -23 10 2.5351 -1.2034
-14 -22 1 -8.9729 -5.9035
-14 -22 2 2.9291 -2.5776
-14 -22 3 7.0443 -4.1450
-14 -22 4 9.8142 -3.0829
-14 -22 5 10.0709 4.2112
-14 -22 6 0.7832 1.3279
-14 -22 7 4.0498 4.6199
-14 -22 8 -19.0761 1.6980
-14 -22 9 -7.6428 0.3013
-14 -22 10 -8.1592 1.2053
-14 -22 11 1.7785 0.6617
-14 -22 12 1.2519 3.0430
-14 -22 13 3.9702 -0.2992
-14 -21 1 -3.4536 8.9676
-14 -21 2 1.7281 2.0847
-14 -21 3 -11.5385 1.4226
-14 -21 4 -10.0422 -3.6391
-14 -21 5 -5.5463 -4.9269
-14 -21 6 0.7774 -3.2855
-14 -21 7 12.4550 -4.3523
-14 -21 8 -1.8405 2.1964
-14 -21 9 13.8613 -1.1220
-14 -21 10 3.9018 -0.9567
-14 -21 11 8.3046 0.8946
-14 -21 12 -7.2967 -1.8911
-14 -21 13 -8.8122 -2.6771
-14 -21 14 -19.3372 0.3841
-14 -21 15 -7.1735 0.7984
-14 -21 16 -2.2057 2.3379
-14 -20 1 -11.6175 -0.8015
-14 -20 2 9.5019 1.4463
-14 -20 3 4.2064 0.9787
-14 -20 4 7.4677 12.0605
-14 -20 5 5.8189 1.7129
-14 -20 6 3.5477 3.9230
-14 -20 7 1.1058 -1.7827
-14 -20 8 -19.1409 -2.1176
-14 -20 9 -3.5940 -0.4370
-14 -20 10 -7.7969 -1.7874
-14 -20 11 1.6531 4.6652
-14 -20 12 10.1405 1.4262
-14 -20 13 6.2583 -1.1610
-14 -20 14 4.1854 0.6951
-14 -20 15 14.4260 -1.8116
-14 -20 16 10.2469 -0.6852
-14 -20 17 1.4841 -0.3886
-14 -20 18 -2.3054 -1.7813
-14 -19 1 0.7793 1.3049
-14 -19 2 4.6911 -5.2426
-14 -19 3 -15.7254 -12.5244
-14 -19 4 -9.4195 1.5319
-14 -19 5 -11.3807 -4.1857
-14 -19 6 -1.1416 0.1575
-14 -19 7 2.2410 3.9955
-14 -19 8 4.1062 -0.6801
-14 -19 9 6.6579 1.8892
-14 -19 10 9.6437 -2.5543
-14 -19 11 3.7455 0.1794
-14 -19 12 -1.1760 0.1373
-14 -19 13 -8.4892 -1.2413
-14 -19 14 -21.5880 1.4223
-14 -19 15 -1.7067 -0.5304
-14 -19 16 -3.4227 0.1808
-14 -19 17 -4.4865 1.6133
-14 -19 18 -3.4817 0.2579
-14 -19 19 1.2594 2.3787
-14 -19 20 7.0391 -0.5103
-14 -18 1 -4.6239 3.8885
-14 -18 2 9.5914 4.4256
-14 -18 3 6.0724 -0.8334
-14 -18 4 20.2020 9.4348
-14 -18 5 16.1161 -2.6541
-14 -18 6 10.4372 -3.1966
-14 -18 7 -5.7966 1.3342
-14 -18 8 -6.5452 -1.5055
-14 -18 9 -17.0179 1.2479
-14 -18 10 -10.6044 -0.2126
-14 -18 11 2.7679 -1.2437
-14 -18 12 2.5519 0.7726
-14 -18 13 6.0611 -1.5723
-14 -18 14 5.9176 0.0101
-14 -18 15 13.3024 0.5164
-14 -18 16 12.5390 0.9038
-14 -18 17 0.4100 1.0458
-14 -18 18 2.0391 -1.2112
-14 -18 19 -0.1139 -0.7546
-14 -18 20 -6.9008 -0.4580
-14 -18 21 -11.7764 0.8621
-14 -18 22 -9.5046 1.3329
-14 -17 1 6.6632 -4.5382
-14 -17 2 -13.5627 -5.5764
-14 -17 3 -25.1638 -1.3653
-14 -17 4 -16.0705 4.4431
-14 -17 5 -16.9229 -1.0064
-14 -17 6 0.3077 -1.1842
-14 -17 7 -3.7165 0.5660
-14 -17 8 19.6008 -0.8092
-14 -17 9 8.6628 -0.4935
-14 -17 10 9.8256 1.7575
-14 -17 11 3.8980 2.3450
-14 -17 12 2.7473 1.5932
-14 -17 13 -17.9606 0.0129
-14 -17 14 -10.8692 -3.9984
-14 -17 15 -6.6019 -1.5247
-14 -17 16 -9.9685 -0.2253
-14 -17 17 -6.8727 -0.6256
-14 -17 18 6.5275 0.0247
-14 -17 19 4.8870 0.5471
-14 -17 20 4.6219 -0.3350
-14 -17 21 10.4220 -0.2544
-14 -17 22 10.4466 -0.3783
-14 -17 23 8.3851 -0.2014
-14 -16 1 11.9075 1.9149
-14 -16 2 10.5348 -6.1647
-14 -16 3 12.4065 0.3740
-14 -16 4 27.6479 0.7463
-14 -16 5 8.8294 -4.9490
-14 -16 6 5.3015 4.2239
-14 -16 7 -14.0211 -0.4754
-14 -16 8 -3.9778 0.2312
-14 -16 9 -16.9443 -0.9829
-14 -16 10 -6.4294 -2.7387
-14 -16 11 -1.3698 1.4651
-14 -16 12 11.7477 -0.1807
-14 -16 13 4.6166 2.6471
-14 -16 14 8.5768 1.6811
-14 -16 15 15.2942 1.3147
-14 -16 16 3.9433 2.6081
-14 -16 17 -4.5467 -2.1150
-14 -16 18 4.1457 -0.8931
-14 -16 19 -15.3297 0.8966
-14 -16 20 -12.9700 -0.0486
-14 -16 21 -3.9635 -0.1481
-14 -16 22 -6.6047 1.0052
-14 -16 23 0.1851 -1.0414
-14 -16 24 -1.6216 -0.5273
-14 -15 1 3.8010 1.0252
-14 -15 2 -18.5157 2.7346
-14 -15 3 -17.7856 4.4282
-14 -15 4 -11.7686 7.3296
-14 -15 5 -4.9480 -2.4306
-14 -15 6 -2.9810 2.5210
-14 -15 7 0.0853 -2.1221
-14 -15 8 19.3964 -4.0631
-14 -15 9 -0.1434 1.9014
-14 -15 10 4.3341 -2.3971
-14 -15 11 2.6492 -0.1288
-14 -15 12 -4.2403 -1.1157
-14 -15 13 -15.8236 -2.6307
-14 -15 14 -6.4910 -1.0229
[truncated: 2,089,253 more chars]
